# Supplementary material for: KdpD is a tandem serine histidine kinase that controls K+ pump KdpFABC transcriptionally and post-translationally
Source: Nat Commun. 2024 Apr 15;15:3223. doi: 10.1038/s41467-024-47526-8 (PMC11018627; doi:10.1038/s41467-024-47526-8)
Supplement: Supplementary file 4 — Supplementary Data 1 [file 41467_2024_47526_MOESM4_ESM.xlsx]

## Sheet: All
Species	Phylogenic group	KdpE accession	# KdpD	KdpD accession	KdpD description	Walker AB	His Kinase	KdpD Sequence	Diadenylate cyclase accession
Acidiplasma aeolicum	Archaea	–		–	–	No	No	–	–
Acidiplasma cupricumulans	Archaea	–		–	–	No	No	–	–
Acidiplasma sp.	Archaea	–		–	–	No	No	–	–
Acidisphaera rubrifaciens	Pseudomonadota	A0A0D6PCG1		–	–	No	No	–	–
Acinetobacter larvae	Pseudomonadota	A0A1B2M030		–	–	No	No	–	–
Advenella mimigardefordensis	Pseudomonadota	W0PHA7		–	–	No	No	–	–
Aeromicrobium endophyticum	Actinomycetota	A0A371P4G1		–	–	No	No	–	A0A371P9G8
Aeromicrobium fastidiosum	Actinomycetota	A0A641AKT1		–	–	No	No	–	A0A641AJ03
Aeromicrobium ginsengisoli	Actinomycetota	A0A5M4FKJ3		–	–	No	No	–	A0A5M4FDA9
Aeromicrobium phoceense	Actinomycetota	A0A838XRD3		–	–	No	No	–	A0A838XDF2
Aeromicrobium tamlense	Actinomycetota	A0A8I0KJH7		–	–	No	No	–	A0A8I0KGB6
Aeromicrobium yanjiei	Actinomycetota	A0A5Q2MKV1		–	–	No	No	–	A0A5Q2MLM5
Aeromonas taiwanensis	Pseudomonadota	–		–	–	No	No	–	–
Alkanindiges hydrocarboniclasticus	Pseudomonadota	–		–	–	No	No	–	–
Argoarchaeum ethanivorans	Archaea	–		–	–	No	No	–	A0A811T734
Auraticoccus cholistanensis	Actinomycetota	A0A6A9UNV4		–	–	No	No	–	A0A6A9UYR5
Azospirillum cavernae	Pseudomonadota	A0A418VQ38		–	–	No	No	–	–
Bacillus pumilus	Bacillota	–		–	–	No	No	–	A0A0H1RZ72
Barnesiella sp.	Bacteroidota	–		–	–	No	No	–	A0A941XF12
Brevibacillus borstelensis	Bacillota	–		–	–	No	No	–	M8D191
Burkholderia catarinensis	Pseudomonadota	A0A1J9PZ15		–	–	No	No	–	–
Burkholderia seminalis	Pseudomonadota	–		–	–	No	No	–	–
Caldisphaera lagunensis	Archaea	–		–	–	No	No	–	–
Caldisphaera sp.	Archaea	–		–	–	No	No	–	–
Calothrix parasitica	Cyanobacteriota	–		–	–	No	No	–	A0A1Z4LWL1
Cellulomonas algicola	Actinomycetota	A0A401UWD5		–	–	No	No	–	A0A401V4J3
Chenggangzhangella methanolivorans	Pseudomonadota	–		–	–	No	No	–	–
Chlorobium sp.	Chlorobiota	–		–	–	No	No	–	A0A2G9SMC4
Conexivisphaera calida	Archaea	–		–	–	No	No	–	–
Corynebacterium auriscanis	Actinomycetota	–		–	–	No	No	–	–
Cronobacter dublinensis	Pseudomonadota	K8AQK1	2	K8B922	Truncated KdpD domain, Truncated DHpCA domain	No	No	MFTTVNVQHLEMNDVVGGVTGIQVRETVPDPIFDAADEIVLVDLPPDDLRQRLHEGKVYITGQAERAIEHFFRKGNLIALRELALRRTADRVDDQMRAWRDRQGQEKVWHTRDAILLCIGQGSGNEKLVRTAARLAARLGSVWHAVYVETPRLHRLSESARRTILSALHLAQELGAETATLADPVEEKAVLRYAREHNLGKIVIGRRNKRRWWSQDTFAERLARHAPDLDLLIVALDDKPAPAAAKPADSRTFMEKWRVQMRGCAVALALCALITLVAHQWLIAFDAANLVMVYLLGVVVVALFYGRWPSVLATVINVVSFDLFFIAPRGTLAVSDVQYLLTFAVMLSVGLIIGNLTAGVRYQARIARYREQRTRHLYEMSKALAVGRTARDIAATSQQ…	–
Cuniculiplasma divulgatum	Archaea	–		–	–	No	No	–	–
Cuniculiplasma sp.	Archaea	–		–	–	No	No	–	–
Deefgea sp.	Pseudomonadota	A0A838ZZZ7		–	–	No	No	–	–
Defluviicoccus vanus	Pseudomonadota	A0A7H1N4T9		–	–	No	No	–	–
Dietzia lutea	Actinomycetota	A0A2S1RCI2		–	–	No	No	–	A0A2S1R507
Elstera litoralis	Pseudomonadota	A0A0F3IVG0		–	–	No	No	–	–
Erwinia typographi	Pseudomonadota	A0A0A3YU83		–	–	No	No	–	–
Ferrithrix thermotolerans	Actinomycetota	–		–	–	No	No	–	A0A1M4TIJ7
Ferroplasma acidarmanus	Archaea	–		–	–	No	No	–	–
Ferroplasma acidiphilum	Archaea	–		–	–	No	No	–	–
Fervidicoccus fontis	Archaea	–		–	–	No	No	–	–
Flavobacterium indicum	Bacteroidota	–		–	–	No	No	–	–
Fournierella pullicola	Bacillota	A0A9D1V4N8		–	–	No	No	–	A0A9D1V4M1
Frankia asymbiotica	Actinomycetota	A0A1V2I4J3		–	–	No	No	–	A0A1V2I4I1
Georgenia wutianyii	Actinomycetota	A0A5B8AR15		–	–	No	No	–	A0A5B8AVK3
Halanaerobium congolense	Bacillota	–		–	–	No	No	–	A0A1G6Q237
Halanaerobium saccharolyticum	Bacillota	–		–	–	No	No	–	A0A4R7YZB6
Halanaerobium sp.	Bacillota	–		–	–	No	No	–	A0A315R2W3
Haloarcula salaria	Archaea	–		–	–	No	No	–	–
Halobacterium salinarum	Archaea	–		–	–	No	No	–	A0A841H7Q7
Halobacterium sp.	Archaea	–		–	–	No	No	–	A0A6A9SJ68
Halococcus thailandensis	Archaea	–		–	–	No	No	–	M0MWV8
Halomonas azerica	Pseudomonadota	A0A7Y3XA82		–	–	No	No	–	–
Halomonas olivaria	Pseudomonadota	–	2	A0A3T1DSZ2	Truncated KdpD domain, Usp domain, TM domain	No	No	MLRTARERAEEGDDIVIGVVESHGRADTEALCEGLSRIPLAPLQHHGRTFYEFDIDAALERKPTILLVDELAHRNIPGSRHPRRYQDIEELLDAGIDVWTTVNVQHLESLNDDVARITGIRMRETVPDALLERARDVSLVDLTPEELLERLRRGKVYIPEQARAAMEGYFNESNLNALRELAIQTMAERVDADVKVAMDASGRAGPWPVRPHLLVVVNGSEDDVSLVRAAHRMAERRLAVWRAVYVDKGIASPEQQLTVEKIFSLVTRLGGDSLRLQGHSQLGEVLNYARSINATTIMVGRDAKRRWWPWSRPLAQRLIAHTDVFDIVVVAQGNVKQSRRKRPPGWRLRPPQLLATSLAVMASLGIAHLLEPWLELANLSLVFLAAVLFSAIWAGTAMA…	–
Halomonas venusta	Pseudomonadota	A0A3Q8WCX4		–	–	No	No	–	–
Halorubrum saccharovorum	Archaea	–		–	–	No	No	–	A0A081EWB8
Hymenobacter chitinivorans	Bacteroidota	–		–	–	No	No	–	A0A2M9B597
Insectihabitans xujianqingii	Pseudomonadota	–		–	–	No	No	–	–
Kingella denitrificans	Pseudomonadota	–		–	–	No	No	–	–
Kingella kingae	Pseudomonadota	–		–	–	No	No	–	–
Klugiella xanthotipulae	Actinomycetota	A0A543HYC0		–	–	No	No	–	–
Lactococcus protaetiae	Bacillota	A0A514Z9D5		–	–	No	No	–	–
Lawsonibacter sp.	Bacillota	A0A8J7VHM2		–	–	No	No	–	A0A8J7VJI2
Leucobacter insecticola	Actinomycetota	–		–	–	No	No	–	–
Loktanella fryxellensis	Pseudomonadota	A0A1H8J9S1		A0A1H8JA74	Truncated KdpD domain, Usp domain, TM domain	No	No	MRQEAAAKLRSGVDAVISIVETHGQAETVALVAPLPLIARRSTTYRGQTLTEMDLDAILQRRPALVLVDELAHTNTPGSRHPKRWQDIDELLAAGIDVMTTVNIQHVESLNDVVGSFTHVRVRETVPDAVFENAQIELIDLPPEDLISRLGEGKIYVPEQARYALDHFFSKGNLRALRELALRHAAQYVDARITGRDTGTAGDRRILVAVSKAADTAQMLRDELRYLLAVQTIVLHRAGDTVAITAHGQTRPQLSPIDQAAAEWAMAHGEDAGLGTGTLDIQRLAVPPAHDIAGHIGGRGVPRAALLASLSHDLRTPLTASTSTAEALSAKGEDADLVETVRTEARRLNRFLSDLPNLTRIEEVAVTPDLVPTDLTDVIAAATGGLHRTLAGRILRTSI…	–
Marmoricola mangrovicus	Actinomycetota	A0A3L8NXT7		–	–	No	No	–	A0A3L8P7L0
Massilia psychrophila	Pseudomonadota	A0A2G8SXN4		–	–	No	No	–	–
Massiliimalia timonensis	Bacillota	A0A8J6NYX3		–	–	No	No	–	A0A8J6P7Z0
Methanocella conradii	Archaea	–		–	–	No	No	–	H8I4V2
Methanocella paludicola	Archaea	–		–	–	No	No	–	D1YYL2
Methanoculleus chikugoensis	Archaea	–		A0A1M4MJV8	Truncated KdpD domain, Truncated DHpCA domain	No	No	MLEDALSHRSDGLDTVIGYVETHGRAETDALAARLEAIPPIHVDYQGLALREPDIDAILRRRPQIVLIDELAHTDAPGSRHAKRYQDIEEILHAGISVYTTVNIQHIESQNDIVAQITGIRVAETVPDTFFYDADEICLIDIPPEELQLRLRAGKVYVRDMAEQAAQRFFSVENLLALRQIALRFMAQVTDRQMLTRMRARAIPGPWPAGERLLVGIRPGPTADQMVRAAYRLADRFHADWIVISIGTETEQNLTDQERRWLNDAMETARSLGGRIVRYRGGDVPGELIRYARQHNVTMIMLGKPRGLDIFYSPVYRTMVRSKGIDIFLYEPKAAVSIPIHRQLPQFVSLNLIISAILIALVTIVNYFLRNVISSSNLLIIQLVPVVAAALLFRRRTAI…	A0A1M4MJJ6
Methanothermus fervidus	Archaea	–		–	–	No	No	–	–
Methylobacterium durans	Pseudomonadota	A0A2U8W3S0		–	–	No	No	–	–
Methylobacterium frigidaeris	Pseudomonadota	A0A2G8MPL6		–	–	No	No	–	–
Methylobacterium mesophilicum	Pseudomonadota	A0A6B9FLQ1		–	–	No	No	–	–
Methylocucumis oryzae	Pseudomonadota	A0A0F3IK22		–	–	No	No	–	–
Microbacterium mangrovi	Actinomycetota	A0A0B2A2N1		–	–	No	No	–	–
Micromonospora fluostatini	Actinomycetota	A0A4R4MLP2		–	–	No	No	–	A0A4R4M7T8
Microvirgula aerodenitrificans	Pseudomonadota	A0A2S0PB07		–	–	No	No	–	–
Mixta gaviniae	Pseudomonadota	A0A2L0IDX7		–	–	No	No	–	–
Mucilaginibacter humi	Bacteroidota	–		–	–	No	No	–	A0A7Y3WBN3
Mycetocola lacteus	Actinomycetota	A0A3L7APH4		–	–	No	No	–	–
Mycolicibacterium brumae	Actinomycetota	A0A2G5PFE1		–	–	No	No	–	A0A2G5P6R3
Mycolicibacterium cosmeticum	Actinomycetota	W9AN51		–	–	No	No	–	W9APZ4
Nakamurella aerolata	Actinomycetota	A0A849AGN5		–	–	No	No	–	A0A849A5S8
Nakamurella antarctica	Actinomycetota	A0A3G8ZN46		–	–	No	No	–	A0A3G8ZXN9
Nakamurella flava	Actinomycetota	A0A4U6QB05		–	–	No	No	–	A0A4U6QEA9
Natrinema pallidum	Archaea	–		–	–	No	No	–	A0A4P9TCY5
Natrinema pellirubrum	Archaea	–		–	–	No	No	–	L0JII0
Nitrososphaera evergladensis	Archaea	–		–	–	No	No	–	–
Nitrososphaera viennensis	Archaea	–		–	–	No	No	–	–
Nocardia flavorosea	Actinomycetota	A0A846YIF2		–	–	No	No	–	–
Nocardia ninae	Actinomycetota	A0A511MUQ8		–	–	No	No	–	–
Nocardia speluncae	Actinomycetota	A0A846XFG9		–	–	No	No	–	–
Nodularia spumigena	Cyanobacteriota	A0A2S0Q6P4		–	–	No	No	–	W6FWU1
Nostoc piscinale	Cyanobacteriota	–		–	–	No	No	–	A0A0M5TIJ0
Oerskovia turbata	Actinomycetota	A0A4Q1L1F9		–	–	No	No	–	A0A4Q1KU69
Ottowia beijingensis	Pseudomonadota	–		–	–	No	No	–	–
Pantoea conspicua	Pseudomonadota	A0A1X1C0S8		–	–	No	No	–	–
Paraburkholderia acidicola	Pseudomonadota	A0A2A4EXD8		–	–	No	No	–	–
Paraburkholderia antibiotica	Pseudomonadota	A0A7X9ZYF6		–	–	No	No	–	–
Paraburkholderia lacunae	Pseudomonadota	A0A370N4P1		–	–	No	No	–	–
Paraphotobacterium marinum	Pseudomonadota	A0A220VFX9	2	A0A220VGJ1	Usp domain, TM domain	No	No	MSEKDYQNNILICFSYEDFNEELLLSYANLFNTKNSKIQILFIEKIVKNHKNNIQLELNIQKKANDLGFEVHHISSSNYYLDLLNYAKLKNITDIVLNYPKYVFWNKWFVITKLNRFLKNAGEIQIHLKNMKSNSVSLLSQYLSLIDLSDIQKRSMKSFLIIFLFCFLISPFLEIIRITDASMILILLLMLCSYLYGFLPSLVATLIALGSYYYMFLSPKLSFSLASIEQVISFFVFMAVSFIIIRLTSFTKFAIQILQKKKVH	–
Parvibaculum lavamentivorans	Pseudomonadota	A7HRV6		–	–	No	No	–	–
Pelagerythrobacter marensis	Pseudomonadota	–		–	–	No	No	–	–
Pelistega indica	Pseudomonadota	V8G727		–	–	No	No	–	–
Pengzhenrongella sicca	Actinomycetota	A0A8A4Z7J6		–	–	No	No	–	A0A8A4ZCT2
Peptoniphilus ivorii	Bacillota	–		–	–	No	No	–	A0A3S4Y745
Phaeodactylibacter sp.	Bacteroidota	–		–	–	No	No	–	A0A959GGS2
Picrophilus oshimae	Archaea	–		–	–	No	No	–	–
Picrophilus torridus	Archaea	–		–	–	No	No	–	–
Pseudokineococcus marinus	Actinomycetota	A0A849BIZ6		–	–	No	No	–	A0A849BUL4
Pseudomonas allii	Pseudomonadota	A0A7Y8RTS2		–	–	No	No	–	–
Pseudomonas brassicae	Pseudomonadota	A0A6M0CTZ3		–	–	No	No	–	–
Pseudomonas endophytica	Pseudomonadota	A0A0Q0XCX1		–	–	No	No	–	–
Pseudomonas kitaguniensis	Pseudomonadota	–		–	–	No	No	–	–
Pseudomonas laurentiana	Pseudomonadota	A0A6I5RKU3		–	–	No	No	–	–
Pseudonocardia petroleophila	Actinomycetota	A0A7G7MD59		–	–	No	No	–	–
Psychrobacillus sp.	Bacillota	A0A544TFU9		–	–	No	No	–	A0A1H0BY70
Quadrisphaera setariae	Actinomycetota	A0A5C8ZH40		–	–	No	No	–	A0A5C8Z2Q7
Rhodobaculum claviforme	Pseudomonadota	A0A934WJ48		–	–	No	No	–	–
Richelia intracellularis	Cyanobacteriota	–		–	–	No	No	–	M1WQI8
Rivularia sp.	Cyanobacteriota	–		–	–	No	No	–	K9R7W7
Rossellomorea vietnamensis	Bacillota	–		–	–	No	No	–	A0A0P6WNF3
Sanguibacter inulinus	Actinomycetota	A0A853ETF7		–	–	No	No	–	A0A853EYT7
Segnochrobactrum spirostomi	Pseudomonadota	A0A6A7XZR9		–	–	No	No	–	–
Serratia nematodiphila	Pseudomonadota	A0A086G4S3	3	A0A1W9F1Q4	TM domain, GAF domain	No	No	MLRYAREHNLGKIIIGRRSEQRWKLRGSFADRLGRLGPDLDLVIVALDSDAAQPPPGKEHDGRSFNEKWRMQLRGCAVAVALCALITLLSQWLLPGFDQANLVMVYLLGVAIVALFFGRWPSVLAAVINVASFDLFFVQPEWSFAVSDMQYLLTFGVMLAVGIIIGNLTAGVRYQARVARYREQRARHLYEMSRGLSRALTVADIANTSRHFLSSSFQAKTVLLLPQEDGRLQQMIGEEGGLLSVDEAIARWSFDKGLPAGAAPTLCPACLTSCCRSIPPNRPSACWRSNPTTCAS	–
Smithella sp.	Thermodesulfobacteriota	–		–	–	No	No	–	A0A1V5DRW3
Sodalis glossinidius	Pseudomonadota	Q2NW72		–	–	No	No	–	–
Sphingomonas changnyeongensis	Pseudomonadota	A0A7Z2S4W7		–	–	No	No	–	–
Sporomusa termitida	Bacillota	A0A517DVR1		–	–	No	No	–	A0A517DNC5
Stenotrophomonas nitritireducens	Pseudomonadota	A0A9D8KW28		–	–	No	No	–	–
Streptomyces galbus	Actinomycetota	A0A4U5XAY5		–	–	No	No	–	A0A4U5WUS3
Streptomyces lasalocidi	Actinomycetota	A0A4V6AWB5		–	–	No	No	–	A0A4U5WJU7
Streptomyces longispororuber	Actinomycetota	A0A919A6H6		–	–	No	No	–	A0A918ZY35
Streptomyces phaeolivaceus	Actinomycetota	A0A5P8KEA3		–	–	No	No	–	A0A5P8KAJ4
Symbiopectobacterium sp.	Pseudomonadota	A0A8J7H4N5		–	–	No	No	–	–
Terribacillus goriensis	Bacillota	–		–	–	No	No	–	A0A075LF09
Tetrasphaera japonica	Actinomycetota	A0A077LZP6		–	–	No	No	–	A0A077LXT1
Thalassospira xianhensis	Pseudomonadota	A0A367UHL2		–	–	No	No	–	–
Thermofilum pendens	Archaea	–		–	–	No	No	–	–
Thermogladius calderae	Archaea	–		–	–	No	No	–	–
Thermomonas carbonis	Pseudomonadota	A0A7G9SMA2		–	–	No	No	–	–
Thermoplasma acidophilum	Archaea	–		–	–	No	No	–	–
Thermoplasma sp.	Archaea	–		–	–	No	No	–	–
Thermoplasma volcanium	Archaea	–		–	–	No	No	–	–
Trebonia kvetii	Actinomycetota	A0A6P2BPJ9		–	–	No	No	–	–
Xanthomonas alfalfae	Pseudomonadota	–		–	–	No	No	–	–
Abditibacterium utsteinense	Armatimonadota	–		A0A2S8SPS1	KdpD domain, Usp domain	Yes	No	MPKSPEEWLQIANREAGIVLKAPETESDALDENAAPNAARGGRGRLKIYLGFAAGVGKSYRMLEEASRRRERGQDVVIGYIETHNRAGTVAQLGELEIVPRRHVEYRGVSFEEMDTEAIIARRPQICLVDELAHTNVPGSAREKRWQDVEALLDAGITVLSAFNVQHLESLNDAVWDITGVRVRETIPDRVLREAHEVTIVDITPRALVNRLRRGDIYKPEKIESALGNFFREGNLSALREIALREVAREVDDDVSSYRREKQIETHWNTGDRILVCLSPTESSLRLLRRGWRIAQRLQADLIAVYVADHVPTERERAILQHDFALAERLGIAVVTLQGDVAGEVIRYARENEVTQLVMGHSSRSTWQKLWKGDIIGRLTRELRTVDILIVTEPAQP	A0A2S8STA7
Acaryochloris sp.	Cyanobacteriota	–		A0A968YAL3	KdpD domain, Usp domain	Yes	No	MSLFSPSPDRLYNSTPRRGKHKIFIGMAPGVGKTYKMLEEAHQLKREGIDVVVGLLETHGRKETANKAIGLEIIPQQAISKDGLTLKEMDTAAILARSPQLALIDELAHTNIPGFEREKRYQEVEILLEAGIDVYSTVNIQHLESLNDVVARITNVVVRERIPDRILEEADQVVVVDVTPETLEERLLDGKIYAPEKIQQSLENFFQRRNLIALRELALREVADTVEEEANELTLAGQVCNVHERVLVCVSTYPNAVQLLRRGARLANYMNAPFYAVFVDHSERFLSKTETLHVETCEQLCQEFEGQFLRVQQPDVARAIALVAEEQRITQIVIGESQQSRWKQVFKGSFTQRLMCLIRHKHIDLHIIATEK	A0A2W1JD00
Acidiferrobacter thiooxydans	Pseudomonadota	–		A0A1C2FYR1	KdpD domain, Usp domain	Yes	No	MSSAQEDILSTLKERPAGRLKIYIGSAAGVGKTYQMLLEAQRLRGEGVDVVLGYIETHGRAETAALVGDLEKVPLRQIRYQDRLFEEMNLPAILERRPQIVVIDELAHSNIPGTEHPKRYQDVEDILKAGINVISAVNIQHIESLNPYVERLTGVKVRETVPDRVLAIASEIINIDLSVEDHRERLRRGKIYPTEKVESALRGFFTPENLAAMREMALREVASKVEYQTEEQRLLREAGPLRRPERVVVCLGPDHAANVALLRRGARVAGRLNADWFAVTVVRPELAPGKALSPVRKEFLKLERLAEELGARFQVLEAHSVLDALVGFVDEHGITMAIFGKNRHVGWRLRIFKWLTLEFLNHTEGVDVQIVDTSERDASARN	–
Acidimicrobium ferrooxidans	Actinomycetota	C7M0J0	2	C7LZE9	KdpD domain, Usp domain	Yes	No	MDAIDTEDADQLVATPEVEPVGRFRIYLGAMPGVGKTCAMLDEGFRRFHRGADVVVGFVETHGRDYTASLVRDLPVLARRRGTYRGRPAEEFDLEAALARKPEVILVDELAHTNVPGLGAHAKRYEDVATLLEAGISVITTLNVQHIESVAALVEDLLGVPVRERVPDAVVRAADQIELIDSSPQALRRRLLHGHVYPPDRIEWALEHYFTTRNLTVLRELALRFVADSQVPTPTLAVASRARWQAILETKERYLAGVTLSAASPRVLRRAARMALRSHADLYALFVHPDEYDPTRDAPRLDALRTLAADLGAILIERDGSDIATLLVDEARARQVTQIVVGASRRRRIDEILHGSVLNRLLRLAGPVGIDVHVIGVRDYDPSPDEFNG	C7M1R0
Acidipila rosea	Acidobacteriota	A0A4R1L9A5	2	A0A4R1LB64	KdpD domain, Usp domain	Yes	No	MAELTNPVAAQPERARLRVYLGAAPGVGKTYRMLEQAHALKAQGLDIVIGLVEPHGRMDTKALIDGLEVIPEKEVSYRSVVLREMDIDAVLARHPHTVVVDELAHTNVPGSRHRKRYEDVLELLDAGINVMTAVNIQHLETLNDAVSRAASTQIRETVPDALIRRADEVVNVDITVDELRTRLRAGKIYAPEKIEQALANFFRKGNLNMLRELALRTTAEQVGTAAAEYRRVQGLEQAPVPEKVMVCLSSRPGTERLIRTGARIAGRLATNWYAVYVEPPGNANGHSDAETYQRLEEYRRMARELGAKVVVLKGKNVSDELIRFAKQESISHVVFGQSARSRFDILLRGSILNRFLAEMRETTVQVVPLARAKRD	–
Acidipila sp.	Acidobacteriota	A0A845TYQ4	2	A0A845TRU7	KdpD domain, Usp domain	Yes	No	MTPKKPEDWLEKATPPEKTKGIFKLFLGYAPGVGKTYAMLSEGIRRHSRGEDVVIAVVETHGRKAIFELAQQLETLPRKKIEYKGTVFEEMNVDAIIARHPHVVLVDELAHTNIPGSKHRKRYEDIQEILAARIDVLSTLNIQHMESLAPTVRTITGITVRETVPDWVPLTANETVMVDLTPEALQNRMERGDVYTTDKVGQALQNFFRRGNLIALRELALRHVAEHVDRSLESYMSAKEIEANWTVRERLAVCVSSNPTAQYLTARGARMARRLDAELYVVSVDSGIKETEADRKALEANLRFAESLGAKIVRLKGRSVADAVADFVREKHITQVIFGRTAVKGLRKYLYLSAVYRFLREAPSVDVHIVTHEGA	A0A845UDV4
Acidisarcina polymorpha	Acidobacteriota	A0A2Z5FWJ8	2	A0A2Z5G7D0	KdpD domain, Usp domain	Yes	No	MADLRSDQSPPEPQPLILDPPETSPPERAKLRVYIGAAPGVGKTYQMLETAHLLRKQGVDIVIGLIETHGRADTAALIHDLEIIPEKQIPYRSVVLREMDIDAILKRHPHTVIVDELAHTNVPGSRNRKRYEDVLELLDAGINVMTAVNVQHLETLNDAVARSASTVIRETVPDSLLKRADEVVNVDVTVDELRDRLRQGKIYAPEKIEQSLANFFRKGNLNMLRELALRTTAEQVGTAASEYRRTQGLEQAPMPEKVMVCLSERAGTERLLRVGARIAGRLATNWYAVYVEPPNKDNQHNDPEAFERMEEYLKLARDLGAKTILLKSKRVADALIAFAQQENISHVVFGQSARSRFDILLRGSVLNRFLSEVRDVTVQVVPMSKTKR	–
Acidithrix ferrooxidans	Actinomycetota	A0A0D8HET5	2	A0A0D8HH47	KdpD domain, Usp domain	Yes	No	MEKTPFSNTDTENSFVEPAGKFRIYLGAAAGVGKTVAMLEEGIRRKSRGADVVVGFVETHKRPFTLEKTLDFEIIPRKTISYRGSTFQEMDLDAILARAPEVVLVDELAHTNVPESSTNEKRYQDILILLKSGISVITTVNIQHLESIAAAVEEIVGAKVAERVPDWVVRNADQIELVDSSPESLRRRLLHGNIYPQEKIESALTHFFKFENLSALRDIALRFVADETEEEMLDYLRKIKIPGRWETSERIMVAVSGAPESSFVLHRAARMAQRAKTQLMVVHIKSADANLNGSDLDVLKNECEKLDARWQDLYEDDVAKGIVEFALSAKVTQIVLGATRQNKWKRRLGNSILTKIMDNAGNQGIDVHIIARHRDSPNGDFTLNELTES	A0A0D8HJ76
Acidobacteria bacterium	Acidobacteriota	A0A1V6HSL2	2	A0A953TXN1	KdpD domain, Usp domain	Yes	No	MATDRTADTFDRRPDPEQLLRQLDAQERQLIHEHLKVFLGYASGVGKSFRMLDEGRRRRERGQDVVVGAVQWNMPPELERLIQSMEVIPLKKVGGGETMDVEAILGRRPQVCLVDGAAYDNPPGSRNPKRWQDITELVSNGIVVITSLNLQHIEERRDIVKQITGKQATQTVPESFLYAANEIVIVDVPPELLLERAGGPDAGDAALADTQRQLSALRELALLLTAEVVDKQLEDYLLAHGIDQRWGTQERILVCLTPGSNAEAIVASGKRNADRFHGEFFVVYVRHPQLPEKDEPGLQRHLEAAQQAGAHVDALDGDDPVEALMDFARTHRITQIFVGHRRKNHWWYRLVGGPIDRLIRAAEGIDVRVFPH	A0A953PSN3
Acidobacterium capsulatum	Acidobacteriota	C1F4X4		A0A7V5CUI3	KdpD domain, Usp domain	Yes	No	MNQPDNSSSHLPNPRELHLQREDGARLRIYLGAAPGVGKTYRMLQDAHRLHDQGVDVVLGFVEAHGRAETLSLTEGLEMTPRRQVPYRSVTLEEMDVDAILARKPHTVVVDELAHTNVPGSRHRKRYEDVLELLDAGIHVMTAVNIQHIETLNDAVSRSASTQIRETIPDSILKRADEVVNVDVTVDELRTRLREGKIYAPEKVELALANFFRKGNLNMLRELALRTTAEKVGNAASEYRRTQGLEQAPMPEKVMVCFSARTGSERLLRVGARIAGRLATQWYAVYVERPGTSRHHDDADAQRRIEDFERMAADLGAKVVMLKEKNVADALVHFAKQENISHVVFGQSARSRFDIFLRGSVINRFLAEMRETTVQVVPMSKKEKR	–
Actinomadura logoneensis	Actinomycetota	A0A372JM05		A0A372JC93	Truncated DHpCA domain	Yes	No	MGRGRLRVYLGAAPGVGKTFAMLSEGRRRLDRGTDVVVGYVETHGRPRTAELLDGMEVVPRRTVEYRGTAFTELDTDAVIARRPRVALVDELAHTNVPGSARAKRWQDVQAILDAGIDVVSTVNVQHLESVNDVVERITGVPQRETVPDEVVRRADQVELVDMTPEALRRRMAHGNVYAPERIDAALGNYFRIGNLTALRELALLWLADKVDDQLDRYRADHEIRRTWEARERVVVALTGGPEGDTLIRRAARIAARTKGADLLAVHVARDDGLTGAAPAALARQRTLVESLGGSYHQVVGANVPDALLDFARGVNATQLVLGASRRGRVAQVFSRGVGVTTAARSGAIDVHLVTHEEAGQGRRWKALRTAWGVPRQRRRAGFALAAVLFPLLTFALDR…	A0A372JMW5
Adhaeribacter arboris	Bacteroidota	–		A0A2T2YE57	KdpD domain, Usp domain	Yes	No	MPEKEQSVQHFLDLIQKSKRGKFKIYIGMSAGVGKTYRMLQEAHALLKNNIDVQIGYIETHNRPETHQLLAGLPIISRRKLFYKGKELEEMDVAAILTIHPEVVLVDELAHTNVEGSKNEKRWQDVVELINAGVNVISAVNIQHLESLNAEIEEITGIQIKERVPDRVLRLADEVVNIDLTAEELITRLKEGKIYDKSKIEIALSNFFKTEKILQLREMALREVAHQVERKIEAEIPAINQLKPERFMACISTNDASAKKMIRKTARLASYYSSPWLVLYVQTAREAGDKIGLAAQRHLINNMKLATQLGAEVVKVKSDDVAQAIVDTAAQKQITTVCMGKPHLSLIQYVFKQSIFSKLLQQLPPETDLVILA	A0A2T2YL06
Adhaeribacter pallidiroseus	Bacteroidota	A0A369QFT1		A0A369QRJ7	KdpD domain, Usp domain	Yes	No	MPEQEQSVQHFLDLIQKSKRGKFKIYIGMSAGVGKTYRMLQEAHALLKNNIDVQIGYIETHNRPETHQLLAGLPFIARRTLFYKGKELAEMDVAAILTIHPEVVLVDELAHTNLEGSKNEKRWQDVVELLNAGINVISAVNIQHLESLNAEIEAITGIQIKERVPDRVLRLADEVVNIDLTAEELITRLKEGKIYDPSKIEIALNNFFKTEKILQLREMALREVAHQVERKIEAEIPATQQLRPERFMACISTNEASARKMIRKTARLASYYHSSWLVLYVQTGREAGDKIGLAAQRHLINNLKLATQLGAEVIKIKNDDVAQAIADTATQKQITTVCIGRPHLSFVQYIFKQSIFSKLLQQLPPGTDLIILA	A0A369QM67
Adhaeribacter swui	Bacteroidota	–		A0A7G7G9G0	KdpD domain, Usp domain	Yes	No	MPEQEQSVQHFLDLIQKSKRGKFKIYMGMSAGVGKTYRMLQEAHALLNNNIAVQIGYIETHNRVETHNLLVGLPVIPRRKLFYKGKELEEMDLTAILTIRPEVVLVDELAHTNLEGSKNEKRWQDVVELINAGINVISAVNIQHLESLNAEIEEITGIAIKERVPDSVLWLADEVVNIDLTAEELITRLKEGKIYDPSKIEIALNNFFKTEKILQLREMALREVANQVERKIEAEIPLTNQLKPERFMACISTNEASAKKMIRKTARLAAYYNSPWLVLYVQTAREAGDKIGLAAQRHLINNLKLAAQLGAEVIKVKNEDVAQAIVETVSQKQITTVCMGKPHLSFMQYVFKQSIFSKLLQQMPPETDLIILA	A0A7G7G4K9
Albibacterium bauzanense	Bacteroidota	–		A0A4R1LQA6	KdpD domain, Usp domain	Yes	No	MSERENNVQQFLDLIKKSRRGKFKIYIGMSAGVGKTYRMLQEAKALLNNGIDVKIGYIETHNRKETAALLEGLPVIPRRSLFYKGKELQELDIQAVINLRPEVVIIDELAHTNIEGSKNEKRWQDVLEILDAGINVISAVNIQHIESLNNEIKNITGVEVAERIPDKVLSLADEVVNIDLTVAELIARLREGKIYSEDKIQTALANFFKGEHILQLRELALKEVADQVVRQVETITQKSPGIKREKFLACIDSNETKARNVIRKTARLAGYYSGEWFVLYVQTPKEGVNKIALDKQRMLINNFKLATELGGTVIRVQNKNVATAIIEQAKKMKITTVCIGKPRISLMGVIFSTNLFNGLLRRLSMVDIDLVILT	A0A4R1LX02
Algoriphagus lacus	Bacteroidota	–		A0A418PW93	KdpD domain, Usp domain	Yes	No	MSEQEENFFLSQIFKRKKGRLKVYVGMIAGVGKSYRMLQEAQELLQAGVEVKIGLIETHQRAETEALVKGLPLIPRKKTFYKGKNLEEMDLETILRIRPEVVIVDELAHSNIPGSKNQKRWQDVMELLEAGINVITAFNVQHLESLNDIVEKLTKVKIQECIPDKILSYADEVVNIDLPSDDLIKRLKEGKIYSGEKIGKALENFFKPETILQLRDLALRQVAMQVEKKIDLQSLAAHSAAREIFLACISSNYEGGKKIIRKTSRLAERYHGKWAVIYVQSRKENPDRINLAQQRKLLQNLKWATELGAKIYRRQGDDIPEEICQIADQIKATNIVIGKPSFGLIRMILGKNYLDGLLKKIEGKEIDLIIVF	A0A418PUM1
Algoriphagus sp.	Bacteroidota	–		A0A1V3RL83	KdpD domain, Usp domain	Yes	No	MSEKEKSAEHFLSLIQKSRRGKFKIYIGMSAGVGKTFRMLQEAHTLLKNGIDVKIGFIETHNRKETSELLDGLPVIPRRNLFYKGKELEEMDLSAILNLRPEVVIVDELAHTNIEGSKNEKRWQDVSDILSAGINVISAVNIQHIESLNEEIKLITGIEVKERIPDSVLAMADEVVNIDLTADELISRLKEGKIYQAEKIDTALKNFFKSSHILQLRELALKEVASQVERKIETEITSTQVLRHERFLACISSNEKTAKTVIRKTARLANYYNSKWYVIYVQTPRESGDNIPLDKQRHLINHLKLATELGAEIIKTKNKSVSKSIIEQAEERKITTICIGKPHLSLIRLIMATNVLNGLLKKLSSNGIDLVILS	A0A2D8CAD0
Alicyclobacillus acidocaldarius	Bacillota	Q6KBZ3	2	Q6KBY6	KdpD domain, Usp domain x2	Yes	No	MTGGEVIRPTGGSGRRGRLRVFIGAAPGVGKTYTMLREARRLREEGTDVVIGWVETHGRPATEKLLEGLEVIPPRVLKVGQATFEEPDLDAIVARRPEVCVIDELAHTNPPGAMHEKRYEDVMYLLDRGISVMTAFNIQHLESVRDEVQQQLGIRVREVVPEWFLREADEVTVIDVTPETLRQRLRDGEIYPPEKVDAALQNFFRVDRLAWLRQMSLRAVADDVDERLEHSYERRAIPGPVGAKEVVLVCVSHPDRAATLIERGRRMAMRMKGDLHVVYAAETDEDRMTERARAEVDELRRLAEFHGAEWVLEPKRDRPVGEVILRVARRVNATQVVLGQPRKGASPRRLMAWHHPVQYLLKHLQYVDLRVVGWRPLSPAAREQRNWASERVVRERKLP…	F8ILD3
Alicyclobacillus cellulosilyticus	Bacillota	A0A917KHR2		A0A917KJ96	KdpD domain, Usp domain x2	Yes	No	MRAGERGRLRVFIGAAPGVGKTYTMLKEAHRLKEAGVDVVIGYVDTHGRLETERLLEGLELVPLAEIRVGQAIFHEPDLEAILRRRPQVCVIDELAHTNPPGMRHEKRYQDIEYLLAHGISVMTAVNVQHLASIREEAYQALGLRVVETVPDEFIRQADEVTVIDVTPETLRQRLRDGEIYPKDRVDRALQHFFRLENLSWLRVMALRAVADDVDERLHEAYERKDGPGFVGVKEVVLVSVGHPERAEALLSRGRRMAMRMQGDLFAVYVAETAEDRMTERSREEVERLRQLAERFGAEWILEPKNDRPLGEVIANVARRIEASQIVVGQSRPGFVRWPLARWRSPAKDLIKRLPFVDVRVVGWRSLAPSALSQRNWASVRLVREQKLPGKLTVYVGAA…	A0A917NH52
Alicyclobacillus ferrooxydans	Bacillota	A0A0P9CA72	3	A0A0N8PNM7	KdpD domain, Usp domain	Yes	No	MDKDTWKLWWWCRVAGKLKIFIGAAPGVGKTYTMLREAQDLQRQGTDVVIGYVDAYGRPDTETQITGLELVPRRQINFQGRTFEEVDVEAIVKRQPDMVIIDELAHTNAPGSQFPKRYMDVEFILDHGIGVLTTVNVQHLENAHAEAERITGVKVREIIPDEFIKRAEQVEVVDVTPETLRQRLRDGSIYPHDKVKQALNNFFRMSNLAPLRELALREVAEDVDERLQQSFDRRKIPGPVGAKENILVCVSYVDRANKLIEKASKVAARMKAELIVLTVNPRSPDQFTHKDKERIQGLKELSGQYDGRFVVEYLNDRKLPQIIIAVAERENVTQIVIGQPSKERKWRRIVKDSPVRYLLRNLKYVDLRIVGWRD	A0A0P9GSQ8
Alicyclobacillus ferrooxydans	Bacillota	A0A0P9CA72	3	A0A0P9C6M3	KDpD domain, Usp domain x2	Yes	No	MASNTGEVFGSEPGQLKIFIGAAPGVGKTYTMLREAGSLRARGVDVVIGYVDVRDRPETAAQIGELEILPRKKIRFQKRTFEEVNIEAIIERDPDVVVIDELAHSNAPGSMFPKRYMDVEYLLDQGISVLTTVNVQHIRGIHEEAEEITGIPVRELIPESLIKRADEVSVIDVTPETLRQRLRDGSIYPSDRVDQALQNFFRKSNLSGLRELALRMVAEDVDERLERSYSRRKIPGPVGAREVIMVCVSHLPRAAKLIQRGHRMAMRLKADLYVLSICSTVEDSLSERDKASLTKLKELADEYDGEFVVEPRNDRKIGDIIAKAAQRLNVTQIVIGQPAPDRKWELWRENPIRYLLRNLRYTDLRIVGWRDPPGHPVKVWKSNGSSGETGLHQRLKGRL…	A0A0P9GSQ8
Alicyclobacillus hesperidum	Bacillota	A0A1H2Y3I6	2	A0A1H2Y414	KdpD domain, Usp domain x2	Yes	No	MTEEFGRPNDIGGEMARRGRLRVFIGAAPGVGKTYTMLNEAHRMCREGTDVVVGFVETHGRKETERLLQGLEVIAPAMLQVGHATFKEPDLHAILLRNPDVCLIDELAHSNPPGARHRKRFEDVIYLLQHGISVMTAVNVQHLESLRNQVQRELGLRVREVVPDWFFREADEVTVIDVTPETLRQRLRDGEIYPLDKLDTALNHFFRLDRLAWLRQMSLRAVADDVEERLENSYERKTIPGPVGAKEVVVVCVSHLGRAEALVERGRRMALRMKGDLYVVYAAETDEDRMTEKARVEVEALRRLAELHGAEWVLEPKRDRSVGEIILQVARRLNATQVVLGQPHKGVSARWLMSWQHPVQYLLRRLKYVDLRIVGWQQLSPEAILQRNMASERVVRERK…	A0A1H2VN23
Alicyclobacillus montanus	Bacillota	A0A1M6QMM0	2	A0A1M6QNV7	KdpD domain, Usp domain x2	Yes	No	MQKDVTRKGVLKLFIGAAPGVGKTYTMLREAKFLLERGNDVVIGFIETHQREETYRQLDGLEMIPPLQIKVGQSIYKEVDLQAILRRRPEFVIIDELAHSNAPGSIFSKRYQDVEFLLDNGISVLTAVNVQHIEGIHKEAEQITGIKVRELIPESFVRRAEEVSLIDVTPETLRQRLRDGSIYPKDQIQQALQHFFKKENLSGLRELALRTVADDVEERLEKSYSRQKIPGPVGVREVIMVCVSHYQRAILLIQRGQRMAIRLKADFYVLAIADTAEDLLSDKEKKEMEKIRQLAEENGAEWLVESKNDRPIGEVILKMADRYKVTQIVLGQPAPSRQRLLQWQWHQPVRYLLRKLRYTDLRIVGWRDLTPGEVAARYSASNRIARSRNLYGNLTIYIG…	A0A1M6WXG8
Alicyclobacillus sacchari	Bacillota	A0A4R8LBB6	2	A0A4R8LBF1	KdpD domain, Usp domain x2	Yes	No	MKSSSGEVFGTAPGQLKIFIGAAPGVGKTYTMLREAVSLKERGIDVVIGYVDVHDRPETAAQIDGLEILPRKMIRFQHRIFEEVNLETIIERAPAVVVIDELAHSNAPGSMFPKRYMDVEYLLDHGISVLTTVNVQHIEGIHEEAEEITGIAVRERIPESLIKRADEVSVIDVTPETLRQRMRDGSIYPLDMVDQALQNFFRKSNLSGLRELALRVVAEDVDERLERSYSRRRIPGPVGAKEVIMVCVSHYPRAAKLIQRGHRMARRMKADLYVLTICNTTEDLLSDKEKMNLEKLKELADEYEAEWIVEPRSDRKIGGIISDVAQRLNVTQIVIGQPVSSRTWELWKDNPIRYLLRNLRYTDLRIVGWQDPPGSMFRLKRSTSGFYDSGANHRIKGRL…	A0A4R8LKG7
Alicyclobacillus sp.	Bacillota	F8IKA7	2	F8IKB2	KdpD domain, Usp domain x2	Yes	No	MFIGAAPGVGKTYTMLREARRLRDEGTDVVIGWVETHGRPATERMLEGLEVVPPRVLKVGQAAFEEPDLDAIVARRPEVCVIDELAHTNPPGAMHEKRYEDVMFLLERGISVMTAFNIQHLESVRDEVQQQLGIRVREVVPDWLLREADEVTVIDVTPETLRQRLRDGEIYPPEKVDAALQNFFRVDRLAWLRQMSLRAVADDVDERLEHSYERRAIPGPVGAKEVVLVCVSHPERAATLIERGRRMAMRMKGDFHVVFAAETDEDRMTERARADVEALRRLAEFHGAEWVLEPKRDRPVGEVILRVAKRINATQVVLGQPRKGASPRRLMAWHHPVHYLLKHLQYVDLRVVGWRPLSPEAREQRNWASERVVRERKLPGKLTLYIGAAPGVGKTYRML…	A0A7T5ETG2
Alicyclobacillus vulcanalis	Bacillota	A0A1N7PN15	2	A0A1N7PN20	KdpD domain, Usp domain x2	Yes	No	MTEAHGAGGLGGSKRRGRLRVFVGAAPGVGKTYTMLREARRLRDEGADVVIGWVETHGRSATEKLLDGLEVVPPRVYKVGQATFEEPDIDAILARRPEVCVIDELAHTNPPGAMHEKRYEDVIYLLQRGISVMTAFNIQHLESVRDEAQKQLGLRVREVVPDWFLREADEVAVIDVTPETLRQRLRDGEIYPPEKVDAALHNFFRIDRLAWLRQMSLRAVADDVDERLEQSYERRAIPGPVGAKEVVLVCVSHPDRAATLIERGRRMAMRMKGDLYVVFAAETDEDRMTDRARADVETLKHLAELQGAEWLLEPKRDRPVGEVILRVARRVNATQVVMGQPRRGTSRRLLAWHHPVHYLLKHLQYVDLRVVGWRPLSPQAREQRNLASERVVRERKLPG…	A0A1N7LB63
Aliifodinibius sp.	Bacteroidota	A0A967T6H7	2	A0A2A2GAY2	KdpD domain, Usp domain	Yes	No	MSKTESERKEAAVNRFLGLIRKSRRGKFKLYIGMAAGVGKTYRMLEEAHQLLEKDVDVKIGIIETHGRKETAELTEGIPRIPMKEVFYKGKELKEMDVEAIKQNKPEVILVDELAHTNIPGSKNEKRWQDVVELLNAGINVISTVNIQHLESLNNDVEQITDVNVKERVPDTVLQMADELVNVDLTVDELLQRLEDGKIYDPSKISTALENFFKKENLLQLRELALREAAGQLGRKIDAEVYKKDAITGNRIMVCISTNPEGGKHLIRRAARMASSMRSEWTVMYVQSKEESSDRVDLADQRHLINNFKLATELGAEVEKIEAENIAESIVEYAKEHDVRWIMMGAPKRTIWNKLGLRTLTEKVLHLVENLNIDLIVVSHNGHEH	A0A2A2GCN6
Alistipes communis	Bacteroidota	–		A0A3D3YP11	KdpD domain, Usp domain	Yes	No	MDTQDTRRSAEHFLALIKASHRGKFKVYIGMSAGVGKTYRMLQEAHQLLDAGVDVQIGYIETHGRPETEALTEGLPFIPRRKLFYKGKELEEMDMQAIINLHPDIVVVDELAHTNIEGSANPKRWQDVMQILDAGISVISAVNIQHIEGVNEQVQEITGIEVHERVPDSVLATADEVVNIDLTADELIERLKAGKIYKPDKVPTALSNFFRQENILQLRELALKEVALRVEKKVENEVTEKPALLHDKLLAVIDSSEKRARRLIRKTARLATHLNSSFIVLYVQSDRETADRIPLANQRYLINNLNLATELGGQIRQVHSNRPVETIVEICREQKINIVCVGRPEFSLFSLLKNVVGMRRLIGRLSRMNIDLYILS	A0A3D3YM28
Alistipes dispar	Bacteroidota	–		A0A4Y1X4K0	KdpD domain, Usp domain	Yes	No	MDTDTKQSARHFLDLIKQSHRGKFKIYIGMSAGVGKTYRMLQEAHQLLEAGVDVRIGYIETHGRPETEALVAGLPVIPRRRLFYKGKELEELDMQGVINLHPEIVVVDELAHTNIEGSINSKRWQDVMQILDAGVSVISAINIQHIEGVNEQVQEITGIEVHERVPDSVLAMADEVVNIDLTADELIARLKAGKIYKPEKVPTALNNFFRQENILQLRELALKEVALRVEKKVENEVIEKPAQLSDRLLAVIDSSEKRARRLIRKTARMATHLNAGFLVLYVQSDRESTDRIPLANQRYLINNFDLAAELGGEVMRVHSNHFVEAVADVAISRKISLVCISKPRFKLLSLLVTAARMRRLLNRLAGMNIDLIILS	A0A4Y1X1X8
Alistipes finegoldii	Bacteroidota	A0A5B5VFT2		A0A174FR28	KdpD domain, Usp domain	Yes	No	MDKEGSVQRFLDLIRRSHRGKFKIYIGMSAGVGKSYCMLQEAHQLLDAGVDVCIGYIETHGRAETEALVAGLPLVPRRRLFYKGKELEEMDTQAILNLHPEIVVVDELAHTNIEGSGNPKRWQDVMQLLDAGISVITAVNIQHIEGLNESVQEITGVEVHERVPDSVLAMADEVVNIDLTADELIDRLKAGKIYKPDKVAAALNNFFTQENILQLRELALKEVALRVEKKVENEVAAGDKCRHDRLLAVIDSSEKRSRRVIRKTARMATHINTSFVVLYVQGDREAADRIPLANQRYLINNLNLATELGGEIRRVHSNRPVEAILETCREQKISIVCVGRPEFSLFSLLKNAIVLRSLIGRLSRMNIDLFIMS	A0A174B0B8
Alistipes indistinctus	Bacteroidota	–		A0A6S6MF20	KdpD domain, Usp domain	Yes	No	MDQKQSVQHFLDLIKRSHRGKFKIYIGMIAGVGKSYRMLQEAHQLLEVGVDVKIGYIETHGRPETKALVAGLPVIPRRKLFYKGKELEEMDVAAIINAHPEIVIVDELAHTNIEGSEHGKRWQDVLQILDAGISVISAVNIQHIESLNEEVQEIARIEVRERVPDNVLALADEVVNIDLTAEELITRLKAGKIYKPEKVQTALDNFFRQENILQLRELALKEVALRVEKKVENEVTESPGLRHEKFLAVIDSSEKSPRRVIRKTARLATRFNAHFAVLYVQTDRESSDRIPLANQRYLINNFKLASELGGEVLQIHSNHPIEAIIDTCVKQKISTVCICKPKFTLLSLLYTALSLKRLINRLSHMNIDLIILS	A0A5B5U968
Alistipes onderdonkii	Bacteroidota	–		A0A1Y3QT62	KdpD domain, Usp domain	Yes	No	MDTHDTRRSAEHFLNLIKESHRGKFKVYIGMSAGVGKTYRMLQEAHQLLDAGVDVRIGYIETHGRAETEALVAGLPLVPRRKLFYKGKELEEMDTQGIINLHPEIVVVDELAHTNIEGSENPKRWQDVMQILDAGISVISAVNIQHIESLNEQVQEITGVEVHERVPDSVLAMADEVVNIDLTAEDLIDRLKAGKIYKPEKIQTALNNFFRQEHILQLRELALKEVALRVEKKVENEITVNTAQLHGRILAVIDSSEKRARKVIRKTARMATHLNAGFTVLYVQSDREAPDRIPLARQRYLINNFNLAQELGGEVMRVHSNKHIDAIVEACIDRKISNVCISKPEFSLYSLIITAIRLRFLLNRLSRLNIDLTILS	A0A1Y3QW76
Alistipes shahii	Bacteroidota	–		A0A5B3GAE0	KdpD domain, Usp domain	Yes	No	MERQDSVQRFLELIRRSHRGKFKVYIGMSAGVGKTCRMLQEARQLLDAGVDVRIGYIETHGRAGTEALVEGLPLVPRRRLFYKGKELEEMDTQAIVNLRPEIVVVDELAHTNIEGSENPKRWQDVMQILDAGISVISAVNIQHIEGLNEVVEEITGIEIRERVPDSVLAMADEVVNIDLTADELIERLKAGKIYRPDKIAAALGNFFTQDNLLQLRELALKEVALRVEKKVDSEVTGSETFRRDKLLAVIDSSEKRARRVIRKTARMATHLNAAFTVLYVQGDREADDRIPLARQRYLINNLNLATELGGEVRRIRSNSPVESIAGVCREQKINIVCIGRPEFSLFSLLKSAIRLRRLTVRLSRMNIDLFIFS	A0A5B3GPI4
Alistipes sp.	Bacteroidota	–		A0A143XJ08	KdpD domain, Usp domain	Yes	No	MEKQDSVQRFLELIRSSHRGKFKIYIGMSAGVGKTYRMLQEAHQLLDAGVDVCIGYVETHGRAETEALIAGLPLLPRRKIFYKGKELDEMDTQAIINLHPEIVVVDELAHTNVEGSGNPKRWQDVMQILEAGISVISAVNIQHIESLNEAVEQITGVEVRERIPDSVLATADEVVNIDLTADELIDRLKAGKVYRSDKIAAALNNFFTQDNLLQLRELALKEVAMRVGKKVENQVAEGDKALHDRILAVIDSSEKRARRVIRKTARMATHLNALFTVLYIQSDREASDRIPLARQRYLINNLDLAAELGGEIRRIHSNAPVAAIIKLCEEQKISIVCIARPEFSLFSLLKNAIDLRRLLGKLSRMNIDLFIMS	A0A358LZN0
Alistipes timonensis	Bacteroidota	–		A0A1H3XLA5	KdpD domain, Usp domain	Yes	No	MEKQDSVQRFLELIRRSHRGKFKVYIGMSAGVGKTYRMLQEARQLLDAGVDVSIGYIETHGRTETEALVEGLPLVPRRRLFYKGKELEEMDTLGIINLHPEIVVVDELAHTNIEGSGNPKRWQDVMQILDAGISVISAVNIQHIEGLNEAVEKITGIEVRERVPDSVLAMADEVVNIDLTADELIGRLKAGKIYRPDKIAAALGNFFTQDNLLQLRELALKEVALRVEKKVENQMAEGDKVRHDKLLAVIDSSEKRARRVIRKTARMATHLNTSFTVLYIQSDREAADRIPLARQRYLMNNLNLAAELGGEIRRKHSNAPVETIVEFCREQKINIVCVGRPEFSLISLLKGAFGLRRLTGKLSRMNIDLFIFS	A0A1H4DFY6
Alkalinema sp.	Cyanobacteriota	–		A0A251WJP9	KdpD domain, Usp domain	Yes	No	MHRFNRRGQHKIFIGMAPGVGKTYKMLEEAHALKAEGIDVVIGVLETHGRRETAAKAIGLEIIPQKLVLSGQTTLQEMDTKAILDRSPQIVLIDELAHTNVPGSTHEKRYQDVEQLLQAGINVYSTLNIQHIESLNDIVARITTVVVRERVPDRVLEDADQVVVVDVTPETLEERLLEGKIYAQDKIEQSFQNFFKRRNLIALRELALREVADTVEEDSAGGDPAAMTCNIHERVLVCISTYPNSVQLIRRGARIASYMNAQFYTLFVDRPDRFLTREESLHVETCERLCQEFGGTFLRMKQTQIPQAIAQVAEEHRITQIVIGESQQSRWKRWIRGSFTQRLMKLIWQKHIDLHIIATEK	A0A968X5S5
Alloacidobacterium dinghuense	Acidobacteriota	A0A7G8BPJ0	2	A0A7G8BCN8	KdpD domain, Usp domain	Yes	No	MSAQINLSSDSQDTSLEPAKLRIYLGAAPGVGKTYRMLEDAHMLRHQGIDIVIGLIETHGRKETADLIRDLEIIPQKEIVYRSVTLRELDIDAILARHPHTCIVDELAHTNVPGSRNRKRYEDVQELLDAGINVMTAFNVQHLETLNDAVSRSASTQIRETIPDSFLKRADEVVTVDVTIDELRTRLREGKIYSAEKVEQALANFFRKGNLNMLRELALRTTAEQVSTAASEYRRTQGLEQAPIPEKVMVCVSRRPGTERLIRTGARIAGRLATNWYAVYVENPDKDLRNNDPTAVQRLEEYERMARDLGAKVVVLKDKNVADALIAFSKKENISHVVFGQSARSRFDILLRGSIINRFLAEVRDTTVQVVPMSREKR	–
Allocoleopsis franciscana	Cyanobacteriota	–		K9WPQ8	KdpD domain, Usp domain	Yes	No	MIHQNEIANQLNSTEPNDTLSRRRRGKHKMFIGMAPGVGKTYRMLEEAHRLKEEGIDVVIGLLETHGREETADKAVGLEMMPKKLIVHGGVTLGEMDTDAILERQPQLVLVDELAHTNIPGSLREKRYQDVEVILETGIDVYSTVNIQHLESLNDLVAKITGVVVRERIPDRILDEATEVVVVDVTPETLQERLIEGKIYAPEKIEQSLQNFFQKRHLVALRELALREVADNIEESAEKNSTPAAQFCNVHERVLVCISTYPNSAQLLRRGARLATVMRSRLYALFVDHPERFLTRDESLYIETCKNFCLEFGGEFICVKSANVADAIAATARQYHITQVILGQSHKSRWEILWRGSLVQKLVRYLKDVDLHIIATEKKEFKRF	K9WMP1
Allomeiothermus silvanus	Deinococcota	–		D7BJE2	KdpD domain, Usp domain	Yes	No	MEPAAPDPQQLLEAILKSGRGRHKIYVGAAAGVGKTYRALQELRERLEAGVDAVVGYLETHGRADTARMAEGLPIFPRKQLEYKGVVLPEMDLEGLLARRPALVLVDELAHTNVPGSKNAKRYQDVEELLQAGISVISTMNIQHLESLNDLVARLTGVRVKERVPDRVLLEADEVILVDVTPEVLQERLRAGKIYPKAKIEQALANFFTAENLAVLRELALRSVADKVEEDASVGEDSPAIKERIAVAVTPSPKDALLIRRGARMAQRMRGELHVVHVRNRRLSREEERVLDSHRIITESLEGRFHSLEGRDVAKALADFAKEYGITQLVLGENSNPTWRDFFRLSIIQRLIYLTHDIDIHIMDRRAEER	D7BGV2
Amedibacillus dolichus	Bacillota	A0A415PBM6	2	A0A415PBS1	Truncated DHpCA domain	Yes	No	MQRKGRLKIFFGYCAGVGKTYSMLKEAHEKAQEGVDVVIGYIEPHDRKETISLIDGLEQLDKKEILYKKHRFYELDLDLALQRHPKLILVDELAHTNAIGSRHKKRYSDIEELLRAGIDVYTTINVQHLESLHDTVAMITRIQVNERIPDHIFDDADDVKLVDIEVDDLIQRLKDGKIYHKNQTKRALENFFVRDNLIALREIAMRRCADRINLITSTANKAFSKEHIMVCLGASPTNQKVIRTAARMVQAFHADFTALYVETSQADWITQKAKNQLQANLELARHLKADIVSTYGDDIAYQISQYAKNAHVSKLVLGRSYQKPSIFRKTTLVDQLSKLAPEIEIYIIPDQQSGAMKKKYRTLLKSKFNMQEAIITITVLLVTTLFAIFLDSFHVHITS…	A0A415P901
Amedibacterium intestinale	Bacillota	A0A6N4TIQ3	2	A0A6N4THM7	Truncated DHpCA domain	Yes	No	MEKRKGKLKIFFGYCAGVGKTYMMLNTAHQKYVEGVDVIIGYIEPHDRKETMDLVHGLETIPTKQIEYKGRTFKEFDLDSALKRHPQLILVDELAHTNIPGSRHEKRYSDIEELLRAGIDVYTTVNVQHLESLHDIVESITRIKVNESIPDHIFDDADDVKLVDIEVDDLLIRLEEGKIYPKNRAKRALEHFFAKDNLIALRSIALRRCADRVNLIATPHTRTFAKDHILVCLGSSPTNEKVIRTASRMAQAFHADFTALYVETDQQSHMSEKAMTQLQSNLKLARHLEADIVSTYGNDIPYQISQYVKTSSVSKLVIGRSYQKPSIFKKTTIVDRLNQLSPDLEIYIIPDARSKASAHSSLNLKSYIHFTKKETLSTISILLLTTLASYGIFTIQPNA…	A0A6N4TJA4
Ammonifex degensii	Bacillota	–		C9R8E9	KdpD domain, Usp domain x2, First domain mutated Walker B (DD)	Yes	No	MGVNGGRLKLLVGIISWPGNTVALLQEGQELLSQGRDVVIGILKYSDPEIEALSRTLRSIPPLGERLNLPEILAQRPEVVLVDDAGALYPEDSPYQARWQEVEEILAAGIDVVATVHALELEGFKEFLPFPLTSPLSLSEGIIPASFLDRASEVELVDVTPEELSRQGISLPPGFDPRSRLGPYLAAANFAAFRRAVLKRLADEVDEQLFRPGVETRAKAARERILLAVSTQRNLERLLRRSLLLAERLQASLMVVHLRVPGRHQEPFPWDYVERMLASVGGTWMEEEVGDESEVPARLSEIIAANHITRLVVGHSARSRWEELVKGSVLNELLRRNRHINVLVVAPASETKEGEAEAAPGGAVPDLRLPLKGKLKIYLGPIAGVGKTYRMLRDAHELK…	A0A7C1JEX8
Ammonifex thiophilus	Bacillota	–		A0A3D8P5A2	KdpD domain, Usp domain x2, First domain mutated Walker B (DD)	Yes	No	MVGVNGGRLKLLVGIISWPGNTVALLQEGQELLSQGRDVVIGILKYSDPEIEALSRTLRSIPPLGERLNLPEILAQRPEVVLVDDAGALYPEDSPYQARWQEVEEILAAGIDVVATVHALELEGFKEFLPFPLTSPPSLSEGIVPASFLDRASEVELVDVTPEELSRQGISLPPGFDPRSRIGPYLAAANFAAFRRAVLKRLADEVDEQLFRPGVETRAKAARERILLAVSTQRNLERLLRRSLLLAERLQASLMVVHLRVPGRHQEPFPWDYVERMLAPVGGTWMEEEVGDESEVPARLSEIIAAHHITRLVVGHSARSRWEELVKGSVLNELLRRNRHINVLVVAPASEAKEGETEAASSSAIPDLRLPLKGKLKIYLGPIAGVGKTYRMLRDAHEL…	A0A3D8P3H7
Ammoniphilus sp.	Bacillota	–		A0A4Q1T0L2	KdpD domain, Usp domain x2, First domain mutated Walker B (DQ)	Yes	No	MQEPFRRKSPEELLYSISKMHLGRLKIILGAVSGSGKTYHMLQEGNSLKKRGIDVIIGVVGSYHHPKTMEQAGDLEMIPPIRWNCGNQEKYDLNVEEIKDRNPEVVLIDQLAHRNRPGAQRETRLEDVQYLISNNISVITTVNIYELEGVKEIAEKLTGIPPQVDFCVPVDTLAKADEVRLLDVTPESILKRIKEGVIHISDHGDQRSNLLFARNNLAVLRELALRVVAEGVNDDLDDYREKHGMVGASGASERILVSVQYHWNGSILIRRGHQIAKRLGAELLVVCFKSQKRELSKEEATFRRSIIKLVEKLGGSFEEIPLEQDREVAYKIVQYAMNQKVTRIVMGQSKRTRWEEVMRGSIVNKIMSKTKNIDIFIVADRGEKEGERVIPAKNLDVTQ…	A0A4Q1SUJ8
Amnibacterium kyonggiense	Actinomycetota	A0A4R7FIG6	2	A0A4R7FP26	KdpD domain	Yes	No	MSTARRGRLLVFLGAAPGVGKTYAMLEEAHRLLGQGRDVVSAVVLDHGRSATAALTAGIEAVPARVVQHGGIVLEEVDLDAVIGRRPQVALVDELAHTNAPGSSNEKRWQDIDVLL	–
Anabaena cylindrica	Cyanobacteriota	–		K9ZA22	KdpD domain, Usp domain	Yes	No	MLTDANSSLYLKRRGKHKIFIGMAPGVGKTYKMLEEGQLLKQEGIDVVIGLLETHGRKETIQKSEGLEIIPPQLMLLSDLMFPEMDTDAIINRFPQLVLIDELAHTNIPGSLREKRYEDVEIILAAGIDVYSTMNVQHLESLNDLVARITGIVVRERLPDRILEAADEVVLVDITPETLQERLLEGKIYAPQKIQQSLDNFFQRRNLIALRELALREVADNVEGEALASIPTGQFCNIHERVLVCVSTYPNSVQLLRRGARLAGYMNAPMYVLFVADPQRFLSKAESLHVDTCEKLCKEFTGTFIRVNSNNIADAIAEVAEKYHITQIVIGESQRSRWEILFKGSLTQKLVRLLKNVDLHIIATEKTSSSKN	K9ZMY5
Anabaena sp.	Cyanobacteriota	–		A0A5Q0GLI3	KdpD domain, Usp domain	Yes	No	MSNSSTISPDISYIRPYRRGKHKIFIGMAPGVGKTYRMLEEAHQLKQDGIDVVIGILETHGRKETAQKSIGLEVIKRKVSIRENVTLEEMDTDAILQRSPQLVLIDELAHTNVPGSQREKRYQDVEVILAAGIDVYSTVNIQHLESLNDLVARITGVVVRERIPDRLLDEADAVVVIDVTPETLEERLREGKIYASEKIEQSLKNFFQRRNLIALRELALREVADTVEEEANTSTLEGQNCNVHERVLVCVSTYPNSVQLLRRGARIANYMNARLYTIFVANPERFLTKKESLHIDTCEKLCKEFGGEFLHIKSHNIAQEIAQVAARYHITQIVIGESQQPRWKRWFKGSFTQRLVDLIRHQNIDLHIIATEK	A0A1B7WQM8
Anabaena sphaerica	Cyanobacteriota	–		A0A926WI22	KdpD domain, Usp domain	Yes	No	MIPSSEIQLTPANYPLYSGRRGKHKIFIGMAPGVGKTYRMLEEGHGLKQEGIDVVIGLLETHERKETAEKAAGLEIIPPHLLPRGDLMLPEMDTQAIIHRSPELVLVDELAHTNVRGSLREKRYEDVEVILAAGLDVYSTMNVQHLESLNNIVARITGVVVRERVPDRILEVADDVVVVDVTPEILEKRLLEGKIYTHEKIPQALDNFFQRRNLIALRELALREVADNVEEDAIASTSKGQICSVQERVLVCVSTYPNSVQLLRRGARLAGYMNAPFYVLFVANPDRFLTKEESLHVDICEQLCKEFAGNFVRATSSNIAQTISEVAEKYRITQIVIGESQRSRWEILLKVSLTQKLMRLLKNIDLHIIPTGKS	A0A926WG78
Anabaena variabilis	Cyanobacteriota	–		Q3MDX1	KdpD domain, Usp domain	Yes	No	MYPVKRGKHKIFIGMAPGVGKTYRMLEEAQALKQEGTDVVIGVLETHGRKETADKAAGLEIIPRQQIARGGLILTEMDTDAILKRCLSTSRYGSIPQLVLVDELAHTNVPGSPREKRYEDVEIILAAGIDVYSTMNVQHLESLNDVVAKITSVVVRERVPDRILKEADEVVVVDVTPETLQERLIEGKIYAPQKIQQSLDNFFQRRNLIALRELALREVADNVEEEAIPGVNATTPNGQFCNIHERVLVCVSTYPQSLQLLRRGARLANYMNAPLYVVFVANPEHFLTKEESLHIDTCEKLCKEFAGTFIRVTSGDIGTAIAQVAEQYRITQIVIGESQRSRWQILLKGSLTHKLVRLLKNIDLHIIATEKTPSARR	Q3MEP9
Anabaenopsis circularis	Cyanobacteriota	–		A0A1Z4GGG4	KdpD domain, Usp domain	Yes	No	MIHTATLNLKSKMVSGAAINSSYPVRRGKHKIFIGMAPGVGKTYRMLEEGTALKQEGIDVVIGLLETHGRKDTAEKASGLEIIPRKEISRGGLTLTEMDTEAILQRCLPKSSYGYKSQLVLVDELAHTNVPGSPREKRYQDVEVILAAGIDVYSTMNVQHLESLNDLVARITGVVVRERVPDRILEGADEVVVVDVTPEMLQERLLEGKIYAQPKIQQALDNFFQRRNLIALRELALREVADNIEEDAIASTPNGQFCNIHERVLVCISTYPNSLQLLRRGARLANYMNAPLYVVFVADPERFLSKEESLHIHNCEKLCQEFTGTFLRVTNGNIAQAIAEVAEKYRITQIVIGESQRSRWQILLKGSLTQKLVRLLKNIDIHIIASDKQSSVKI	A0A1Z4GIS0
Anabaenopsis elenkinii	Cyanobacteriota	–		A0A7S6RFR8	KdpD domain, Usp domain	Yes	No	MFDSSDHIHLLPPRRGKHKIFIGMAPGVGKTYKMLEEAHQLKQDGIDVVIGILETHGRKETAMKAAGIEVIPQKAFIHQNVTLQEIDTDAIVQRSPQLVLVDELAHTNAPGSPRKKRYQDVEVILAAGIDVYSTVNIQHLESLNDLVARITGVVVRERIPDYVLDEADAVVVIDVTPQTLEERLEEGKIYAAEKIDQSLKNFFRRRNLIALRELALREVADTVEEQANTANFLQPNYNIQERVLVCVSTYPGSVQLLRRGARIAHYMNARLYGVFVANPERFLTKEETLHLDTCEHLCQDFGGEFLHIKSQNVAQEISQVATNYHITQIIIGETKQPRWQTWFQKSFTQQMIDLTRNRNIDLHIISTDK	A0A7S6RC56
Anaeromyxobacter diazotrophicus	Myxococcota	–		A0A7I9VH59	KdpD domain, Usp domain	Yes	No	MATSVSTTQRPTAQDFLELVERGKRGRLKLYVGFAAGVGKTWRMLEEAHALARRGVDVVGALIETHGRAETAALIGDLEVVPRRKIEYRGVAVEELDLEAVLARAPAVAIVDEIPHTNVPGSRNRKRYQDVLDLLGAGVNVIGALNIQHLESLNDLIARNTGVTVRETVPDSFVEQADQIVNLDLAVEDLVERLRTGKIYPPDKIPWALEHFFRDANLATLRELSLREVAESLDRSAAQRVPLGAPAQRASGRVMVCLSSNPPHALALLRRGSRMAGRLNTDWYVVYVETPREAPARIDAEAQRHLLANVDKARELGAEVVRLKSSDPAAALIDFARAHRVSDVIVGRTNLPWWRRLGRGTVLERLVREGEGLDLHVVSFFEEEPRA	A0A7I9VL80
Anditalea andensis	Bacteroidota	–		A0A074L7R0	KdpD domain, Usp domain	Yes	No	MEETRKSAEEFLNLIKKSRKGKLKIYIGMSAGVGKTYRMLQEAHTLLKNGIDVKIGFVETHNREETHALISGLPIIPLRKLFYKGKELEEMDLQAIISLRPEVVIVDELAHTNIEGSRNEKRWQDVLDIIDSGINVISAVNIQHIESLNNEVREITGIEVKERIPDKVLRLADEVVNIDLPADELIERLKQGKIYKSDKIQTALNHFFKSEHILQLRELALKEVASQVERIVETAITKPNALKHERFLACISSNEKTAKTVIRKTARLANYYHSKWYVLYVQTPKERGDRIQLDKQRYLINHFKLATELGAEIIKVENTSISKAIVEQAEQRKITTICIGKPHMTLLKIMLSNNVFNELLKKLSSNNIDLVILS	A0A074L2X9
Aneurinibacillus aneurinilyticus	Bacillota	–		U1YJI5	KdpD domain, Usp domain	Yes	No	MGDEKRKTPEELLKIIEREQRGYLKIFIGAAPGVGKTYMMLCEGNELLEKGIDIVIGLVETHSRVETAAQIGSLPVFPLKSVQYKGREFQEMDVDGLLTRRPQYVIVDELAHTNVPGSKNRKRYEDVMELVKAGIHVITAMNIQHLESLNDTVEQLTGVKVRERVPDWILNEATEVQLIDTPPEKLRARLKAGLIYKPEKIEQSLKNFFRTGNLNALREIALREVADDVDERLESYKQENGIDGMKGANEKILVCVNYRPNAERLIRRGWRIASRLKCQLYILNIPLYFVQEMDDATRKQMRLLENLAKDLNAEFHIRASAGRKPEQVIIDFVNEKGITQIVLGQSARSRWEEIAKGSIVNRIMKGTKYVDILIVADGVDYRE	U1WVX3
Aneurinibacillus danicus	Bacillota	–		A0A511VCQ8	KdpD domain, Usp domain	Yes	No	MKTSNEERRKTPEELLKLIEKESRGYLKIFIGAAPGVGKTYMMLREGNELLKKGVDIIIGVIETHGRAATAAQIENLPIFPLKKVDYKGKQLEEFDLEGILERKPQYVIVDELAHTNVPGSKNQKRYEDVMELVKAGINVMTAVNIQHLESLNNTVEQLTGIKVRERIPDWILNEANEIQLIDTPPETLHERLKAGLIYKPEKVEQSLKNFFRIGNLNALREIALREVADDVDERLESYKLEKGIHGMKGANEKILVCVNYRPNAERLIRRGWRIANRLKCQLYILNIPLIPVHKMDKETRKQHRLLEKLAKDLDAEFHIRALGGRKPEQLIIEFVEEKGITQVVLGQSARSRWEEILKGSIVNKIMKGTKYVDILIVADGVDNRE	A0A511VEB4
Aneurinibacillus migulanus	Bacillota	–		A0A0D1XG31	KdpD domain, Usp domain	Yes	No	MGDEKRKTPEELLKIIEREQRGYLKIFIGAAPGVGKTYMMLREGNEMLEKGIDIVIGLVETHGRAETAAQIGNLPVFPLKSVQYKGREFQEMDVDGLLTRRPQYVIVDELAHTNVPGSKNKKRYEDVMELVKAGIHVITAMNIQHLESLNDTVKQLTGVKVRERVPDWILNEAAEVQLIDTPPEKLRDRLKAGLIYKPEKIEQSLQNFFRTGNLNALREIALREVADDVDERLESYKQENGIDGMRGANEKILVCVNYRPNAERLIRRGWRIASRLKCQLYILNIPLYSVQEMDDATRKQMRLLEKLAKDLNAEFHIRASAGRKPEQVIIDFVNEKGITQIVLGQSARSRWEEIAKGSIVNRIMKGTKYVDILIVADGVDYRE	A0A0D1VYY3
Aneurinibacillus soli	Bacillota	–		A0A0U5C4V1	KdpD domain, Usp domain	Yes	No	MKRKSPEQYLQLIEKESRGHLKIFVGAAPGVGKTYAMLREGNDLLTQGVDIIVGLVETHGRVETADQIGNLPLFPLQTISYKGKELEELDLAGILARHPQYVIIDELAHTNVPGTKNQKRYEDVMEMIKAGINVLTAVNIQHLESLNCTVEQLTGVKVRERVPDWILREADEIQLIDTSPEKLRERLKSGLIYRPEKVEQSLHSFFRVGNLNALREIALREVADDVDERLESYKLERGIELMKGANEKILVCVNYRPNAERLIRRGWRIAHRLKCELYILTIPLAPVDRLNAATRKQHRELEQIARDLGAEFHIRALGGKKPEQIMIDFVNEKGITQMVLGQSARSRWEEIIKGSIINRIMKNTRFVDILIVADGVDYRE	A0A0U5B756
Aneurinibacillus sp.	Bacillota	–		A0A120HS80	KdpD domain, Usp domain	Yes	No	MKTSAKKRRETPEELLKRIEKESRGYLKIFIGAAPGVGKTYMMLREGNELLKKGVDIIIGVIETHGRAATAAQIENLPIFPLKKVDYKNKQLKEFDLEGILERKPQYVIVDELAHTNVPGSKNQKRYEDVMELVKAGINVMTAVNIQHLESLNDTVEQLTGIKVRERIPDWMLNEANEIQLIDTPPETLRERLKAGLIYQPEKIEQSLKNFFRIGNLNALREIALREVADDVDERLESYKLEKGINGMKGANEKILVCVNYRPNAERLIRRGWRIASRLKCQLYILNIPLVPVHKMDEATRKQHRLLEKLAKDLDAEFHIRAPGGRKPEQLIIEFVEEKGITQVVLGQSARSRWEEIIKGSIVIKIMKGTKHVDILIVADGVDHRE	A0A0X8D5P0
Aneurinibacillus thermoaerophilus	Bacillota	–		A0A1G7ZPB3	KdpD domain, Usp domain	Yes	No	MKTSAKKRRETPEELLKRIEKESRGYLKIFIGAAPGVGKTYMMLREGNELLKKGVDIIIGIIETHGRAATAAQIENLPIFPLKKVDYKNKQLKEFDLEGILERKPQYVIVDELAHTNVPGSKNQKRYEDVMELVKAGINVMTAVNIQHLESLNDTVEQLTGIKVRERIPDWMLNEANEIQLIDTPPETLCERLKAGLIYQPEKIEQSLKNFFRIGNLNALREIALREVADDVDERLESYKLEKGINGMKGANEKILVCVNYRPNAERLIRRGWRIASRLKCQLYILNIPLVPVHKMDGATRKQHRLLEKLAKDLDAEFHIRAPGGRKPEQLIIEFVEEKGITQVVLGQSARSRWEEIIKGSIVTKIMKGTKHVDILIVADGVDHRE	A0A1G8F195
Aphanizomenon flos-aquae	Cyanobacteriota	–		A0A1B7X3V3	KdpD domain, Usp domain	Yes	No	MFYLNTPVPDNDHTPPTRRGKHKIFIGMAPGVGKTYRMLEEAHQLKQEGIDIVIGVLETHGRKGTATKAIGLEIIPKKTIVHKNINLQEMDTEGILKRSPQLVLIDELAHTNTPGSLREKRYQDVELILAASIDVYSTVNIQHLESLNDLVAGITGIVVRERIPDRLLDEADAVVVVDVTPETLEERLREGKIYTPDKIQQSLDNFFQRRNLIALRELALREVADTLEEEANTTPSPGQNWNVHERVLICISTYPNSIQLLRRGARIANYMNAKLYTVFIADPERFLNKQETLHIHTCEKLCQEFGGEFISIKNNKIPQAIAEVAATHHITQIVIGESHQPRWKTFFKRSFTQRLLELIRNQNIDLHIIATEK	A0A1B7X725
Aphanizomenon sp.	Cyanobacteriota	–		A0A844IFC5	KdpD domain, Usp domain	Yes	No	MSYPHTPSPDSSYIRPARRGKHKIFIGMAPGVGKTYRMLEEAHQLQQEGIDVVIGIIETHGRKDTAVKAVGLEVVPKKANIHKNINLQEMDTEAILKRSPQLVLVDELAHTNIPGSPREKRYQDVELILAAGIDVYSTVNIQHLESLNDLVAGITGVVVRERIPDRLLDEADAVVVIDVTPETLEERLREGKIYAANKIEQSLENFFQRRNLIALRELALREVADTVEEEANTSISPGQIRTVHERVLICVSTYPNSIQLLRRGARIANYMNAKLYTVFIADPERFLTKEESLHIHTCEKLCREFGGEFLHVKSNNVAQAIAQVAATNHITQIVIGESQQPRWKRFFKRSFTQRLLELIRDQHIDLHIIATEK	A0A844ICQ6
Aphanocapsa sp.	Cyanobacteriota	–		A0A068N265	KdpD domain, Usp domain	Yes	No	MAPGVGKTYRMLEEAQQLKQEGIDIVIGILETHGRADTADKAIGLESIPLKSIDWQGRTLTEMDVDGVIKRRPQLALIDELAHTNIPSSQREKRYQDVEIILDAGIDVYSTINIQHLESLNDLVYKISGVVVRERVPDRLLDEADEVVMIDVTPETLQERLREGKIYAAEKIEQALQNFFQRQNLIALRELALREVADNVEGNGRESNFENYCNIQERILVCISTYPNSIRLLRRGARIANQMNGQLYVIFVSHPNQFLSKNETLHIETCKRLCEEFEGEFLRIESDNIVSAIMTAAGEYHITQIVLGETKRSRWNLLIKGSIVQRLMRVLPQVDLHIIANDPTRTIERI	A0A068MVL9
Aphanothece hegewaldii	Cyanobacteriota	–		A0A2T1M0N5	KdpD domain, Usp domain	Yes	No	MTDNTSNKFPIVSASIRRGKHRVYIGMAAGVGKTYRMLEESHELKEEGIDVVIGLIETHGRQDTIEMIRDLEKVPKKTIAYNGTVLEDMDVEGILNRQPQLVLIDELAHTNIPSVTNKKRYEDVEMVLNAGIDVFSTLNIQHIESLNDLVAKITGVVVRERVPDRILHQADEIVVVDVTPETLIERLQEGKIYAPTKIDQSLQNFFQLRHLIALRELALREVADNVTQEADTRLLEKPEYSIKEQVLVCVSTYPYSVKLLRRGARIAHYLSAGLYVLYVSHPERFLSKDEALYLEMCEDLCQQLGGQFIRHEDTDVTQAIAKIAHQYRITQVVLGHTHKSRWQLLLKGSPVHRLMSYLKAVDLHIVVTEK	A0A2T1M0E8
Aquella oligotrophica	Pseudomonadota	–		A0A2I7N8R3	Truncated DHpCA domain	Yes	No	MDNRPSPEQLLLKCAQDKDSRGKLTIFLGAAAGVGKTFTMLKQIPELREKGVDVVIGYIECHQRSDTISALPDEVEIIPLKEIEYKGIIRKELDVDEILKRKPELVIVDELAHSNVHGSRNTKRFQDVLEILSAGISVYTALNIQHIESLNDVVGQIVGTTIKETVPDYVLEEANEIRLIDITPDELINRLKEGKIYPVERINTALGNFFRKGNLTALREMALINTARKVEKQVKEYRLHNAIEQIWSSHDNLMVVLEIGYSTEKIIRSGKAMSNKGFSNWFVVYMDNSEFADKNIKEREKLLKLLSLAEELGAKVLPLNGDRLDEAIIAFARDNNVNTVLLSQSRINLYYRLFNTSLVDKVRELAPEINLHLVTDDESNKNGLDLSANKLKLKSKPIN…	–
Aquisphaera giovannonii	Planctomycetota	–		A0A5B9WE44	KdpD domain, Usp domain	Yes	No	MPVEAARPSPEQFLQLIRRQERGRLKVYLGSNAGVGKTYAMLREGNRLSKQGVDVAIGLVETHGRAETAEQVKDLPIIPPREIEYRGVTLREMDLDAVLARRPTVCLVDELAHTNAPGSRFAKRYQDVEELLRAGIHVITTVNVQHLESLYDQVERFTGVKVKERLPDSVIAEADQIVNVDLSAEDLLERMRSGKVYPPERVERAMENFFTPGNLTRLREITLSEMAHLIDRHNRRAEADRAPMSATDRLMVGLSSRSPNAPALLRKAARLADRLNAPWYAVYIQTPAEDLTRVDAATQRAIGKNLELAQQLGGVPMTFKGPDVVRTILAFTREYDIRIVVMGKTRRPWYRRILGGTILEHLVDHSAGVDVMVVDV	A0A5B9W502
Arachidicoccus soli	Bacteroidota	A0A386HNE7		A0A386HRJ8	KdpD domain, Usp domain	Yes	No	MKDTKKSAQEFLALIQKSRRGKFKVYIGMSAGVGKSYRMLQEAQSLLRTGVDVKIGFIETHGRKETHELLDGLPVIPIRKIFYKGKELEEMDLSAIINLRPEIVIVDELAHTNIEGSKNSKRWQDVMDILDAGISVISAVNIQHIESLNDDVKSITGIEVKERIPDAIIAQADEVVNIDLTADELIARLKEGKIYHPDKIETALKNFFQSEHILQLRELALKEVASQVERKVEAEVTKTNTGQRERFLACISSNETTAKVVIRKTSRLANYYNSKWYVLYVQTQKESLEKIPLDKQRFLINNFKLATELGAEIIKIENNNIVKSILQQAEERKVTTICMGKPHFSILKIILATNVFNELLRKLTSSNIDLVILS	–
Arachidicoccus sp.	Bacteroidota	–		A0A5P2FYT9	KdpD domain, Usp domain	Yes	No	MIAEPHSAAYFLDLIQKSRRGKFKIYIGMSAGVGKTFRMLQEAHALLRNSIDVQVGYVETHNRMETAALLNGLPVIPRRTIFYKGKELEELNLQAVLNLRPEIVLVDELAHTNIEGSKNEKRWQDIMEILDSGINVISALNIQHIESLNEEIKKITHIEVQERVPDKVIAMADDVVNIDLPADELITRLKEGKIYPQDKIQTALQNFFQSDHILQLRELALKEVAVHVTHKVDKEVLRQNQFRQERFLICISSNEKIARNLIRKGARFASYYSADWFVLYVETPKESQDKIALDKQRHLINNYKLATELGANVVREKSASVADAILKQVDLNKITTVCMGKPHLNILKIILATSIFNKILRQLSKMHVDLVILSEDK	–
Archangium violaceum	Myxococcota	–		A0A084ST76	KdpD domain, Usp domain	Yes	No	MKRKNRAEDFLELVERGRRGRLKLYIGFAAGVGKTYRMLEESHALKQRGVDVVLGFVETHGRAETAALIEGLEVVPREVFTYRDVAVEEMDLDAVLARKPQVAVVDELAHTNVPLCRHRKRYQDVEELLAAGINVIGAFNVQHLESLNDIIERATAVRVRETIPDSFLKNADQVVNLDLAVEDLHERLKAGKIYAPDKVPHALEGFFKQENLSSLRELALREVAESLDRATGTRSRTGEEPPQKGGGWGRVMVALSSNPPHAATLLRRGSRMAGRLNTDWFVVYVETPGEAPHLIDSEAQRHLLANIELAKELGAEVVRVKGAEPVAALLDFARSHGVGHIIVGRSRQPWWKQLLGLASDVRLLREGEGFDIHVVSFTPPQEERQP	A0A084SSI9
Arcicella rosea	Bacteroidota	–		A0A841EUW3	KdpD domain, Usp domain	Yes	No	MEHSAQYFLDLIKSSKRGKFKIYIGMSAGVGKTFRMLQEAHTLLRNNVNIKIAYIETHNRAETHALLEGIPVIPRRKLFYKGKELEEMDVQAVINQRPEIAIVDELAHTNIEGSKNEKRWQDVMDILNAGINVISAVNIQHLESLNDEVKQITNVEVAERVPDWVLQQADEVVNIDLTADELITRLKEGKIYDLRKVETALNNFFQPAKLLQLRELALKEVAHQVERKVFHEVSSSKFTHERFLACISSNANTSKNIIRKTARLASHYDSKWFVLYVQTPSESGDKINLAAQRHLINNLKLATELGAEVIRIQSDSVAKSIVEIAEKYEITTICIGKPHFSLFRIILATNLFNQLLKKLSSSDIDIVILS	A0A841ENK0
Arcicella sp.	Bacteroidota	–		A0A923ZVP6	KdpD domain, Usp domain	Yes	No	MSEKDQTVQHFLDLINKSKQGKFKIYIGMSAGVGKSFRMLQEAHSLLRNGIDVKIGFIETHNRKETHDLLDGLPIIARRKLFYKGKELEEMDVQAIINARPEVVIVDELAHTNIEGSKNEKRWQDVLDIIAAGINVISAVNIQHIESLNQEIKNITGIEVKERIPDSVLSQADEVVNIDLTADELITRLKEGKIYTPDKIEISLKNFFKSEQILQLRELALKEVASQVERKVESEVPRTNVLKHERFLACISTNDSTAKTVIRKTARLANYYNSKWYVLYVQKPEESASNIALDKQRHLINNFKLATQLGAEIIKIESESIAKTIIEQAESRGISTVCMGKPHLSLWRIILATNVFNELLNKLSSNNIDLIILS	A0A923UNM0
Arcticibacter svalbardensis	Bacteroidota	–		R9GP81	KdpD domain, Usp domain	Yes	No	MDDDFRENSVQKFLDLVKKTRRGKFKVYIGMSAGVGKTYRMLQEAHSLLRNGINIQIGYIETHNRSETHSLLEGIPLIPRRKIFYKGKQLEEMDVAAILNRHPEVVIVDELAHTNVEGSKNQKRWQDVVDLLEAGISVISAVNIQHMESLNEDAQKITGILITERIPDNILSMADEIVNIDLTADELIDRLKEGKIYDSSKINLALKNFFQADKILQLRELALKEVAHYVERKINAEIPKQIKLRPERFLACISSNHDIAKTVIRKTARLASYYRSPWLVLYVQRSAENSDRIKLDKQRHLINNMKLATELGAEVIRVKSDHITRTIMQIAEEKEITTICIGKPHLNIWQVMLRTAIFNQLLQKIAATDTDLVILS	R9H2L6
Arcticibacter tournemirensis	Bacteroidota	–		A0A4Q0M594	KdpD domain, Usp domain	Yes	No	MDQDRDNSVKQFLDLIKRSRRGKFKIYIGMSAGVGKTYRTLQEAHTLQKNGIDIQIGYVETHGRADTQALMDGLPLIPRRSLFYKGKSLEEMDVAAILTRHPEVVIVDELAHSNVEGSKNAKRWQDVVDILEAGINVISALNIQHIESLNEETEEITGIKITERVPDSVLEMADEIVNIDLTADELIGRLQAGKIYDRSKIGHALNNFFRSDKILQLRELALKEVAHHLERKIDIEIPKKVKLRPERFLACISSNQEKARSVIRKTARLASYSRSPWIVLYVQSSSESMDRIRLDKQRHLINNFKLATELGAEVLKIKSDDIAKTITGVVEQKEITTICIGRPHFNFFQILLKTAVFKQLLNKLAATDTDLVILS	A0A5M9HNY5
Armatimonas rosea	Armatimonadota	A0A7W9SS29	2	A0A7W9SUI3	KdpD domain, Usp domain	Yes	No	MDLGVGSTPRGRHKIFLGFAAGVGKTCEMLSEANRRRERGQEVVIGYLETHGRAGTEALIGELPCVPRRQQAYKGSTFEEMDTEAILARPPQCVLVDELAHTNVPGSPRAKRWQDVEVLLAAGINVLSTLNVQHLESLNDTVLEITGVRVRETVPDHVLRDADEVQMIDITPRALVNRLERGDIYKPEKVAQARQNWFREGNLNALREIALREIAQEVDDELETYRRERRIAQPWATHDRIMVCLSPTQSSLRILRRGWRIARRLKGELVAVYVEARPPRPQEQAILKADFAVADQLQIPVVTLQGSDVAAELVRYAREKSVTQVVLGHSDRSHWQELLRGSIVNRLTRELRSIDLLIMANSTQATQEAL	A0A7W9SRS7
Arsenicibacter rosenii	Bacteroidota	–		A0A1S2VBG5	KdpD domain, Usp domain	Yes	No	MTTNDQNAERFLNLIRASRRGKFKVYIGMSAGVGKTYRMLQEAHGLLKSGIDVKIGFVETHQRPETRALVDGLPVIPRRSLFYKGKQLEELDLQAVLNLHPELVIVDELAHTNIPGSKNEKRWQDVLEILDAGINVISAVNIQHLESLFDEVQRISGIEVTERIPNRVIQLADEVVNIDLTADELITRLKEGKIYEKTKVETALRNFFQPDKILQLRELALKEVAVQVERRVDQAVMSPNALRHDRFMACISSNPQTARRIIRKTARLASYYNSRWYVLYVQTPAESPDRIKLDVQRHLINNLKLATELGAVVIQAKGTNIVDCLMEEVEKRQITTVCIGKPHFKLVQIILRTFAFNQLINNLSGSDVDLIILS	A0A1S2VRT6
Arthrobacter agilis	Actinomycetota	A0A2L0UEX8	2	A0A2L0UGV9	Truncated DHpCA domain	Yes	No	MTRGRLKVFLGAAPGVGKTYTMLEEGRRLLGEGRDVVVAIVETHGRIATEAMADGLAVLPRRTVDHRGVRLTDLDLEGVLARRPEIALVDELAHTNAPGTDYEKRWQDVEALLDAGINVLSTINVQHIESLNDVVERITGVPHRETIPDEVLRRADQVEVVDLAPEALRGRLADGCIYPSGRIDAALSNYFRVGNLTALRELALLWLADEVDSALQRYRSEQGIDDKWEARERVVVALTGGPEGRTLLRRGARIASRSAGGQLLAVHVTNQDGLRDADPAELAAQRGLVQKLGGTYYEVVGDQTSKALVDFAKGANASQLVIGVSRRSRLAALLTGPGIGATVIRESGEIDVHMVTHAAAGRRFALPHPGGALSWRRRALGALVALVGGPLLTLLLTIF…	A0A2L0UAX5
Arundinibacter roseus	Bacteroidota	–		A0A4V2XAU4	KdpD domain, Usp domain	Yes	No	MEETRRSAEEFLDLIKKSRRGKFKIYIGMSAGVGKTFRMLQEAHTLLKNGIDVKLGYIETHNRKETQELVEGLPVVPRRKLFYRGKELEEMDVQAIINLRPEVVIVDELAHTNTEGSKNEKRWQDVLDILEAGINVISAVNIQHIESLNEEVKRITGIEVRERIPDSVLAQADEVVNIDLTADELINRLREGKIYSADKIELALTNFFRKEPILQLRELALKEVASQVERKVEQEISHSKAVRHERFMACISSNEKTARVVIRKTARLANYYNSKWYVLYVQIPGESADRIPLDKQRHLINNFKLATELGAEIIKVKNSRVSAAIIEQAELRKITTICVGKPHLNLIRVILATNVFNQLLKKLSMSEIDLVILS	A0A4V2X9P1
Aureibacillus halotolerans	Bacillota	–		A0A4R6U7F1	KdpD domain, Usp domain	Yes	No	MDSSFPFRKKTPDELLEEVKRDQKGKLTIYIGSAPGVGKTFRMLQEAHERKQAGVDVVIGLIETHGRAETKALIEGLEIVPLQNMVYKGRTFQELDIDAIIERAPGVVLIDELAHTNIPGSRNNKRYQDVLDVLDKGIDVISAVNIQHLESLHDHIQQITGVAVRERVPDFILQSASEILLIDVTPEILQQRLKAGKIYHSSKIQQSLMHFFTLNNLSALREIALREVADDVDERLEKSHVLTGSEAPTTSERILVCVQNNANAEMLIRRGWRIAKRLNAPLYVLHIIQNNSSANPHWQELCEQFNAIFIKEKKLDRTVPAAISDVTKRYRITQLILGQSARSRWEEIFKGSIVNTMMRHMTGVDIHIVADKRNE	A0A4R6U2N9
Azorhizobium sp.	Pseudomonadota	A0A258JY19	2	A0A258JXX3	KdpD domain, Usp domain	Yes	No	MEPSRADPEALLAAAEREARGKLRIFLGAAPGVGKTYAMLSAARAARAGGLDVVAGLVETHGRAETAALLEGLDLLPRKGIAYRGRLVQEFDLEAALARRPALLLVDEYAHSNVEGSRHPKRWQDVQDLLTAGIDVWTTLNIQHVESLNDVVQRITGVRVRETVPDTALQKADEIILVDLPSDELIKRLADGKVYVEDTAARAVQSFFKPSNLTALRELALRRVAARVDSDLLERMQGSAIEGPWAAGERLLACVGPDMAAERVVREAKRLADLMDARWFAVTVERPGHVMPTRERARLDAGMRLAESLGAETRALVADDMPRELLRFARFENVTQIIIGKASRRWPSGWLRRTLSDALVRASDGVAVHVVTAETPPRGADWRARVPPPGPWAGYLTAA	–
Bacillus albus	Bacillota	–		A0A1J9TXW5	KdpD domain, Usp domain	Yes	No	MYADDYKPTFQRRTPEEYLEYIRQQNRGKLKLYVGAAPGVGKSYKMLLDAREMKKDGTDIVIGLIETHGRKETEDAIADLEQVPLKEIDYKGKVFYELDVEGIIKRAPGVVVVDELAHSNIPGSKNKKRYMDIQELLEAGISVLSAFNIQHLESVHDIVAQITNVKVRERIPDFILQKANEIQLVDATPEVLRKRLIDGKIYKEEKIQQSLQNFFTLNNLGALRELSLREVADDMDEKISQTVIEPIGVKEKILVCVQYSSTAEKLIRRGWRMADRLNAELYVLNVEREKIDSLSAGKKQTIEEWKSLTNQFDASFVLEEANGRKPADVIIEVAKRLQVTQILLGQSARTRWEEIRKGSIVNEIMRETKYIDIHIVADQRA	A0A1J9TU64
Bacillus anthracis	Bacillota	A0A640MZ28		A0A6H3A8U2	KdpD domain, Usp domain	Yes	No	MCVLYADDYKPTFQRRTPEEYLEYIRQQNRGKLKLYVGAAPGVGKSYKMLYDAREMKKDGMDIVIGLIETHGRKETEEAIADLEKVPLKEIQYKGKVFYELDVEGIIKRAPQVVVVDELAHSNVPGSKNKKRYMDVQELIDAGISVLSAFNIQHLESVHDIVAQITNVKVRERIPDFILQKANEIQLVDATPEVLRKRLIDGKIYKEEKIQQSLQNFFTLNNLGALRELSLREVADDMDEKISQTVIEPIGVKEKILVCVQYSSTAEKLIRRGWRMADRLNAELYVLNVEREKIDSLSAGKKQTIEEWKSLTNQFDASFVLEEANGRKPADVIIEVAKRLQVTQILLGQSARTRWDEIRKGSIVNEIMRETKYIDIHIVADQRA	Q81VV7
Bacillus aryabhattai	Bacillota	–		A0A264Z0L1	KdpD domain, Usp domain	Yes	No	MKDDKAHPYFRKKTPDELLKEFHYKQLGEFKLYIGAAPGVGKTYKMLQDAHDLQQEGLDVVIGYIETHGRTDTERMIGNLEIIPRQKIVYKKRTFHELDLLAIIRRKPQVVIVDELAHTNVPNMPHKKRFQDVLYLIERGISVWSAVNIQHIESLNDFVYNVTKVKVNELVPDPIIHRAKEIQLVDVTPEVLRKRLKEGKIYREAKIEQSLQNFFKLSNLHALRELCLREVAAEIDQQLLHSHEIGITGICERILVCIQYSETAEKLIRRGWRMANRLKAELLLLHVVSNEQLTEEQKKRIEDWGKFAATFQAKLIVEQANGRKPARVIVDVATKNHITQVLLGQSARTRWEEIRKGSIVTMIMRQTENIDIHIVSDGKRR	A0A264YRV5
Bacillus cereus	Bacillota	–		A0A1V2HDD8	KdpD domain, Usp domain	Yes	No	MYADDYKPTFQRRTPEEYLEYIRQQNRGKLKLYVGAAPGVGKSYKMLYDAREMKKDGMDIVIGLIETHGRKETEDAIADLEKVPLKEIEYKGKVFYELDVEGIIKRAPQVVVVDELAHSNIPSSKNKKRYMDVQELLEAGISVLSAFNIQHLESVHDIVAQITNVKVRERIPDFILQKANEIQLVDATPEVLRKRLIDGKIYKEEKIQQSLQNFFTLNNLGALRELSLREVADDMDEKISQTVIEPIGVKEKILVCVQYSSTAEKLIRRGWRMADRLNAELYVLNVERENIDSLSASKKQTIEEWKSLTNQFDASFVLEEAKGRKPADVIIEVAKRLQVTQILLGQSARTRWEEIRKGSIVNEIMRQTKHIDIHIVADQRV	B7HQR7
Bacillus coagulans	Bacillota	A0A150KK36	2	A0A150KL33	KdpD domain, Usp domain x2, First domain mutated Walker B (DG)	Yes	No	MGSFRRKTPEEILYSISKLHRGRLKIYIGAVSGSGKTYHMLQEGQHLKQQGIDVVICAVSTRQRPETVEQLGDLERVPSIHWIKDGMEHKDLNLEALVKRNPEVVLVDGLAHRNREGAQFPTRLDDIQFLLNHGISVITTVNVYELDGATELARKWTGVVVEETVPANTLEMADEVQLIDVSPETILKRLEEGHVNGDSSPMLFERSNIGKLRELALRLVAEDVNDSHEKYRMEQGLTGPSGVAERILVSAQYHWNGSIHVRRGQQIAKRLGGDLMIVTFVHPKKMLSREATAFKRSLLKLADKIGAKFEELTLASRRKLPGMLARYATLHQVTRIVLGHSKLNRWQELWRGSITNGFLKKSRHTDIYFVADRAEKEGERILPTKMLTEGRSDDRYRRL…	A0A133KPE1
Bacillus cytotoxicus	Bacillota	–		A0A2S1A799	KdpD domain, Usp domain	Yes	No	MYAEEYEPKFQRRSPEDYLEEIQRMNRGKLKLYVGAAPGVGKTYKMLLDAHEMKKEGLDVVIGLVETHGRKETEAAILDLEIIPLQEIEYKRKRFYELNVEKIIKRAPQVVVVDELAHSNIPGAKHKKRYMDVEELLEAGISVLSAFNIQHLESVHDIVEQITNIKVRERIPDCILQKANEIQLVDVTPEVLRKRLRDGKIYKEEKIKQSLEHFFTINNLGALRELSLREVADDMDEKMSQSLIEPIGVKEKILVCVQYSLAAEKLIRRGWRMANRLNAELFVLNVERGNVESISAGRRQIIAEWKALTKQFEATFLLEEAKGRKPAAVMIEVAKRLQVTQILLGQSARTRWEEICKGSIVNEIMRETKYIDIHIVADQRK	A0A2S1A5Z1
Bacillus fungorum	Bacillota	–		A0A2G6QDG3	KdpD domain, Usp domain	Yes	No	MCVLYADDYNPTFQRRTPEEYLEYIRQQNRGQLKLYVGAAPGVGKSYKMLFDAREMKKDGMDIVIGLIETHGRKETEEAIADLEKVPLKEIEYKGKVFYELDVEGIIKRAPQVVVVDELAHSNIPGSKNKKRYMDVQELLDAGISVLSAFNIQHLESVHDIVAQITNVKVRERIPDFILQKANEIQLVDATPEVLRKRLIDGKIYKEEKIEQSLQNFFTLNNLGALRELSLREVADDMDEKISQTVIEPIGVKEKILVCVQYSSTAEKLIRRGWRMADRLNAELYVLNVERENIDSLSAGKKQTIAEWKSLTNQFDASFVLEEAKGRKPADVIIEVAKRLQVTQILLGQSARTRWEEIRKGSIVNEIMRQTKHIDIHIVADQRA	A0A2G6Q8R9
Bacillus gaemokensis	Bacillota	–		A0A073KA90	KdpD domain, Usp domain	Yes	No	MYADDYNPTFQRRTPEEYLEYIRQQNRGKLKLYVGAAPGVGKSYKMLFDAREMKKEGIDIVIGLIETHGRKETEEAIADLEKIPLKEMNYKGKVFYELDVDRIIKRAPHVVVVDELAHSNIPGSKNKKRYMDVEELLEAGISVLSAFNIQHLESVHDIVEQITNVKVRERVPDFILQKANEIQLVDVTPEVLRKRLIDGKIYKEEKIQRSLQNFFTINNLGALRELSLREVADDMDEKISQSVTEPIGVKEKILVCVQYSSTAEKLIRRGWRMANRLNAELYVLNVERENIESLSAGKRQIINEWKDFTNQFYATFLLEEARGRKPADVIIDVAKRLQVTQILLGQSARTRWEEIRKGSIVNEIMRQTKHIDIHIVADQRV	A0A073JYG6
Bacillus glycinifermentans	Bacillota	–		A0A1C3SE69	KdpD domain, Usp domain	Yes	No	MMRRKHIRDYRKKTPEELLAEIEQLKRGHWTIYIGSAPGVGKTYRMLQEAHDVKREGIDVVIGLIETHNRTETAALIKDLEVIPKRKIEYKGKVLKEMDVEAIIERKPDLVIVDELAHTNVPGSKNEKRHMDVEDILKEGINVMSAVNIQHFESVHDIVQHVTGVKVRERIPDRILDLASEVILIDVTPETLQKRLKEGKIYEKHKIQQALTHFFTKHNLAALRELALREVADDVDGRMERTNGLNGNHRPRGTNEKILVCIQHGKNAERLIRRGWRIASRLKADLFVLNVSRSTIENISAGKRAQIKQWKRFSAQFGAEFIFKIANQRHISETIANVATEKSITQIVLGQSARSRWEEIRKGSIVNTIMRHTDGIDIHIVSDEKK	A0A1C3S864
Bacillus indicus	Bacillota	–		A0A084GKR9	KdpD domain, Usp domain	Yes	No	MTENHPYFRRKTPQELLDEIAEMNRGKLKLYVGAAPGVGKSYKMLQDAHDLKLEGIDAVIGLIECHGRRETEDLVKDLEVIPLKEMTYKGSIFRELHVEAIIERKPAVVIIDELAHTNIPGSKNLKRYMDVEEILEAGIHVMSAVNIQHLESVHDIVQQITRVAVRERVPDLFVQRASEIQLIDVTPETLRKRMSEGKIYGSDKIEQSLSHFFTVPNLSALRELALREVADDVDEKMEQISGNLSYGPIGVHEKILVCVGYGPTAEKLIRRGWRMANRLRAQLFILHAAKLPEESFTQEMREKMERWKLLSSQFNAVFLLEHERNRKPADIIIETATKYHVTQILLGQSARTRWEEIRKGSIVNTIMRKTENIDIHIVSDGKI	A0A084GK16
Bacillus infantis	Bacillota	–		A0A5D4R674	KdpD domain, Usp domain	Yes	No	MKHDHPYFRRRTPEEILQEITESGRGKLKLYVGAAPGVGKSYKMLQDAADLKKEGKDVVIGFIETHGRLETEEQIKDLEQVALKIIPYKGKKFYELNVKAIIDRKPDLAIIDELAHANIPGSENPKRYMDVSLVLEAGIDVFSAVNIQHLESVNDIVQQITGVKVRERVPDTFVQKAHEIQLIDIPPETLRKRLSDGKIYAPEKIEQSLSHFFTINNLSALRELSLREIANDVDERIEQISGSLENGPIGVNEKILVCVQYGPTAEKLIRRGWRMAHRMKAELYILNVAAEKRSDSSPVNEQKIKEWQMLAEQFNAKVIIEERRSRKPAAVIIEVAKKLNVTQILLGQSARTRWEEIKKGSIVNMIMRETSNIDIHIVADGR	A0A5D4QV11
Bacillus luti	Bacillota	–		A0A7V7S3M8	KdpD domain, Usp domain	Yes	No	MSVLYADDYKPTFQRRTPEEYLEYIRQQNRGKLKLYVGAAPGVGKSYKMLFDAREMQKDGTDIVIGLIETHGRKETEEAIADLEKVPLKEIQYKGKVFYELDVEGIIKRAPQVVVVDELAHSNIPGSKNKKRYMDVQELLDAGISVLSAFNIQHLESVHDIVAQITNVKVRERIPDFILQKANEIQLVDATPEVLRKRLIDGKIYKEEKIEQSLQNFFTLNNLGALRELSLREVADDMDEKISQTVIEPIGVKEKILVCVQYSSTAEKLIRRGWRMADRLNAELYVLNVERENIDSLSAGKKQTIEEWESLTNQFDASFVLEEAKGRKPADVIIEVAKKLQVTQILLGQSARTRWEEIRKGSIVNEIMRQTKYIDIHIVADQRV	A0A7V7S755
Bacillus manliponensis	Bacillota	–		A0A073JXR0	KdpD domain, Usp domain	Yes	No	MYADEYTPSFQRRTPEEYLQYIEQLNRGKLKLYVGAAPGVGKSYKMLFDAREMRKEGIDVVIGLIETHGRKETKEAIADLEVVPLKDITYKGKVFQELNVEAIIKRAPQVVIVDELAHTNVPGSKHNKRYMDVEELLKAGISVLSAFNIQHLESVHDIVEQITGVKVRERIPDFILQKANEIQLVDVTPEVLRKRLMDGKIYREEKIQRSLQHFFTLNNLGALRELSLREVADDMDEKISQFSNDPIGVKEKILVCVQYSSTAEKLIRRGWRMANRLNAELYVLNVERENIETLSEAKKRVIEEWRALTEQFDAMFLLKEAKGNKPANIIIQVANDLQVTQILLGQSARTRWEEIRKGSIVNEIMRQTKYIDIHIVADQRG	A0A073K6Y8
Bacillus marisflavi	Bacillota	–		A0A5D4RTB1	KdpD domain, Usp domain	Yes	No	MNPYFRKKRPEEILEEIHRSTLGRLKLYVGAAPGVGKTFKMLQDAAQWRQDGRDVVIGLIETHDRKETADVIGGLEQVPLKQVHYKGKVFHELDVARIKERKPEIVLIDELAHSNVPGARRVKRYQDVEEILQAGIDVWSAMNIQHLESVNDIVQRITGITVRERVPDTFIQQAAEIQLIDITPETLRKRMREGRIYPPQKIEQSLSHFFTSSNLSALRELSLRELADDVDGRMKGGSAPTGVHERILVCVHYGPTAEKLIRRGWRMADRLKAELVILTVVEASTLSPQQKKKIEEWHTLANQFGAIMIVEDGRKRHAATVIVDVAFRHNVTQILLGQSARSRWEEIRKGSIINRIMRESSNMDIHIVADGR	A0A0J5V6I0
Bacillus megaterium	Bacillota	–		A0A806TIM6	KdpD domain, Usp domain	Yes	No	MKEKEAHPYFRRKTPEELLRELHNQKRGKLKLYIGAAPGVGKTYKMLQDAHDLVKEGIDVVVGYVETHGRDETKEMIGNLEVIQRETIFYKGKELQELDLLAIVRRRPKVVIIDELAHTNVPTSRHKKRFEDVSYLLNQGISVMSAMNIQHMESVHDLVYAVTQVKVRETVPDLFIQQADEIQLVDVTPEQLQKRLREGKIYEVHKIEQSLQSFFKLANLHALRELTLREIADEVDGKLIHAHEIGVTGICERILVCIQYSETAEKLIRRGWRMANRLKADLLLLHVFTGEQTERQEAQIKHWQAFADRFHASLIVEEAKKQKPAAVIVNVAKQYRVTQILLGQSARTRWEEIRKGSIVNTIMRQTHNIDIHIVSDSAKQQK	A0A6H1NXS3
Bacillus methanolicus	Bacillota	–		I3E0A5	KdpD domain, Usp domain x2, first domain mutated Walker B (DD)	Yes	No	MGEKFRRKTPEEFLHYIYKVNRGRLKIILGAVTGSGKTYHMLSEGNVLKKKSIDVVIGIINASDRPKTIEQIGQLEIIPPIEWGDNGMKKQDLNIDAIIERNPEVVLVDDLAHRNRPGAKNKTRLDDVLTLLSNNISVITTINIYELEGVREVAEKLLGMKVQVDHCLPENTLAIADEVKLLDVTPEEILNRLQEGKIEQTQEERKKRQKLFRRDNLAVLRELSLRFLAGEVDDELDEYREKQGLIGPSGASERILVSVQYYWNGSILIRRGEQIAKRLGGDLFVVNFRSSNKKLSKEEAAFKRSIKKLVDKIGGQFEELPLTREDVAEEIVSYATEKNVTRIVMGQSKRTRFEEIIHGSVINKILRKSRNIDVFIVADRTEDGKRVIPAKWQEAKKVN…	I3E0F0
Bacillus mobilis	Bacillota	–		A0A1Y5ZNX0	KdpD domain, Usp domain	Yes	No	MYADDYKPTFQRRTPEEYLEYIRQQNRGKLKLYVGAAPGVGKSYKMLFDAREMKKDGTDIVIGLIETHGRKETEEAIADLEKIPLKEIDYKGKVFYELDVEGIIKRAPQVVVVDELAHSNIPGSKNKKRYMDVQELLDAGISVLSAFNIQHLESVHDIVAQITNVKVRERIPDFILQKANEIQLVDATPEVLRKRLIDGKIYKEEKIEQSLQNFFTLNNLGALRELSLREVADDMDEKISQTVIEPIGVKEKILVCVQYSSTAEKLIRRGWRMADRLNAELYVLNVEREKIDSLSAGKKQTIEEWKSLTNQFDASFVLEEANGRKPADVIIEVAKKLQVTQILLGQSARTRWEEIRKGSIVNEIMRQTKYIDIHIVADQRV	A0A6B3L6K9
Bacillus muralis	Bacillota	–		A0A1B3XP05	KdpD domain, Usp domain x2, First domain mutated Walker B (DR)	Yes	No	MSEQFRRKTPAEILESISNIKRGRMKIILGAVSGSGTTYHLLLEGNELRKRGIDVVVGMVSKPCSPKTLEQLGSLEIIPAHEWEQNGHVEQDLDLEGIYKRNPEVVLVDRLAHENHRHAKNPTRLDDVHELLKNQISVITTINIYELKGVKEIAEQLLKLPFHIQATVPEDTLTNADEVRLLDVTPEAILTRLQKGEIEKKDEGLLQLYNNGNLATLRELSFRYLADEVEENLTEQREQEGLLGPSGASERILVCVQYHLNGSILIRRGDQIAKRLGGEFIIATFISKTRKLSKEEQIFKGSMQKLITKLKGTFFEIVMKEDEIADEIVGFSMQHQITRIILGQSKKSAWEEMFNGSIINKILKKSKNMDVFIVADRVQPFGERIIPAIKTEKDRVNPY…	A0A1B3XI54
Bacillus mycoides	Bacillota	–		A0A1C3T3F7	KdpD domain, Usp domain	Yes	No	MYADDYKPTFQRRTPEEYLEYIQQQNRGKLKLYVGAAPGVGKSYKMLFDAREMKKDGIDIVVGLIETHGRKETEEAIADLEKVPLKEIDYKGKVFYELDVEGIIKRAPQIVVVDELAHSNIPGSKNKKRYMDVQELLDAGISVLSAFNIQHLESVHDIVAQITNVKVRERIPDFILQKANEIQLVDATPEVLRKRLIDGKIYKEEKIEQSLQNFFTINNLGALRELSLREVADDMDEKISQTVIEPIGVKEKILVCVQYSSTAEKLIRRGWRMADRLNAELYVLNVERENIDSISAGKKQTIEEWKSLTNQFDASFVLEEAKGRKPADVIIEVAKRLQVTQVLLGQSARTRWEEIRKGSIVNEIMRQTKYIDIHIVADQRA	A0A443T5C7
Bacillus mycoides	Bacillota	–		A0A4U2X060	KdpD domain, Usp domain	Yes	No	MSVLYADDYKPTFQRRTPEEYLEYIRQQNRGKLKLYVGAAPGVGKSYKMLFDAREMKKDGIDIVVGLIETHGRKETEEAIADLEKVPLKEIDYKGKVFYELDVEGIIKRAPQIVVVDELAHSNIPGSKNKKRYMDVQELLDAGISVLSAFNIQHLESVHDIVAQITNVKVRERIPDFILQKANEIQLVDATPEVLRKRLIDGKIYKEEKIEQSLQNFFTINNLGALRELSLREVADDMDEKISQTVIEPIGVKEKILVCVQYSSTAEKLIRRGWRMADRLNAELYVLNVERENIDSISAGKKQTIEEWKSLTNQFDASFVLEEAKGRKPADVIIEVAKRLQVTQVLLGQSARTRWEEIRKGSIVNEIMRQTKYIDIHIVADQRA	A0A443T5C7
Bacillus pacificus	Bacillota	–		A0A1Y5ZZL3	KdpD domain, Usp domain	Yes	No	MYADDYKPTFQRRTPEEYLEYIRQQNRGKLKLYVGAAPGVGKSYKMLFDAREMKKDGMDIVIGLIETHGRKETEDAIADLEKVPLKEIEYKGKVFYELDVEGIIKRAPQVVVVDELAHSNIPSSKNKKRYMDVQELLEAGISVLSAFNIQHLESVHDIVAQITNVKVRERIPDFILQKANEIQLVDATPEVLRKRLIDGKIYKEEKIQQSLQNFFTLNNLGALRELSLREVADDMDEKISQTVIEPIGVKEKILVCVQYSSTAEKLIRRGWRMADRLNAELYVLNVERENIDSLSVGKKQTIEEWKALTNQFDASFVLEEAKGRKPADVIIEVAKRLQVTQILLGQSARTRWEEIRKGSIVNEIMRQTKHIDIHIVADQRV	A0A5C4ZH20
Bacillus paralicheniformis	Bacillota	–		A0A7Z0WXK1	KdpD domain, Usp domain	Yes	No	MRKKNTRDYRRKTPGELLAEIEQLKRGHWTIYIGSAPGVGKTYRMLQEAHDLKREGIDAVIGLVETHHRKDTAALVKGLEVIPKRNISYKGITMGEMDVDAIINRKPDLVLVDELAHTNVPGSKNEKRYMDVEDILQEGINVLSAVNIQHIESVHDIVQHVTGVKVRERIPDRVLELANEVILIDVTPETLQKRLQEGKVYEKHKIQQALTHFFTKNNLAALRELALREVADDVDDRLERTNGSLRPRGTNEKILVCVQHGKNAEKLIRRGWRIASRLKADLLVLNVSRTSKEQLAPTERDKIGQWETLCAQFGAEFIFKHSNKRRISETITDTAKQHGITQIVLGQSARSRWEEIRKGSIVNSIMRHTDGIDLHIVSDEKA	A0A6I1MCI0
Bacillus paramycoides	Bacillota	–		A0A1J9VJZ3	KdpD domain, Usp domain	Yes	No	MYADDYKPTFQRRTPEEYLEYIRQQNRGKLKLYVGAAPGVGKSYKMLFDAREMQKDGIDIVIGLIETHGRKETEEAIADLEKVPLKEIDYKGKVFYELDVEGIIKRAPQIVVVDELAHSNIPGSKHKKRYMDVQELLEAGISVLSAFNIQHLESVHDIVAQITNVKVRERIPDFILQKANEIQLVDATPEVLRKRLIDGKIYKEEKIQQSLQNFFTLNNLGALRELSLREVADDMDEKISQTVIEPIGVKEKILVCVQYSSTAEKLIRRGWRMADRLNAELYVLNVERENIDSISAGKKQTIEEWKSLTNQFDASFVLEEAKGRKPADVIIEVANRLQVTQILLGQSARTRWEEIRKGSIVNEIMRQTKHIDIHIVADQRA	A0A1J9VZS5
Bacillus paranthracis	Bacillota	–		A0A7D8D6U7	KdpD domain, Usp domain	Yes	No	MYADDYKPTFQRRTPEEYLEYIRQQNRGKLKLYVGAAPGVGKSYKMLYDAREMKKDGMDIVIGLIETHGRKETEDAIADLEKVPLKEIEYKGKVFYELDVEGIIKRAPQVVVVDELAHSNIPSSKNKKRYMDVQELLEAGISVLSAFNIQHLESVHDIVAQITNVKVRERIPDFILQKANEIQLVDATPEVLRKRLIDGKIYKEEKIQQSLQNFFTLNNLGALRELSLREVADDMDEKISQTVIEPIGVKEKILVCVQYSSTAEKLIRRGWRMADRLNAELYVLNVERENIDSLSASKKQTIEEWKSLTNQFDASFVLEEAKGRKPADVIIEVAKRLQVTQILLGQSARTRWEEIRKGSIVNEIMRQTKHIDIHIVADQRV	A0A4P9F4A1
Bacillus pseudomycoides	Bacillota	–		A0A1Y3MH35	KdpD domain, Usp domain	Yes	No	MYADDYKPTFQRRTPEEYLEYIRQQNRGKLKLYVGAAPGVGKSYKMLFDAQEMKKENIDIVIGLIETHGRKETEEAIADLERIPLKEINYKGKVFYELDVEGIIKRAPQVVVVDELAHSNIPGLKHKKRYMDVEELLDAGISVLSAFNIQHLESVHDIVEQITNVKVRERIPDFILQKANEIQLVDVTPEVLRKRLTDGKIYKEGKIQQSLQNFFTVNNLGALRELSLREVADDMDEKISQSVTEPIGVKEKILVCVQYSSTAEKLIRRGWRMADRLNAELYVLNVERENIELISASKRQTIEEWQSLTNQFHATFVLEEAKGRKPADVIIEVAKRLQVTQILLGQSARTRWEEIRKGSIVNEIMRQTKHIDIHIVADQRV	A0A1Y3M6I5
Bacillus salacetis	Bacillota	–		A0A3A1QU43	KdpD domain, Usp domain	Yes	No	MEHTHPYFRRRTPEEILNEITESTRGKLKLYVGAAPGVGKTYKMLQDAIDLKKEGKDVAIGLIETHGRIETEAQIRDLEQIPLLPISYKGKTFYELNVEGIIERNPDVVIIDELAHTNIPGSNNTKRYLDVSLILEAGIDVLSAVNIQHLESVNDIVQQITGVKVRERIPDTFVQKAHEVQLIDVPPETLRKRLSEGKIYSAEKIEQSLSHFFTINNLSALRELALREVANDVDERIEQISGSLQNGPIGVNEKILVCVHYGPTAEKLIRRGWRMANRMKAELYILNVTSEKLSDAGQLKEKKVNDWRLLAEQFNAKLIFEERGKRKPAAVIIEAAKKCGVTQILLGQSARTRWEEIRKGSIVNMIMRETSNIDIHIVADGR	A0A3A1QRT2
Bacillus simplex	Bacillota	–		A0A125QSQ2	KdpD domain, Usp domain x2, First domain mutated Walker B (DA)	Yes	No	MGEKFRRKSPEEFLQSIHKVHRGRLKIILGAVSGSGKTYHMLLEGNALKRKAIDVVVGTVSASDRPRTIEQIGALERIAPIEWMEGGILKQDLDIDSIIERNAEVVLVDALAHRNRPDASNKTRLDDVLTLMSYNISVITTINIYELEGVKEVAEKLLGVRVQVDQCVPDNTLAMADEVKLLDVTPEQILNRLHDDLIEQKKEAKGKRGKLFRRDNLAVLRELSLRFLAGEVNDELDDYREQQGLIGPSGASERVLVSVQYHWNGSILIRRGQQMAKRLGGELYVVCLYSPIKKLSKEEGTFRRSIKKLVHKIGGEFEERPLAGEDVAGEIVDYATEKNVTRIVMGQSKRSLWEEIIHGSIINKILQKSRNIDVFIVADRTGKNGERVIPAKWNEHNRN…	A0A120GN99
Bacillus sonorensis	Bacillota	–		M5PEZ2	KdpD domain, Usp domain	Yes	No	MKRGGEAVMRKNSRDYRRKTPEELLAEIEQLKRGSWTIYIGSAPGVGKTYRMLQEAHDVKREGIDVVIGLVDTHNRKETAALIRGLEVIPKRKIEYKGKTLEEMDAAAIIERKPDLVIIDELAHTNIPGSKNEKRYMDVEDILREGVNVLSAVNIQHIESVHDIVQQVTGVKVRERIPDRILDLANEVILIDVTPETLQKRLREGKIYEQHNIQQALTHFFTKNNLAALRELALREVADDVDDRIERLNRQNGYSRPRGTNEKILVCVQHGKNAEKLIRRGWRIANRLKAELFVLHVSRKAKDQMTANERHKIQQWERLCGQFGAGFIFLPSNDRRISEAITGVAKQNNITQIVLGQSARSRWEEIWKGSIVNSMMRHTDGIDIHIVSDDKTSN	M5NXK3
Bacillus thuringiensis	Bacillota	–		A0A6I2A7D8	KdpD domain, Usp domain	Yes	No	MCVLYADDYKPTFQRRTPEEYLEYIRQQNRGKLKLYVGAAPGVGKSYKMLYDAREMKKDGMDIVIGLIETHGRKETEEAIADLEKVPLKEIQYKGKVFYELDVEGIIKRAPQVVVVDELAHSNVPGSKNKKRYMDVQELIDAGISVLSAFNIQHLESVHDIVAQITNVKVRERIPDFILQKANEIQLVDATPEVLRKRLIDGKIYKEEKIQQSLQNFFTLNNLGALRELSLREVADDMDEKISQTVIEPIGVKEKILVCVQYSSTAGKLIRRGWRMADRLNAELYVLNVERENIDSLSTSKKQTIEDWKALTNQFDARFVLEEAKGRKPADVIIEVAKRLQVTQILLGQSARTRWEEIRKGSIVNEIMRQTKHIDIHIVADQRV	A0A1C3Z758
Bacillus toyonensis	Bacillota	–		A0A2C4VMI3	KdpD domain, Usp domain	Yes	No	MSVLYADDYKPTFQRRTPEEYLEYIRQQNRGKLKLYVGAAPGVGKSYKMLFDAREMKKDGIDIVIGLIETHGRKETEEAIADLEKVPLKEIEYKGKVFYELDVEGIIKRGPQVVVVDELAHSNIPGSKNKKRYMDVQELLDAGISVLSAFNIQHLESVHDIVAQITNVKVGERIPDFILQKANEIQLVDATPEVLRKRLIDGKIYKEEKIQQSLQNFFTLNNLGALRELSLREVADDMDEKISQTVIEPIGVKEKILVCVQYSSTAEKLIRRGWRMADRLNAELYVLNVERENIDSISAGKKQTIEEWKSLTNQFDASFVLEEAKGRKPADVIIEVAQRLQVTQVLLGQSARTRWEEIRKGSIVNEIMRQTKYIDIHIVADQRA	A0A2C5PKU1
Bacillus tropicus	Bacillota	–		A0A7D4ICM4	KdpD domain, Usp domain	Yes	No	MNVLYADDYKPTFQRRTPEEYLEYIRQQNRGKLKLYVGAAPGVGKSYKMLYDAREMKKDGTDIVIGLIETHGRKETEEAIADLEKVPLKEIQYKGKVFYELDVEGIIKRAPQVVVVDELAHSNIPSSKNKKRYMDVQELLEAGISVLSAFNIQHLESVHDIVAQITNVKVRERIPDFILQKANEIQLVDATPEVLRKRLIDGKIYKEEKIQQSLQNFFTLNNLGALRELSLREVADDMDEKISQTVIEPIGVKEKILVCVQYSSTAEKLIRRGWRMADRLNAELYVFNVERENIDSLSASKKQTIEEWKSLTNQFDASFVLEEAKGRKPADVIIEVAKRLQVTQILLGQSARTRWEEIRKGSIVNEIMRQTKHIDIHIVADQRV	A0A4Y6F487
Bacillus weihenstephanensis	Bacillota	–		A9VFM3	KdpD domain, Usp domain	Yes	No	MYADDYKPTFQRRTPEEYLEYIRQQNRGKLKLYVGAAPGVGKSYKMLFDAREMKKDGIDIVVGLIETHGRKETEEAIADLEKVPLKEIDYKGKVFYELDVEEIIKRAPQIVVVDELAHSNIPGSKNKKRYMDVQELLDAGISVLSAFNIQHLESVHDIVAQITNVKVRERIPDFILQKANEIQLVDATPEVLRKRLIDGKIYKEEKIEQSLQNFFTINNLGALRELSLREVADDMDEKISQTVIEPIGVKEKILVCVQYSSTAEKLIRRGWRMADRLNAELYVLNVERENIDSISAGKKQTIEEWKSLTNQFDASFVLEEAKGRKPADVIIEVAKRLQVTQVLLGQSARTRWEEIRKGSIVNEIMRQTKYIDIHIVADQRA	A9VPC1
Bacillus wiedmannii	Bacillota	–		A0A4U2MV57	KdpD domain, Usp domain	Yes	No	MSVLYADDYKPTFQRRTPEEYLEYIRQQNRGKLKLYVGAAPGVGKSYKMLFDAREMKKDGTDIVIGLIETHGRKETEDAIADLEKVPLKEIDYKEKVFYELDVEGIIKRAPQVVVVDELAHSNIPGSKNKKRYMDVQELLDAGISVLSAFNIQHLESVHDIVAQITNVKVRERIPDFILQKANEIQLVDATPEVLRKRLIDGKIYKEEKIEQSLQNFFTLNNLGALRELSLREVADDMDEKISQTVIEPIGVKEKILVCVQYSSTAEKLIRRGWRMADRLNAELYVLNVERENIESLSAGKKQTIEEWKLLTNQFDASFVLEEAKGRKPADVIIEVAKRLQVTQILLGQSARTRWEEIRKGSIVNEIMRETKYIDIHIVADQRV	A0A2A7W3L2
Bacillus yapensis	Bacillota	–		A0A431VTS0	KdpD domain, Usp domain	Yes	No	MEVLWMADNHPYFRRKTPEEYLRDIGESKRGKLKLYIGAAPGVGKSYKMLQEAHDLRSEGNDVVIAFIEAHKRKDTEALIKDLEIIPLKEIIYKGKSFYEVDVDAIIQRKPDFVIVDELAHTNIPGSNHPKRYMDVEEILEAGIDVMSAMNIQHIESVNDIVQQITGIVVRERVPDTFLQKANELQLIDVTPEALRKRLAEGKIYSSNKIEQSLRNFFTTTNLAALRELALREIANEVDEKIEQTSGKLLDGPIGIHEKILVCVHYGPTAEKLIRRGWRMANRLKAELYILNVTSENPEHFSLEKKRKIEQWQELAKQFHASFILEQQNNRKPSDVIIEVAKRHFITQILLGQSARTRWEEIKKGSIVNTIMRKTSNIDIHIVADGRSVQ	A0A431VQP3
Bacteroides caccae	Bacteroidota	–		A0A174WGS8	KdpD domain, Usp domain	Yes	No	MDDRKQSVQHFLDLIKRSHRGKFKIYIGMIAGVGKSYRMLQEAHELLENGVDVQIGYVETHGRVGTEAMLQGLPVISRRKIFYKGKELEEMDLDTIIRIHPEIVIVDELAHTNVEGSLNEKRWQDVMALLDEGINVISAINIQHIESVNEEVQEITGIEVKERVPDSVLQEADEVVNIDLTAEELIARLKAGKIYRPEKIQTALDNFFRTENILQLRELALKEVALRVEKKVENEVVMGVAVGLRHEKFMACISSHEKTPRRIIRKAAKLATRYNTTFIALYVQTPKESMDRIGLARQRYLLNHFKLVTELGGEVVQVQSRDILGSIVEICKEKQISTVCMGSPDLKLPYAICSILGYRKFLNNLSRANVDLIILA	I9PM92
Bacteroides cellulosilyticus	Bacteroidota	–		A0A0P0FZ37	KdpD domain, Usp domain	Yes	No	MNREESVQHFLDLIKKSRRGKFKIYIGMIAGVGKSYRMLQEAHDLLDNGVDVQIGYVETHGRAGTEVLLEGLPVIPRRKIFYKAKELEEMDLEGIIRIHPDIVIVDELAHTNVEGSRNEKRWQDVMDLLDEGINVISAVNIQHIESVNEEVQGISGIEVKERIPDSVLQEADEVVNIDLTAEELITRLKAGKIYKPEKVPMALNNFFKTENILQLRELALKEVALRVEKKVENEVVVSSVGVRHEKFLACISSKEKTPRRIIRKAARLATRYNTSFIALYVQTPRESADRIDLASQRYLLNHFKLVTELDGEVVQVQSKDVLDAIIRTCKERQITSVCMGSPSFSLPQSLFMVLKYRKFVNDLAQANVDLIILA	I8VZS5
Bacteroides clarus	Bacteroidota	–		A0A412Y4D9	KdpD domain, Usp domain	Yes	No	MSREESVQHFLDLIKKSRRGKFKVYIGMIAGVGKTYRMLQEAHDLLDNGVDVNIGYVETHGRAGTEAVLAGLPVIPRRKIFYKGKELEEMDLDAIIRIHPEIVIVDELAHTNVEGSRNEKRWQDVMDLLDEGINVISAVNIQHIESINEEVQGISGIEVKERIPDSVLEEADEVVNIDLTAEELITRLKAGKIYKPDKVALALNNFFKTENILQLRELALKEVALRVEKKVENEVVVSSVGVRHEKFMACISSHEKTPRRIIRKAARLATRYNTSFVALYVQTPRESADRIALANQRHLLNHFKLVTELGGEVMQVQSKDVPGSIVTACREKQITTVCMGSPSFALPQSLFMVLRYRKFVSELAQANIDLIILA	A0A412MX30
Bacteroides coprocola	Bacteroidota	–		R6CKL7	KdpD domain, Usp domain	Yes	No	MLNTKSYTNKMATKEENVRHFLSLIKRSQRGAFKIYIGMIAGVGKTYKMLQEAHEMLDNGIDVQIGYVETHGRAGTEAQLKGLPVIPRKKIFYKGKELEEMDLDAILQLHPELVIVDELAHTNVGGCRNEKRWQDVMDLLEAGINVISAVNIQHIESLNEDIKGIAGIEVKERIPDKVLEKADEVVNIDLTAEELINRLKAGKIYKAEKIQTALSNFFKTENILQLRELALKEVAFRVEKKVETEVIPEEKAIHRELYLACISSNEKTPRHIIRRTARLASRYNTDFIALYVQTPSESPDRINLSVQRHLLNHFKLVTELGGELVQVASPDIIQAIIDVCHERHITTVCMGQPTLTWSKIFKMHRYGYFLRNLSEMDIKLIIFPQ	R6C570
Bacteroides dorei	Bacteroidota	–		A0A5C6KG69	KdpD domain, Usp domain	Yes	No	MEDREESVQHFLDLIKRSRRGKFKIYIGMIAGVGKSYRMLQEAHEMLENGVDVQIGYIETHGRAGTVAMLEGLPVISRKKIFYKGKEVEEMDLDAILQLHPELVIVDELAHTNIEGSRNEKRWQDVMELLDAGINVISAVNIQHIESLNEDVKGIAGIEVKERIPDKVLQDADEVVNIDLTAEELINRLKAGKIYRPEKIQLALNNFFKTENILQLRELALKEVAFRVEKKVENEIVTGEKGIRHEKFLACISSNERTPRHIIRKAARLASRYNTVFFALYVQTPAESTERIPLATQRHLLNHFKLVTELGGEVIQVSSSDIMGEIIKTCRQRGITTVCMGHPAFKMPGALFSLSKYRKFLHSLAEMDIDLIILA	I9QGN4
Bacteroides eggerthii	Bacteroidota	–		A0A380ZB86	KdpD domain, Usp domain	Yes	No	MSSREESVQHFLDLIKKSRRGKFKVYIGMIAGVGKTYRMLQEAHDLLDNGVDVNIGYVETHGRAGTEAVLAGLPVIPRRKIFYKGKELEEMDLDTIIRIHPEIVIVDELAHTNVEGSRNEKRWQDVMDLLDEGINVISAVNIQHIESINEEVQGISGIEVKERIPDSVLEEADEVVNIDLTAEELITRLKAGKIYRPDKVALALNNFFKTENILQLRELALKEVALRVEKKVENEVVVSSVGVRHEKFMACISSHEKTPRRIIRKAARLATRYNTSFVALYVQTPRESADRITLANQRHLLNHFKLVTELGGEVMQVQSKDVLGSIVTACREKQITTVCMGSPSFALPQSLFMVLKYRKFVNELAQANIDLIILA	E5WVL0
Bacteroides faecalis	Bacteroidota	–		A0A401LVL9	KdpD domain, Usp domain	Yes	No	MNGARDDRDDCYGLIYFITRLNKDMDEREQSVQHFLDLIKKSHRGKFKIYIGMIAGVGKSYRMLQEAHELLENGVDIQIGYIETHGRAGTEALMEGLPVIPRRKIFYKGKELEEMDLDTIIRIHPEIVVVDELAHTNVEGSLNEKRWQDVMTLLNEGINVISAINIQHIESVNEEVQEITGIEVKERVPDSVLQEADEVVNIDLTAEELISRLKAGKIYRPDKIQTALDNFFRTENILQLRELALKEVALRVEKKVENEVAMGVAVGIRHEKFMACISSHEKTPRRIIRKAAKLATRYNTTFIALYVQTPNESMDRIGLANQRYLLNHFKLVAELGGEVVQVQSKDILDSIVKVCQEKQISTVCMGTPNLRLPSAIFSIMGYRKYLNNLSRTNVDLIILA	A0A401LVG0
Bacteroides faecis	Bacteroidota	–		A0A6N2SFM2	KdpD domain, Usp domain	Yes	No	MDMDREQSVQHFLDLIKKSHRGKFKVYIGMIAGVGKSYRMLQEAHELLDNGVDVQIGYIETHGRAGTEALMEGLPVIPRRKIFYKGKELEEMDVDTIIRIHPEIVIVDELAHTNVEGSLNEKRWQDVMTLLDEGINVISAINIQHIESVNEEVQEITGIEVKERVPDSVLQEADEVVNIDLTAEELISRLKAGKIYRPEKIQTALDNFFRTENILQLRELALKEVALRVEKKVENEVVMGVAVGIRHEKFMACISSHEKTPRRIIRKAARLATRYNTTFVALYVQTPKESMDRIDLASQRYLLNHFKLVAELGGEVVQVQSKDILGSIVKVCQEKQISSVCMGIPNLRFPRAICSILGYRKFLNNLSQANVDLIILA	A0A174IFU9
Bacteroides faecium	Bacteroidota	–		A0A6H0KI47	KdpD domain, Usp domain	Yes	No	MDDREQSVQHFLDLIKKSHRGKFKIYIGMIAGVGKSYRMLQEAHELLENGVDVQIGYVETHGRAGTEALLEGLPVIPRRKIFYKGKELEEMDLDTIIRVHPEIVIVDELAHTNVEGSLNEKRWQDVMALLDEGINVISAINIQHIESVNEEVQEITGIEVKERVPDSVLQEADEVVNIDLTAEELISRLKAGKIYRPEKILMALNNFFRTENILQLRELALKEVALRVEKKVENEVVMGVAVGLRHEKFMACISSHERTPRRIIRKAAKLATRYNTTFIALYVQTPKESMDRIDLARQRYLLNHFKLVAELGGEVVQVQSKDILGSIVKVCREKQISTVCMGTPNLSLPYAICSILGYRKFLNNLSQANVDLIILA	A0A6H0KLZ1
Bacteroides finegoldii	Bacteroidota	–		A0A7J4YRX8	KdpD domain, Usp domain	Yes	No	MKDRNDREENAKHFLQLIRRSQRGVFKVYIGMIAGVGKTYRMLQEAHEMLDNGINVQIGYVETHGRVATEELLAGLPVIPRKKIYYKGKELEEMDLDAILLLRPELVVVDELAHTNVEGSRHEKRWQDVMELLEAGINVITAVNIQHIESLNEEVKGIAGIEVNERIPDKVLEEADEVVNIDLTAEELINRLKAGKIYRKEKVQTALNHFFKTENILQLRELALKEVAFRVERKVENELVTVEKGVHRERFLVCISSNEKTPRRLIRRTARLATRYDTDFLVLYVQTPAEHPDRIPLATQRHLLNHFKLAAELGGELIQRASPDVIDTIQAVCKERQVTTLCIGQPAFTYVSTLIHLKRYRSFLRFLSEENIKLIIFPQ	K5CBS8
Bacteroides fluxus	Bacteroidota	–		F3PVN0	KdpD domain, Usp domain	Yes	No	MGREESVQHFLDLIKKSRRGKFKVYIGMIAGVGKSYRMLQEAHELLDNGVDVKIGYIETHGRAGTDAMLEGLPVIPRRKIFYKGKELEEMDLDAIIQIHPEIVVVDELAHTNVEGSRNEKRWQDVMDLLDEGINVISAVNIQHIESVNEEVQGISGIEVKERIPDSVLQEADEVVNIDLTAEELIARLKAGKIYKPEKVLTALNNFFKTENILQLRELALKEVALRVEKKVENEVVTSVGVRHERFLACISSNEKTPRRIIRKAARLATRYNTSFVALYVQTPRESADRIGLANQRYLLNHFKLVTELGGEVVQVQSPDVLGSIVDTCREKQITTVCMGSPSLSFPKSLFMILKYRKFVRDLAQINIDLIILA	F3PX15
Bacteroides fragilis	Bacteroidota	–		A0A5C6LJ13	KdpD domain, Usp domain	Yes	No	MDREESVQHFLDLIKKSRRGKFKVYIGMIAGVGKSYRMLQEAHDLIDNGVDVRIGYIETHGRAGTEALLKGLPVIRRRKLFYKGKELEEMDLEAIIRIHPEIVIVDELAHTNVEGSLNEKRWQDVMTLLDEGINVISAVNIQHIESVNEEVQDIAGIEVKERIPDSVLQEADEVVNIDLTAEELITRLKAGKIYKPGKIQTALNNFFKTENILQLRELALKEVALRVEKKVENEVVMGIGLGVRHEKFMACISSQEKTPRRIIRKVARLATRYNTSFVALYVQVPKESMERIDLASQRHLLNHFKLVTELGGEVVQVQSKDILGSIVQVCKEKQISTVCMGSPGLRLPGALCSVLKYRRFLNNLAQANIDLIILA	I9VZM4
Bacteroides helcogenes	Bacteroidota	–		E6STB8	KdpD domain, Usp domain	Yes	No	MSREENVRHFLDLIRESRRGKFKVYIGMIAGVGKSYRMLQEAHDLLDNGVDVRIGYIETHGRAGTDAQLEGLPVIPRRKIFYKGKELEEMDLDTIILMHPEIVVVDELAHTNVEGSRNEKRWQDVMELLEEGINVISAVNIQHIESVNEEVQSISGIEVKERIPDSVLQKADEVVNIDLTAEELIARLKTGKIYKPEKVSVALNNFFRTENILQLRELALKEVAMQVEKKVKNEVVAGVGVRHEKFLACISSHEKTPRRIIRKAARLATRYNTSFAALYVQTPRESADRINLASQRYLLNHFRLVTELNGEVVQVQSGNILDAIVTTCKERQITTVCMGGPSFPLLRSLFMILKYRKFMDDLAQENIDLIILA	E6SUV9
Bacteroides intestinalis	Bacteroidota	–		A0A6N2XA72	KdpD domain, Usp domain	Yes	No	MDREQNVQHFLDLIKKSRRGKFKIYIGMIAGVGKSYRMLQEAHDLLDNGVDVQIGYIETHGRAGTEALLAGLPVIPRRRIFYKGKELEEMDLEGIIRIHPEIVIVDELAHTNVEGSRNEKRWQDVMDLLDEGINVISAVNIQHIESVNEEVQGISGIEVKERIPDSVLQEADEVVNIDLTAEELITRLKAGKIYRPEKVQTALTNFFRTENILQLRELALKEVALRVEKKVENEVVISSVGVRHEKFLACISSHEKTPRRIIRKAARLATRYNTSFIALYVQTPRESADRIDLASQRYLLNHFKLVTELDGEVVQVQSKDVLDAIIRTCKERQITSVCMGSPAFRFPQSLFMVLKYRKFVSELAQANIDLIILA	A0A412YLH8
Bacteroides luti	Bacteroidota	–		A0A1M5GVF0	KdpD domain, Usp domain	Yes	No	MSDENNVQHFLDLIKRSRRGKFKIYIGMIAGVGKTYRMLLEAHDLLKSGVDVQIGYIESHGRAETEALIEGLPVIPRKKVFYKGKEIEEMDLQSILLIHPEIVIVDELAHTNVEGSVNEKRWQDVISLLDAGINVISAVNIQHIESLNEEIQDISGIEVKERIPDSVLEQADEVVNIDLTAEELVTRLKAGKIYRPDKIQIALNNFFKTENILQLRELALKEVALRVEKQVENEFIQDFSRIRHERFLACISANEKTPRKIIRKTARLATHYNTKFVALYVQTPKEAPDRIPLANQRHLLNHFKMATELGGEVVQIQSSDIIGTIMKVCKERQITTVCMGSPSFNIPRVFFSVTRYKKFIDSLSRANIDLIILS	A0A1M5A6D7
Bacteroides massiliensis	Bacteroidota	–		U6RI65	KdpD domain, Usp domain	Yes	No	MEREENVKHFLDLIRRSRRGKFKIYIGMIAGVGKSYRMLQEAHEMQENGLDVQIGYIETHGRTGTEALLEGLTIIPRKKIFYKGKEIEEMDLDSILRLHPELVIIDELAHTNIEGSRNEKRWQDVMELLDAGINIISAVNIQHIESLNEEVKGIAGIEVKERIPDKVLQDADEVVNIDLTAEELINRLKAGKIYRPEKIELALNNFFKTENILQLRELALKEVAFRVEKKVENEIVSIDKGVRHEKFLACISSNEKTPRHIIRKAARLASRYNTVFSALYVQTPVESTERINLASQRHLLNHFKLVTELGGEVLQVASANVLDEIIKTCQEKQITTICMGQPAFKMPSTLFSISKYKKFLASLAQMNIDLIILA	U6RE31
Bacteroides nordii	Bacteroidota	–		A0A413VTE1	KdpD domain, Usp domain	Yes	No	MDREESVQHFLDLIKKSRRGKFKVYIGMIAGVGKSYRMLQEAHDLLDNGVDVQIGYIETHGRAGTEALIEGLPLIPRRKIFYKGKELEEMDLETIIRIHPEIVIVDELAHTNVEGSLNEKRWQDVLTLLDEGINVISAINIQHIESVNEEVQDICGIEIKERVPDSVLQEADEVVNIDLTAEELITRLKAGKIYRPDKIQVALNNFFKTENILQLRELALKEVALRVEKKVENEVVMSMGVRHEKFMACISSHEKTPRRIIRKAARLATRYNTTFVALYVQTPRESMDRIDLASQRHLLNHFKLVAELGGEVVQVQSKDVLGSIVRTCRERQITTICMGSPRLRVSNALCAVFAYKKFLANLAQANVDLIILAVE	A0A413VUG1
Bacteroides oleiciplenus	Bacteroidota	–		A0A1Q6GE56	KdpD domain, Usp domain	Yes	No	MDREQNVQHFLDLIKKSRRGKFKIYIGMIAGVGKSYRMLQEAHDLLDNGVDVQIGYIETHGRAGTEALLAGLPVIPRRRIFYKGKELEEMDLEGIIRIHPEIVIVDELAHTNVEGSRNEKRWQDVMDLLDEGINVISAVNIQHIESVNEEVQGISGIEVKERIPDSVLQEADEVVNIDLTAEELITRLKAGKIYRPEKVQTALTNFFRTENILQLRELALKEVALRVEKKVENEVVISSVGVRHEKFLACISSHEKTPRRIIRKAARLATRYNTSFIALYVQTPRESADRIDLASQRYLLNHFKLVTELDGEVLQVQSRDVLDAVVRACKERQITTVCMGSPAFRFPQSLFMVLKYRKFVSELAQANIDLIILA	A0A1Q6GDQ6
Bacteroides ovatus	Bacteroidota	–		A0A6N3V039	KdpD domain, Usp domain	Yes	No	MDDREQSVQHFLDLIKRSQRGKFKVYIGMIAGVGKSYRMLQEAHELLENGVDVKIGYIETHGRVGTEGMLQGLPVIPRRKIFYKGKELEEMDLDSIIRLHPEIVIVDELAHTNVEGSLNEKRWQDVMTLLDEGINVISAINIQHIESVNEEVQEITGIEVKERVPDSVLQEADEVVNIDLTAEELIARLKAGKIYRPEKIQTALDNFFRTENILQLRELALKEVALRVEKKVENEVMMGVAVGLRHEKFMACISSHEKTPRRIIRKAAKLATRYNTTFIALYVQTPRESMDRIDLASQRYLLNHFKLVAELGGEVVQVQSKDILGSIVKVCKEKQISTVCMGTPNLRLPYAICSILGYRKFLNNLSQANVDLIILA	A0A641S4U7
Bacteroides reticulotermitis	Bacteroidota	–		A0A840D2K9	KdpD domain, Usp domain	Yes	No	MKKREENVQYFLDLIKRSRRGRFKIYIGMIAGVGKSYRMLQEAHEMLDNGVDVQIGYIETHGRAGTEALLEGLPVIPRKKVFYKGKELEEMDLESIIQLHPELVIVDELAHTNIEGSRNEKRWQDVVELLDAGINVISAVNIQHIESLNEEVKSIAGIEIKERIPDKVLQDADEVVNIDLTAEELVNRLKAGKIYSPEKVQLALNNFFKTENILQLRELALKEVAFKIGKKVENEVIPGDKKVRHEKFLGCISSNEKTPRHIIRKVARLASRYNTEFYVLYVQTPAESSDRIRLATQRHLLNHFNLVTELGGEVIQVASSNIIDEIIETCRDRQITTVCMGHPAFSFPMVLVNIPKYKKFLHFLAETDTDLIILT	A0A840D3A7
Bacteroides salyersiae	Bacteroidota	–		A0A7J4XE72	KdpD domain, Usp domain	Yes	No	MEREESVQHFLDLIKKSRRGKFKIYIGMIAGVGKTYRMLQEARELLDNGVDVRIGYVETHGRAGTEAMLEGLPVISRRKIFYKGKELEEMDLETIIRIHPEIVVVDELAHTNVEGSLNEKRWQDVMTLLDEGINVISAINIQHIESVNEEVQDICGIEVKERVPDSVLQEADEVVNIDLTAEELITRLKAGKIYRPEKIEMALNNFFKTENILQLRELALKEVALRVEKKVENEVVASVGIRHERFMACISSHEKSPRRIIRKVARLATRYNTSFIALYVQTPRESMDRIDLASQRYLLNHFKLVAELGGEVVQVQSKDILKSIVDVCREKQITTICMGSPNLRIPKVFSTVFGYKKFLADLAQANVDLIILAVE	A0A7J4XK16
Bacteroides sartorii	Bacteroidota	–		R9I276	KdpD domain, Usp domain	Yes	No	MEDREESVQHFLDLIKRSRRGKFKIYIGMIAGVGKSYRMLQEAHEMLENGVDVQIGYIETHGRAGTVAMLEGLPVISRKKIFYKGKEVEEMDLDAILQLHPELVIVDELAHTNIEGSRNEKRWQDVMELLDAGINVISAVNIQHIESLNEDVKGIAGIEVKERIPDKVLQDADEVVNIDLTAEELINRLKAGKIYRLEKIQLALNNFFKTENILQLRELALKEVAFRVEKKVENEIVTGEKGIRHEKFLACISSNERTPRHIIRKAARLASRYNTVFFALYVQTPAESTERIPLATQRHLLNHFKLVTELGGEVIQVSSSDILGEIIKTCRQRGITTVCMGHPAFKMPGALLSLSKYRKFLNSLAEMDIDLIILA	R9IBV2
Bacteroides sp.	Bacteroidota	–		A0A1C5URK1	KdpD domain, Usp domain	Yes	No	MDDREHSVQYFLDLIKKSHRGKFKVYIGMIAGVGKSYRMLQEAHELLENGVNVQIGYIETHGRAGTEALLQGLPVIPRRKIFYKGKELEEMDLDTIIRVHPEIVIVDELAHTNVEGSLNEKRWQDVITLLDEGINVISAINIQHIESVNEEVQEITGIEVKERVPDSVLQEADEVVNIDLTAEELIARLKAGKIYRPEKIQTALDNFFRTENILQLRELALKEVALRVEKKVENEVVMGVAVGLRHEKFMACISSHEKTPRRIIRKAAKLATRYNTTFIALYVQTPKESMDRIDLASQRYLLNHFKLVAELGGEVVQVQSKDILGSIVKVCKEKQISTVCMGTPNLRLPYAICSILGYRKFLNNLSQANVDLIILA	A0A4P6RG16
Bacteroides stercorirosoris	Bacteroidota	–		A0A1M6DTH2	KdpD domain, Usp domain	Yes	No	MDREQNVQHFLDLIKKSRRGKFKIYIGMIAGVGKSYRMLQEAHDLLDNGVDVQIGYIETHGRAGTEALLAGLPVIPRRRIFYKGKELEEMDLEGIIRIHPEIVIVDELAHTNVEGSRNEKRWQDVMDLLDEGINVISAVNIQHIESVNEEVQGISGIEVKERIPDSVLQEADEVVNIDLTAEELITRLKAGKIYRPEKVQTALTNFFRTENILQLRELALKEVALRVEKKVENEVVISSVGVRHEKFLACISSHEKTPRRIIRKAARLATRYNTSFIALYVQTPRESADRIDLASQRYLLNHFKLVTELDGEVLQVQSRDVLDAVVRACKERQITTVCMGSPAFRFPQSLFMVLKYRKFVSELAQANIDLIILA	A0A1M6EDG8
Bacteroides stercoris	Bacteroidota	–		A0A413UVF5	KdpD domain, Usp domain	Yes	No	MSREESVQHFLDLIKKSRRGKFKVYIGMIAGVGKTYRMLQEVHDLLDNGVDVNIGYVETHGRAGTEAVLAGLPVIPRRKIFYKGKELEEMDLDAIIRIHPEIVIVDELAHTNVEGSRNEKRWQDVMDLLDEGINVISAVNIQHIESINEEVQGISGIEVKERIPDSVLEEADEVVNIDLTAEELITRLKAGKIYKPDKVALALNNFFKTENILQLRELALKEVALRVEKKVENEVVVSCVGVRHEKFMACISSHEKTPRRIIRKVARLATRYNTSFVALYVQTPRESADRIALANQRHLLNHFKLVTELGGEVMQVQSKDVLDSIVTACKEKQITTVCMGSPSFALPQSLFMVLKYRKFVNELAQANIDLIILA	A0A414KXP9
Bacteroides thetaiotaomicron	Bacteroidota	–		A0A679HNP5	KdpD domain, Usp domain	Yes	No	MDMDREQSVQHFLDLIKKSHRGKFKIYIGMIAGVGKSYRMLQEAHELLENGVDVQVGYIETHGRAGTEALMQGLPVIPRRKIFYKGKELEEMDVDAIIRLHPEIVIVDELAHTNVEGSLNEKRWQDVMTLLDEGINVISAINIQHIESVNEEVQEITGIEVKERVPDSVLQEADEVVNIDLTAEELISRLKAGKIYRPEKIQTALDNFFRTENILQLRELALKEVALRVEKKVENEVVMGVSVGIRHEKFMACISSHEKTPRRIIRKAARLATRYNTTFVALYVQTPRESMDRIDLASQRYLLNHFKLVAELGGEVIQVQSKDILGSIVKVCRDKQISSVCMGTPNLRFPHAICSILGYRKFLNNLSQANVDLIILA	R9GZR6
Bacteroides uniformis	Bacteroidota	–		A0A174P4A7	KdpD domain, Usp domain	Yes	No	MSREESVQHFLDLIKKSRRGKFKVYIGMIAGVGKSYRMLQEAHELLDNGVDVKIGYIETHGRAGTDAMLEGLPVVPRRKIFYKGKELEEMDLDAIIQIHPEIVVVDELAHTNVEGSRNEKRWQDVMDLLDEGINVISAVNIQHIESVNEEVQGISGIEVKERIPDSVLQEADEVVNIDLTAEELIARLKAGKIYKLEKVSTALNNFFKTENILQLRELALKEVALRVEKKVENEVVTSVGVRHERFLACISSNEKTPRRIIRKAARLATRYNTSFVALYVQTPRESTDRIGLANQRYLLNHFKLVTELGGEVVQVQSPDVLGSIVDTCREKQITTVCMGSPSLSFPKSLFMILKYRKFVRDLAQVNIDLIILA	A0A6I0K7N2
Bacteroides vulgatus	Bacteroidota	A0A1Q6IKI3		A0A413M5R4	KdpD domain, Usp domain	Yes	No	MEDREESVQHFLDLIKRSRRGKFKIYIGMIAGVGKSYRMLQEAHEMLENGVDVQIGYIETHGRAGTVAMLEGLPVISRKKIFYKGKEVEEMDLDAILQLHPELVIVDELAHTNIEGSRNEKRWQDVMELLDAGINVISAVNIQHIESLNEDVKGIAGIKVKERIPDKVLQDADEVVNIDLTAEELINRLKAGKIYRPEKIQLALNNFFKTENILQLRELALKEVAFRVEKKVENEIITGEKGIRHEKFLACISSNERTPRHIIRKAARLASRYNTVFFALYVQTPAESTERIPLATQRHLLNHFKLVTELGGEVIQVSSSDIMGEIIKTCRQRGITTVCMGHPAFKMPGALFSLSKYRKFLHSLAEMDIDLIILA	A0A822LW25
Bacteroides xylanisolvens	Bacteroidota	–		A0A415K8K6	KdpD domain, Usp domain	Yes	No	MDDREQSVQHFLDLIKRSQRGKFKVYIGMIAGVGKSYRMLQEAHELLENGVDVKIGYIETHGRVGTEGMLQGLPVIPRRKIFYKGKELEEMDLDSIIRLHPEIVIVDELAHTNVEGSLNEKRWQDVMTLLDEGINVISAINIQHIESVNEEVQEITGIEVKERVPDSVLQEADEVVNIDLTAEELIARLKAGKIYRPEKIQTALDNFFRTENILQLRELALKEVALRVEKKVENEVVMGVAVGLRHEKFMACISSHEKTPRRIIRKAAKLATRYNTTFIALYVQTPKESMDRIDLASQRYLLNHFKLVAELGGEVVQVQSKDILGSIVKVCKEKQISTVCMGTPNLRLPYAICSILGYRKFLNNLSQANVDLIILA	A0A412K1H8
Bacteroides zhangwenhongii	Bacteroidota	–		A0A7Z8KZ68	KdpD domain, Usp domain	Yes	No	MDDREHSVQYFLDLIKKSHRGKFKVYIGMIAGVGKSYRMLQEAHELLENGVNVQIGYIETHGRAGTEALLQGLPVIPRRKIFYKGKELEEMDLDTIIRVHPEIVIVDELAHTNVEGSLNEKRWQDVITLLDEGINVISAINIQHIESVNEEVQEITGIEVKERVPDSVLQEADEVVNIDLTAEELIARLRAGKIYRPEKIQTALDNFFRTENILQLRELALKEVALRVEKKVENEVVMGVAVGLRHEKFMACISSHEKTPRRIIRKAAKLATRYNTTFIALYVQTPKESMDRIDLASQRYLLNHFKLVAELGGEVVQVQSKDILGSIVKVCKEKQISTVCMGTPNLRLPYAICSILGYRKFLNNLSQANVDLIILA	A0A7Z8KZL7
Baekduia soli	Actinomycetota	A0A5B8U8N2	2	A0A5B8UCY3	KdpD domain, Usp domain	Yes	No	MAAGVGKTVRMLDDGRAELEGGRDVVVGLLETHGRTDTADRAVGLEILPRRRITYRGSTFEDLDLPAVLARAPELCLVDELAHTNAPGLEHAKRHEDVRQMLDAGIDVLSTMNVQHLESLNDKIAELSGVRVRETVPDSVLAQADEIVLVDVTPEALLERLRAGKVYPEARIDAALNNFFRIENLNALRETALRQVAESVEARRAAPEERPSRDGDNVGAGMAQAVGERLLALVEPRPEAQRLVRRAWRSAQRLSAPLDLLWVAPSAAPSGQEVEALRALQALRQLASVLGATLLVEPGDDVAQTVARVAHERGITYILLGASRPARGLARLREPLPLRIMRLAPGVDVRIVADRARLRARNGGHA	A0A5B8UA82
Baia soyae	Bacillota	–		A0A4V2SYI7	KdpD domain, Usp domain	Yes	No	MQNDKEYKRLSPEEILQKIEKMKKGRLKIYIGAAPGVGKTFHMLRDAHDHKAKGVDIVVGLIETHGRATTAAEIKDLDIIAKQTIHYKGKELQELDVEAIIKRNPDVVIVDELAHTNVPGSKNKKRYEDIHEILEAGIHVWTAMNIQHLESVRDIVQQITGIQVNERVPDSMLREADEVEIVDVSPETLRDRIQEGNVYSKDKIQQSLNNFFRRGNLVALRELSLREIADDIDLRLEKERMESGIEEPSGIHEKILVCIQYGPNAEKLIRRGARIANRLNAELYILHIRSHKSNPKTIQEWKQLAEQFGASFIVQKAKSRKVAQQMVEVCRQHKITQIIMGMSARTRWEEIWKGSIINVIMQQLQYVDVLIVSDR	A0A4R2RM02
Barnesiella intestinihominis	Bacteroidota	–		K0X6C4	KdpD domain, Usp domain	Yes	No	MDIIENEKNVQYFLDLIKKSRRGKFKLYIGMIAGVGKSYRMLQEAHELLENGVDVKVGFIETHGRTGTEAILQGIPVIPRKKIFYKGKELEEMDLDAILQIRPELVIVDELAHTNVEGSRNEKRWQDVMELLDAGINVISAVNIQHIESLNEEVQEISGIEVRERIPDRVLEEADEVVNIDLTAEELIERLKAGKIYRPEKIELALNNFFKAENILQLRELALKEVALRVEKKVENELPLDTSHVRHEKFMACISSHEKTPRKIIRRCARLATRYNTKFFVLYVQTPKEDPDRISLADQRHLLNHFKLATELGGEVIQVHSPHILESIIKVAIEKQITTICTGIPALKLPQTIFTVSKYKNFMKSLSENNIDLIILA	K0X4Z7
Bilophila sp.	Thermodesulfobacteriota	–		G1V1D4	KdpD domain, Usp domain	Yes	No	MDGFAELIERKRQGSLKVYLGYAAGVGKTYAMLQEGLRLKQQHVDVVIGYLEPHDRPETMALAEHLETVPPREWRVGDAVFHEMDVEAILARKPQVVLVDELAHTNADGSKNDKRYSDVLEVLAQGINVISTINVQHLESVAARVEEATGIAVRERIPDTVLRRADQVVNVDVTKEELRERLRQGKIYAPQQAERALSSFFTYENLSFLRELCLREASGDQVRKIEAQELLKPALAGYAVEAVMVALSSWPTDAESLIRRGVRMANQLGSPCYVVYVRRPQESPTRIDAGIQRQLQHNLQLATRLGAEVVQLEGVDIAETLVNFASERNVRHAIFGKSRLSPLRERLRGSFLLDFLYEAVGVDVHVANVTPKYIK	G1V4D6
Bilophila wadsworthia	Thermodesulfobacteriota	–		E5YBA5	KdpD domain, Usp domain	Yes	No	MDGFAELIERKRQGSLKVYLGYAAGVGKTYAMLQEGLRLKQQHVDVVIGYLEPHDRPETMALAEHLETVPPREWRVGDAVFHEMDVEAILARKPQVVLVDELAHTNADGSKNDKRYSDVLEVLAQGINVISTINVQHLESVAARVEEATGIAVRERIPDTVLRRADQVVNVDVTKEELRERLRQGKIYAPQQAERALSSFFTYENLSFLRELCLREASGDQVRKIEAQELLKPALAGYAVEAVMVALSSWPTDAESLIRRGVRMANQLGSPCYVVYVRRPQESPTRIDAGIQRQLQHNLQLATRLGAEVVQLEGVDIAETLVNFASERNVRHAIFGKSRLSPLRERLRGSFLLDFLYEAVGVDVHVANVTPKYIK	E5Y3Y8
Blautia hansenii	Bacillota	A0A6N2T1Q1	2	A0A6N2SAT0	Truncated DhpCA domain	Yes	No	MSSDRSTPEEILKRIQAEEKQKENEKRGKLYIFLGYAAGVGKTCAMLDTAQELKKKGIDVVAGYIEPHARWETSMREKGLEKIPPLMVPYKGIELREFNLDAALKRKPQILLVDELAHTNANGLRHKKRYEDIEELLDAGIDVYTTVNIQHLESLNDIVENITKIHVKERIPDGVFDEAEQVKLIDIEPDLLITRLKEGKIYKTVQAERALQNFFAKEKLIALREIALRRMADKVNQIAQQERLLSEKQEEGEGYQGEHILTCISTAPSCERVIRSASRMAYAFHARFTALYVETTRLQNADASVKKIRDDNLHLAEMLGAKIVTVFGDDVAFQIAEYARVSGVTKLVLGRTNHKILFGQKKGNITDEISEYSPNLDIFIIPDMGHTGKKKYFLFSPTN…	A0A6N2RXD0
Brevibacillus agri	Bacillota	–		A0A3M8BAZ2	KdpD domain, Usp domain x2, First domain mutated Walker B (DG)	Yes	No	MVEQFRRKSPEEILQSISNMHRGRLKIILGAVSGSGKTYHLLMEGQSLRKKGIDVVIAATGGDASPKLAQMREGLEQIPPLVWFSQGETRHDLDVPRILERDPEVVLVDGLAHRNRPDAPRPTRLDDVRYLLDHQISVMATVNIYELAGMKELAERLTRTQVQIDQCVPEDTLALADEVKLLDVTPEAILKRLQEDGAATRSNHPLFRRDNLHVLRELALRFVATGVNEDLEDYREKHGMVGASGATERILVSAQYHWNGSILVRRGQQVAKRLGGELLVVCFRPLNKKLTKEEATFRRAIAKLVEKVGGTFAEAPLQREKDVASELVAYAMARNVTRIVMGQSKRTRWEEIWRGSIVHKILRQTKNIDILIVADRSERNGERVLPARRKAAEAANPYR…	A0A3M8B2Q1
Brevibacillus antibioticus	Bacillota	–		A0A4U2YCE6	KdpD domain, Usp domain x2, First domain mutated Walker B (DG)	Yes	No	MVEQFRRKSPDEILQSISRMHRGRLKIILGAVSGSGKTYHLLMEGQTLKKKGIDVVVAGSGEATHPKLAQKREGLEQIKPIVWYTLGEARHDLDVAAIIERDPEVVLVDGLAHRNRPDAPRPTRLDDVQFLLNNNISVIATVNIYELAGMKEMAERLTKAEVRIDQCVPEDTLAMADEVKLLDVTPEAILKRLQEDDRNPTRTKHPLFRRDNLHMLRELALRFVATGVNEDLEDYREKHGMVGASGATEKVLVSAQYHWNGSILVRRGQQVAKRLGGELLVVCFLPLSKKLTKEEATFKRSIGKLVDKVGGTFEEQVLAREKDVANELVAYAMENNVTRIVMGQSKRTRWEEIWYGSIVHKILRQTKNIDILIVADRSERDGERVMPTKREQAVTTNPY…	A0A4U2YAR8
Brevibacillus brevis	Bacillota	–		A0A517ICC4	KdpD domain, Usp domain x2, first domain mutated Walker B (DG)	Yes	No	MVEQFRRKSPEEILQSISRMHRGRLKIILGAVSGSGKTYHLLMEGQTLKKKGIDVVVAGSGEATHPKLAQKREGLEQIQPIIWYSLGEARHDLDVAAIIERDPEVVLVDGLAHRNRPDAPRPTSLDDVQYLLNHNISVIATVNIYELAGMKEMAERLTKAEVRIDQCVPEDTLAMADEVKLLDVTPEAILKRLQEDDRNPTRTKHPLFRRDNLHMLRELALRFVATGVNEDLEDYREKHGMVGASGATEKVLVSAQYHWNGSILVRRGQQVAKRLGGELLVVCFLPLSKKLTKEEATFKRSIGKLVDKVGGTFEEQMLAREKDVANELVAYAMENNVTRIVMGQSKRTRWEEIWYGSIVHKILRQTKNIDILIVADRSERDGERVMPTKREQAITANPY…	A0A517ICM5
Brevibacillus centrosporus	Bacillota	–		A0A1I3XR96	KdpD domain, Usp domain x2, First domain mutated Walker B (DG)	Yes	No	MAEQFRRKSPEEILQSISNMHRGRLKIILGAVSGSGKTYHLLMEGQSLKKKGIDVVVGMLGTATRPKLAEQLEGLEKVPAISWIAQSEEKCDLDVAAIVARDPEVVLVDGLAHRNRADAPRQTRLDDVLYLLNRNISVIATVNVYELAGMKELAERLTKAEVRIDQCVPEDTLALADEVKLLDVTPESMLKRLEEGNIEAAQTPNLLFRRDNLHVLRELALRFVANGVNEDLEDYREKHGMVGASGATERVLVSAQYHWNGSILVRRGQQVAKRLGGELLVVCFRSQAKKLTKEEATFRRSIGKLVEKVGGVFEERPLQRNMDVANELVAYAMDNNVTRIVMGQSKRTRWEEVWYGSVVHRILRKTRNIDILIVADRSERDGERVLPTKRSVVKPNPYR…	A0A1I4EA69
Brevibacillus choshinensis	Bacillota	–		A0A0Q3WCK8	KdpD domain, Usp domain x2, First domain mutated Walker B (DG)	Yes	No	MGEQFRRKSPEEILQSISKMHRGRLKIILGAVSGSGKTYHLLMEGQSLKKKGIDVVVGILGVATRPKLAEQLEGLEKIPAICWNAQGEERYDLNVAAIVDRDPEVVLVDGLAHRNRTEAPRLTRLDDVLYLLGHNISVIATVNIYELAGMKELAERLTKAEVRIEQCVPEDTLALADEVKLLDVTPESMLKRLAEGNIEVSQTPNPLFRRDNLQVLRELTLRFVANGVNEDLEDYREKHGMVGASGATERVLVSAQYHWNGSILVRRGQQVAKRLGGELLVVCFRSPVKKLTKEEATFRRSIGKLVDKVGGVFEERPLHRDTDVANELVVYAMDNNVTRIVMGQSKRTRWEEIWYGSVVHKILRKTRNIDILIVADRSERDGERVLPTKRSAPQTNPYR…	A0A0Q3WEN9
Brevibacillus composti	Bacillota	A0A7T5ELY1	2	A0A7T5JPF9	KdpD domain, Usp domain x2, First domain mutated Walker B (DG)	Yes	No	MGSFRRKTPEEILYSISKLHRGRLKIYIGAVSGSGKTYHMLQEGQHLKQQGIDVVICAVSTRQRPETVEQLGDLERVPSIHWIKDGMERKDLNLEALVKRNPEVVLVDGLAHRNREGAQFPTRLDDIQFLLNHGISVITTVNVYELDGATELARKWTGVVVEETVPANTLEMADEVQLIDVSPETILKRLEEGHVNGDSSPMLFERSNIGKLRELALRLVAEDVNDSHEKYRMEQGLTGPSGVAERILVSAQYHWNGSIHVRRGQQIAKRLGGDLMIVTFVHPKKMLSREATAFKRSLLKLADKIGAKFEELTLASRRKLPGMLARYATLHQVTRIVLGHSKLNRWQELWRGSITNGILKKSRHTDIYFVADRAEKEGERILPTKMLTEGRSDDRYRRL…	A0A7T5ELC9
Brevibacillus fluminis	Bacillota	–		A0A3M8DHB1	KdpD domain, Usp domain x2, First domain mutated Walker B (DG)	Yes	No	MAEPFRRKSPEEILESIATMARGRLTIILGAVRGVGKTYRLLTDGLQMQKRGLDVVIGVLGAADHEQMGELAATLPHMPTIEWQGEDGPRYDLDVAAILSRDPEVVLVDGLAHRNAPGAPRPDRLSDIKELLAHKISVITTVNIYELAGVKEIADKLLKGTTVQVTAFVPEDTLALADEVKLLDVTPDAILARLAEGSLDAKVMAKKGAKQLYRRHNLSVLRELSLRIMAGEVNDALDEYRDQLGLIGPSGAAERILVTAQYHANGSILIRRGQQVANRLGAELLIVCFRKDGVELTMEEAAFRRAIVRLAEKVGGAFEEQVLDRYQSVPQAIVSYAMRHKVTRILMGQSNRSRWHEIAYGSICNRILRQTRSIDVLLVADKMKRDGERVMPALRKQPM…	A0A3M8CVW0
Brevibacillus formosus	Bacillota	–		A0A220MQE3	KdpD domain, Usp domain x2, First domain mutated Walker B (DG)	Yes	No	MVEQFRRKSPEEILQSISRMHRGRLKIILGAVSGSGKTYHLLMEGQTLKKKGIDVVVAGSGEATHPKLAQKREGLEQIQPIIWYSLGEARHDLDVAAIIERDPEVVLVDGLAHRNRPDAPRPTSLDDVQYLLNHNISVIATVNIYELAGMKEMAERLTKAEVRIDQCVPEDTLAMADEVKLLDVTPEAILKRLQEDDRNPTRTKHPLFRRDNLHVLRELALRFVATGVNEDLEDYREKHGMVGASGATEKVLVSAQYHWNGSILVRRGQQVAKRLGGELLVVCFLPLSKKLTKEEATFKRSIGKLVDKVGGTFEEQMLARETDVANELVAYAMENNVTRIVMGQSKRTRWEEIWYGSIVHKILRQTKNIDILIVADRSERDGERVMPTKREKAKTPNPY…	A0A0H0SG99
Brevibacillus fortis	Bacillota	–		A0A2P7UJL1	KdpD domain, Usp domain x2, First domain mutated Walker B (DG)	Yes	No	MVEQFRRKSPEEILQSISRMHRGRLKIILGAVSGSGKTYHLLMEGQTLKKKGIDVIVAGSGEASHPKLAQKREGLEQIQPIIWYSLGEARHDLDVAAIIERDPEVVLVDGLAHRNRPDAPRPTCLDDVQYLLNHNISVIATVNIYELAGMKEMAERLTKAEVRIDQCVPEDTLAMADEVKLLDVTPEAILKRLQEDDRNPTRTKHPLFRRDNLHMLRELALRFVATGVNEDLEDYREKHGMVGASGATEKVLVSAQYHWNGSILVRRGQQVAKRLGGELLVVCFLPLSKKLTKEEATFKRSIGKLVDKVGGTFEEQTLVRDKEVANELVAYAMENNVTRIVMGQSKRTRWEEIWYGSIVHKILRQTKNIDILIVADRSERDGERVMPTKRERAKTANPY…	A0A2P7UKL9
Brevibacillus halotolerans	Bacillota	–		A0A838XEG1	KdpD domain, Usp domain x2	Yes	No	MDDFRRKTPEEILRSISEIHKGRLQIILGAVSGSGKTYHMLLEGQRLRRKGLDVVIGVIHSRAINQGKNYEKLEGLDVMPAIAWDEKGMLKEDLDVEGIVRRDPEVVLVDELAHRNRPEAIRRTRIEDVRYLLEHNISVITTLNIYELEGMKGIAQRLTGVPVRVADCVADETLAEADEVKLLDVPPEVILKRLQEGRILPHSSGQGEALSKLTSKHHRLYRHDNLAVLRELALRFVAGEVNDDLDRYREQQGMLGPSGASERILVTVQYHWNGSILIRRGQQVAKRLGAELLIACFRNNKRMMSKEEATFKRSMVTLAQKVGASFEEVPLSKDSDVAKEMVQYALQHNITRIVMGQSKRSRWEEIVHGSIINKILRKSKNTDVLIVADRSATSGGRVL…	A0A838XE10
Brevibacillus invocatus	Bacillota	–		A0A3M8CAR3	KdpD domain, Usp domain x2, First domain mutated Walker B (DG)	Yes	No	MVEQFRRKSPEEILKSISRMHRGRLKIILGAVSGSGKTYHLFMDGQGLKKRGIDVVIGSTGDATHSKLAQKLEGLERIPPITWYTRGEARHDLDVAAIVDRDPEVVLVDGLAHRNRPDAPLPTRLDDVQVLLNHNISVITTVNIYELAGMKELAERLTKTEVKIEQCVPEDTLSLADEVKLLDVTPEAILKRLQEDAGNHPLFRRDNLHVLRELALRFVATGVNEDLEEYREKHGMVGASGATERIMVSVQYHGNGSILVRRGQQVAKRLGGELLVVCFHPTSKKRTKEEATFRRAIVKLVDKVGGTFEEQPLQREKDVANELVAYAMEKNVTRIVMGQSKRTRWEEIWYGSIVHKILRQTKNIDIFIVADRSERDGERVIPTKRLGASPPNPYRRLSE…	A0A3M8BWC4
Brevibacillus laterosporus	Bacillota	–		A0A075QZZ7	KDpD domain, Usp domain x2	Yes	No	MDDFRRKTPEEILRSISEIHKGRLQIILGAVSGSGKTYHMLLEGQRLRKKGLDVVIGVIHSRAINQGKNYEKLEGFDVMPAIVWDEKGMLKEDLDVEGIVRRDPEVVLVDELAHRNRPEAVRRTRIEDVRYLLEHNISVITTLNIYELEGMKGIAQRLTGVPVRVADCVADETLAEADEVKLLDVPPEVILKRLQEGRILPHSSGQGEALSKLTSKHQCLYRHDNLAVLRELALRFVAGEVNDDLDRYREQQGMLGPSGASERILVTVQYHWNGSILIRRGQQVAKRLGAELLIACFRNNKRMMSKEEETFKRSMVTLAQKVGASFEEVSLSKDSDVAKEMVQYALQHNITRIVMGQSKRSRWEEIVHGSIINKILRKSKNTDVLIVADRSATSGGRVL…	A0A385T9S1
Brevibacillus nitrificans	Bacillota	–		A0A3M8D2E5	KdpD domain, Usp domain x2, First domain mutated Walker B (DG)	Yes	No	MAEQFRRKSPEEILQSISNMHRGRLKIILGAVSGSGKTYHLLMEGQSLKKKGIDVVVGILGAATHPKLAEQLEGLENVPSIAWMTQGEEKADLDVAAIVARDPEVVLVDGLAHRNRVDAPRQTRLDDVLYLLNRNISVIATVNIYELAGMKELAERLTKAEVRIDQCVPEDTLALADEVKLLDVTPESMLKRLEEGNIDAAKTPNPLFRRDNLHVLRELALRFVANGVNEALEDYREKHGMVGASGATERVLVSAQYHWNGSILVRRGQQVAKRLGGELLVVCFRSSTKKLTKEEATFRRSISKLVEKVGGVFEERPLQRDTNVANELVAYATENNVTRIVMGQSKRTRWEEIWNGSIIHRILRKTRNVDILIVADRSERDGERVLPTKRSVAKPNPYR…	A0A3M8D326
Brevibacillus parabrevis	Bacillota	–		A0A4Y3PU07	KdpD domain, Usp domain x2, First domain mutated Walker B (DG)	Yes	No	MVEQFRRKTPEEILQSISRMHRGRLKIILGAVSGSGKTYHLLMEGQSLRKKGIDVVIAASGAAASPKLAPKREGLEEIPSLLWHAQGEAKHDLDVGKILERDPEVVLVDGLAHRNRPDAPRPTRLDDVRYLLDHNISVIGTVNIYELAGMKEMAERLTRAQVHIDQCVPEETLALADEVKLLDVTPEAILKRLQEEDGAASMRSNHPLLRRDNLHVLRELALRFVATGVNEDLEEYREKHGMVGASGATERILVSAQYHWNGSILVRRGQQVAKRLGGELLVVCFRPASKKLGKEEATFRRAIAKLVDKVGGTFEETPLQREKDVASELVAYAMARNVTRIVMGQSKRTRWEEIWHGSIVHKILRKTKNIDILIVADRSERDGERVMPAKRHTTETINP…	A0A4Y3PNE1
Brevibacillus reuszeri	Bacillota	–		A0A0K9YLE1	KdpD domain, Usp domain x2, First domain mutated Walker B (DG)	Yes	No	MVEQFRKKSPEEILQSISKMHRGRLKIILGAVSGSGKTYHLLMEGQSLKKKGIDVVLANADEAWHPKLEQKREGLEQIPSMAWNCHGQSRHDLDVSALIARDPEVVLVDGLAHRNRPDAPRATRFEDVQLLLQHNISVITTVNIYELSGMKELAERLTKLEVQIEQCVPEDTLAEADEVKLLDVTPEAILKRLQEDEGNLSRTKHPLFRRDNLHMLRELALRFVANGVNDDLEDYRERHGMVGASGATERILVSAQYHWNGSILVRRGQQVAKRLGGELLVVCFRLTGKKLTKEESTFRRAIMKLVDKVGGVFEEQTIHRTQAVAGDLVAYAMDNNVTRIVMGQSKRTRWEEIWYGSIVHKILRQTKNIDILIVADRSERDGERVLPTKRRAAPINPYR…	A0A0K9YWK3
Brevibacillus sp.	Bacillota	–		A0A542QI13	KdpD domain, Usp domain x2, First domain mutated Walker B (DG)	Yes	No	MVEQFRRKSPEEILQSISRMHRGRLKIILGAVSGSGKTYHLLMEGQTLKKKGVDVVVAGSGEATHPKLAQKREGLEQIQPIIWYSLGEARHDLDVAAIIERDPEVVLVDGLAHRNRPDAPRPTSLDDVQYLLNHNISVIATVNIYELAGMKEMAERLTKAEVRIDQCVPEDTLAMADEVKLLDVTPEAILKRLQEDDRNPTRTKHPLFRRDNLHVLRELALRFVATGVNEDLEDYREKHGMVGASGATEKVLVSAQYHWNGSILVRRGQQVAKRLGGELLVVCFLPLSKKLTKEEATFKRSIGKLVDKVGGIFEEQMLAREKDVANQLVAYAMENNVTRIVMGQSKRTRWEEIWYGSIVHKILRQTKNIDILIVADRSERDGERVMPTKREQAVTANPY…	A0A3E0RI81
Brockia lithotrophica	Bacillota	–		A0A2T5G4T5	KdpD domain, Usp domain	Yes	No	MRHLSSLLVFCTPSRFRATINEERPFRRRGGKRMGFESGGRRRSPQEILEEIQRSNRGYLKIFLGAAPGVGKTVAMLREANEMLRQGIDIVVGIVETHGRKGTEEAIGNLPVLPLKPIEYKGRTFYELDVEGVLRRRPQFVVVDELAHTNVPGSKNRKRYEDVLEILEAGISVLTTMNIQHLESLHNTVEELTGVTVNERVPDWILDVANEVQIVDISPEKLIERLKAGQVYPDPRKIEQALRNYFRPENLTILRELALRELADDVDERLEQLTGRTGEEGDEEHAPVCHRILVAVDNDKNAERLIRRGWRVAKRLKGDLLVLHVITRSNRRRAEEERRKLRKIEEIAKDLGAKFYVEYSLGKKPVDVIVDFVKKHGVTQVILGESSRSRLKEILFGSI…	A0A660L1L4
Bryocella elongata	Acidobacteriota	A0A1H5WMK7	2	A0A1H5TM56	KdpD domain, Usp domain	Yes	No	MSTQGIARKRPEDWLESAEAAEASGKPRGRFKVFLGYAPGVGKTFSMLSEGIRRKSRGEDVVIAMVETHGRAGTSAEAEKLEQLPRKRIDYKGTIFEEMDLEAVLQRQPTVALVDELAHTNVEGSRHHKRYEDVFALLEAGIDVLTTLNVQHIESLTPRVQSLTGVIVRETVPDWVLDRADEVVINDVTPEALAERMRRGDIYPMERVERSLQNFFRRGNLIALREMALQRVTRAVDRTLDTYVKRKQLGGHWMVSEKVAVCVSASPGSRDLVARGARLADAIGAEFFVLHMDTDIDAEPDTARALEENFEFARNLGANIVHLKGTNVAAATAQFAAQNRITQVLFGRSALTGLKKYLYFVAISRFMRDAPHADLHIITQEQR	–
Budvicia aquatica	Pseudomonadota	A0A2C6DVY4	2	A0A484ZAT9	KdpD domain, Usp domain	Yes	No	MTDNELQRPDPDKLLAQVAEEARGKLKVFFGACAGVGKTYAMLQEAQRLRAQGLDVVAGVIETHGRSETAALLDGLEILQLKRINIQNRHVREFDLDAALARHPAVILIDELAHTNVKGSRHPKRWNDVEELLNAGIDVFTTVNVQHLESLNDVVGGITGIRVRETIPDRIFDDATDIILVDIPPDDLRQRLNDGKVYLPGQAERAIEHFFRKGNLIALRELALRRTADRVDDQMQAFRKTGDNERVWHTRDAILLCIGRHSGSDKLVRTAARLAARLGCIWHAVYVETPRLHQIPKNQRRLFCAP	–
Butyricimonas faecihominis	Bacteroidota	–		A0A7W6MZJ3	KdpD domain, Usp domain	Yes	No	MDKEQNVEHFLSLIRKAKRGHLKIYIGMIAGVGKTYRMLREAHDLLTAGVDVQVGYVETHGRVDTAAKLEGLPVIPRKKLFYKGKEVEEMDLQAILQIHPEVVIVDELAHTNIEGCVNEKRWQDVLDLLDAGINVITAVNIQHIESLNGEVQDISGIEVKERVPDSVLGQADEVVNIDLTAEELISRLKAGKIYKPDKIELALRNFFKSENILQLRELALKEVALRVEKKVENEVVENIGLRHERFLACISSQEKTPRKLIRKVARLATHYNSKFVVLHVQTRHESADRIPLAKQRYLINHFKLASELGGEVLQIQSDDIIGTIINVCRERQISTVCVGKPNIQLLSYVRSALRYKRLLNNLAILNVDLIILGS	A0A7W6HZV7
Butyricimonas paravirosa	Bacteroidota	–		A0A7X5YH13	KdpD domain, Usp domain	Yes	No	MDKEQNVEHFLSLIRKAKRGHLKIYIGMIAGVGKTYRMLREAHDLLTAGVDVQVGYAETHGRVDTAAKLEGLPVIPRKKLFYKGKEVEEMDLQAILQIHPEVVIVDELAHTNIEGCVNEKRWQDVLDLLDAGINVITAVNIQHIESLNGEVQDISGIEVKERVPDSVLGQADEVVNIDLTAEELISRLKAGKIYKPDKIELALRNFFKSENILQLRELALKEVALRVEKKVENEVVENIGLRHERFLACISSQEKTPRKLIRKVARLATHYNSKFVVLHVQTRHESADRIPLAKQRYLINHFKLASELGGEVLQIQSDDIIGTIINVCRERQISTVCVGKPNIQLFSYVRSALRYKRLLNNLAILNVDLIILGS	A0A7X6BLH5
Butyricimonas sp.	Bacteroidota	–		A0A7G2MD91	KdpD domain, Usp domain	Yes	No	MDKEQNVEHFLSLIRKAKRGHLKIYIGMIAGVGKTYRMLREAHDLLTAGVDVQVGYVETHGRVDTAAKLEGLPVIPRKKLFYKGKEVEEMDLQAILQIHPEVVIVDELAHTNIEGCVNEKRWQDVLDLLDAGINVITAVNIQHIESLNGEVQDISGIEVKERVPDSVLGQADEVVNIDLTAEELISRLKAGKIYKPDKIELALRNFFKAENILQLRELALKEVALRVEKKVENEVVENIGLRHERFLACISSQEKTPRKLIRKVARLATHYNSKFVVLHVQTRHESADRIPLAKQRYLINHFKLASELGGEVLQIQSDDIIGTIINVCRERQISTVCVGKPNIQLFSYVRSALRYKRLLNNLAILNIDLIILGS	A0A3Q9INI7
Butyricimonas synergistica	Bacteroidota	–		A0A1U7LDR5	KdpD domain, Usp domain	Yes	No	MDKEQNVEHFLSLIRKAKRGHLKIYIGMIAGVGKTYRMLREAHDLLTAGVDVQVGYVETHGRVDTAAKLEGLPVIPRKKLFYKGKEVEEMDLQAILQIHPEVVIVDELAHTNIEGCVNEKRWQDVLDLLDAGINVITAVNIQHIESLNGEVQDISGIEVKERVPDSVLGQADEVVNIDLTAEELISRLKAGKIYKPDKIELALRNFFKSENILQLRELALKEVALRVEKKVENEVVENIGLRHERFLACISSQEKTPRKLIRKVARLATHYNSKFVVLHVQTRHESADRIPLAKQRYLINHFKLASELGGEVLQIQSDDIIGTIINVCRERQISTVCVGKPNIQLLSYVRSALRYKRLLNNLAILNVDLIILGS	A0A1U7LFR9
Butyricimonas virosa	Bacteroidota	–		A0A415QPB6	KdpD domain, Usp domain	Yes	No	MDKEQNVEHFLSLIRKAKRGHLKIYIGMIAGVGKTYRMLREAHDLLTAGVDVQVGYVETHGRVDTAAKVEGLPVIPRKKLFYKGKEVEEMDLQAILQIHPEVVIVDELAHTNIEGCVNEKRWQDVLDLLDAGINVITAVNIQHIESLNGEVQDISGIEVKERVPDSVLGQADEVVNIDLTAEELISRLKAGKIYKPDKIELALRNFFKSENILQLRELALKEVALRVEKKVENEVVENIGLRHERFLACISSQEKTPRKLIRKVARLATHYNSKFVVLHVQTRHESADRIPLAKQRYLINHFKLASELGGEVLQIQSDDIIGTIINICRERQISTVCVGKPNIQLFSYVRSALRYKRLLNNLAILNIDLIILGS	A0A415QG64
Caldanaerobacter subterraneus	Bacillota	–		A0A7Y2PKY1	KdpD domain, Usp domain	Yes	No	MSGGYRRLTPEEALEIVKKEQRGKLKIFLGYAPGVGKTYAMLNEGNRRLKRGQDVVIGYVETHGRKDTEAQIGNLEIIPRKKIEYHGMILEEMDVDAIIARKPEVVLIDELAHTNAPGSKHKKRYEDVQEILEHGINVLTTLNIQHIESLNDIIQQITGVAVRETVPDSIIDNADEIVAVDLTPDALINRLKRGDVYPLSKLDECLSNFFRKGNLSALRELMLRLTAEEVDLELEEYMKEHGIENTWETNEKIMVCITPNPLSKKLIRRGARRARRFKCDWVVVYVDCTHFLAPKLTEKDKEVLESHFMLAKQLGAEVYTLRGKSVSDELLKFAKKMHITQIIIGHSQRSWLQTLFRGSTVIKLIKKAKNIEIHVIPYTK	A0A0F5PMN7
Caldanaerobius fijiensis	Bacillota	–		A0A1M4VL96	KdpD domain, Usp domain	Yes	No	MENKNSDYFLRELQRANKGRLKIYIGAAPGVGKTYKMLRDANELKRQGIDVVIGFVETYGRKETEEQIGELEILPLKKIYYNGMELEEMDLEGIIARKPQLVVVDELAHRNAPGSKNKKRYKDVLDLIENGISVMTAVNIQHLESLNDYINRMTGIKVGQTVPDYILEYADEIEVVDISPEALRERIRQGKVYSSDKIEMALNNFFREGNLTALRELALREVANEVDERLLEYRNMKKVEGLMGAQERILVCINLRYNSEYLIRRSWRVAKMLKAKLYVLHVSREIELRDSEKLKKLDAIKQLCDELDAEFKMIISSDPVQAIIDYAKEQAITQIVLGQSARRRIDEIIKGSIVRRIMQKTRFIDILIVADPYFW	A0A1M4VNR3
Calothrix brevissima	Cyanobacteriota	–		A0A1Z4KBD6	KdpD domain, Usp domain	Yes	No	MFHNSTISPDSAYIRPHRRGKHKIFIGMAPGVGKTYKMLEEAHQLKQDGIDVVIGVLETHGRKDTAEKALGLEIIPKTVTIQEKVTLQEMDTEAIVKRSPQLVLVDELAHTNVPGSLREKRYQDVEEILNAGIDVYSTVNIQHLESLNDLVARITGVVVRERIPDRILDEADAVVVIDVTPETLEERLREGKIYGSEKIQQSLENFFQRRNLIALRELALREVADTVEDDANTSHLEGQTCNIHERVLVCVSTYPNSVQLLRRGARIANYMNGRLYAIFIANPERFLTKKESLHIDTCEKLCKEFGGEFLHVKSYNVAPEIAQVAAKYHITQIVIGETQQPRWKRWLKGSFTQRLMELIRKQNIDLHIIATEK	A0A1Z4JXP6
Calothrix elsteri	Cyanobacteriota	–		A0A2A2TH48	KdpD domain, Usp domain	Yes	No	MHHSSNSSPDASYIRSARRGKHKIFIGMAPGVGKTYKMLEEGHRLKEEGIDVVIGIVETHGRRETEEKIRGLEVVSRNTVVVKNVPLEEMDTDAIITRSPQLVLVDELAHTNIPGSLREKRYQDVEIILAAGIDVYSTVNIQHIESLNDLVARITGIVVRERIPDRLLDTADQVVVIDVTPETLEERLREGKIYAPDKIQQSLENFFQRRNLIALRELALREVADTVEEDANSSPSPKHSCSVHERVLVCISTYPNSVQLLRRGARIANYMNARLYAIFVALPETFLTKEESLHVETCSKLCQEFGGEFLKFDSHNVPQEIAKIATDLHVTQIVIGESQQSKWRRFFKGSFTQRLMELIRHQNIDLHIIATEK	A0A2A2TLY1
Calothrix sp.	Cyanobacteriota	–		A0A930TA20	KdpD domain, Usp domain	Yes	No	MYYSSSFSSSGQSHIGSSRRGKHKIFIGMAPGVGKTYKMLEEAHQMKAEGIDVVIGFLETHGRKETAEKAVGLEVVKRKAIVYQNVTLEEFDTDAVLKRCPQLVLVDELAHTNVPGSVREKRYQDVEVILQAGIDVYSTVNIQHLESLNDLVARITGIIVRERIPDRLLDEADEVVVIDVTPETLEERLREGKIYRLEKIEQSLENFFQRRNLIALRELALREVADTVEDEGNSSNFKGQSCHIHERVLVCVSTYPNSIQLLRRGARIASYMNAPLYAVFVADSDRFLSKQESLHVETCEKLCKEFGGEFLRITSFNIPEEIAKIASELHITQIVIGESQKLGWKRFFKRSFTQRLMELIRHQNIDLHIIATEN	K9PKC0
Campylobacter aviculae	Campylobacterota	–		A0A4U7BT39	Truncated DHpCA domain	Yes	No	MQRQTPEQILKKFEVKAKEEEKNKFAKLKIFLGYAAGSGKTYAMLSEARNLLQNGVDVVLGYIEPHDRPETMNLTEGFESIENLEISYKNIILKEFDLDATLKRKPALVLVDELAHTNAKGLRNEKRFQDIEELLKAGIDVYTTLNIQHLESLNDLVANISKIEVKERIPDRIFDEADQVELVDIEPNKLLKRMQEGKIYKEKQAKLALENFFRQERLIALREIALRRLASRVNVRANEQRLINDDLTYHTGEHILVCINESNAKVIRSAARLASAFHAKLSAICIKNSNLEEDKLLKQNLELAKSFDAEIISIYDEDVANQIAEYSNISNVSKIVLGKNKNRKKFKEEIFEAVANKAPNIDLYLVNESEIKTLKTSKKRNFNFLNFIKINTILFLAII…	–
Campylobacter coli	Campylobacterota	–		A0A7I9TNP6	Truncated DHpCA domain	Yes	No	MQRQSPEQILKKLEVKAKEEEKNKLAKLKIFLGYAAGSGKTYAMLSEARTLRDNGVDVVLGYIEPHDRPETMALTQGFESIANLEIPYKNIVLKEFDLDATLKRKPALVLVDELAHTNAKGLRNEKRFQDIEELLKAGIDVYTTLNIQHLESLNDLVANISKIEVKERIPDRIFDEADQVELVDIEPNKLLKRMQDGKIYKEKQAKLALENFFRQERLIALREIALRRLASRVNLRASEQRLINDDLAYHTGEHILVCINASNAKVIRAAARLALAFHAKLSALYIKNPNIKEEKALEENIELAKSFDAEIISVYDDDIARQIAEYSSLSNVSKIVLGKNKDKKKFKEEIFEAVAKKAPNIDLYLVNENQISTPKIRSKKGFDFLGFLKITGVLLLATF…	–
Campylobacter estrildidarum	Campylobacterota	–		A0A4U7BSF0	Truncated DHpCA domain	Yes	No	MQRKTPEQILKKFEVKAKEEEKNKFAKLKIFLGYAAGSGKTYAMLSEARNLLQNGVDVVLGYIEPHDRPETMNLTKGFESIKNLEISYKNIVLKEFDLDATLKRKPALVLVDELAHTNAKGLRNEKRFQDIEELLKAGIDVYTTLNIQHLESLNDLVANISKIEVKERIPDRIFDEADQVELVDIEPNKLLKRMQEGKIYKEKQAKLALENFFRQERLIALREIALRRLASRVNLKANEQRLINDDLTYHTGEHILVCINETNAKVIRSAARLASAFHAKLSAIYIKNSNLEEDKLLKENLELAKSFDAEIISIYDENIANQIAEYSNISNVSKIVLGKSKNRKKFKEEIFEAVANKAPNIDLYLVNESEIKTPKTFKKRSFNFLNFIKINAILFLAII…	–
Campylobacter hyointestinalis	Campylobacterota	–		A0A5L4W2L0	Truncated DHpCA domain	Yes	No	MQRQSPEQILKKLEVKAKEEEKNKLAKLKIFLGYAAGSGKTYAMLSEARTLRDNGVDVVLGYIEPHDRPETMALTQGFESIANLEIPYKNIVLKEFDLDATLKRKPALVLVDELAHTNAKGLRNEKRFQDIEELLKAGIDVYTTLNIQHLESLNDLVANISKIEVKERIPDRIFDEADQVELVDIEPNKLLKRMQDGKIYKEKQAKLALENFFRQERLIALREIALRRLASRVNLRASEQRLINDDLAYHTGEHILVCINASNAKVIRAAARLALAFHAKLSALYIKNPNIKEEKALEENIELAKSFDAEIISVYDDIARQIAEYSSLSNVSKIVLGKNKDKKKFKEEIFEAVAKKAPNIDLYLVNENQISTPKIRSKKGFDFLGFLKITGVLLLATFI…	–
Campylobacter jejuni	Campylobacterota	–		A0A381CU70	Truncated DHpCA domain	Yes	No	MQRQSPEQILKKLEVKAKEEEKNKLAKLKIFLGYAAGSGKTYAMLSEARTLRDNGIDVVLGYIEPHDRPETMALTQGFESIANLEIPYKNIVLKEFDLDATLKRKPALVLVDELAHTNAKGLRNEKRFQDIEELLKAGIDVYTTLNIQHLESLNDLVANISKIEVKERIPDRIFDEADQVELVDIEPNKLLKRMQDGKIYKEKQAKLALENFFRQERLIALREIALRRLASRVNLRASKQRLINDDLAYHTGEHILVCINASNAKVIRAAARLALAFHAKLSALYIKNPNIKEEKALEENIELAKSFDAEIISVYDDDIARQIAEYSSLSNVSKIVLGKNKDKKSLKKRFLKLLLKKHPILIYILLMKIKFLLLKYEVKKGFDFLGFLKITGVLLLATF…	–
Campylobacter lari	Campylobacterota	–		A0A5L8RQA8	Truncated DHpCA domain	Yes	No	MQRQSPEQILKKLEVKAKEEEKNKLAKLKIFLGYAAGSGKTYAMLSEARTLRDNGVDVVLGYIEPHDRPETMALTQGFESIANLEIPYKNIVLKEFDLDATLKRKPALVLVDELAHTNAKGLRNEKRFQDIEELLKAGIDVYTTLNIQHLESLNDLVANISKIEVKERIPDRIFDEADQVELVDIEPNKLLKRMQDGKIYKEKQAKLALENFFRQERLIALREIALRRLASRVNLRASEQRLINDDLAYHTGEHILVCINASNAKVIRAAARLALAFHAKLSALYIKNPNIKEEKALEENIELAKSFDAEIISVYDDDIARQIAEYSSLSNVSKIVLGKNKDKKKFKEEIFEAVAKKAPNIDLYLVNENQISTPKIRSKKGFDFLGFLKITGVLLLATF…	–
Campylobacter sp.	Campylobacterota	–		A0A2A4LB88	Truncated DHpCA domain	Yes	No	MQRQSPEQILKKLEVKAKEEEKNKLAKLKIFLGYAAGSGKTYAMLSEARTLRDNGVDVVLGYIEPHDRPETMALTQGFESIANLEIPYKNIVLKEFDLDATLKRKPALVLVDELAHTNAKGLRNEKRFQDIEELLKAGIDVYTTLNIQHLESLNDLVANISKIEVKERIPDRIFDDADQVELVDIEPNKLLKRMQDGKIYKEKQAKLALENFFRQERLIALREIALRRLASRVNLRASEQRLINDDLAYHTGEHILVCINASNAKVIRAAARLALAFHAKLSALYIKNPNIKEEKALEENIELAKSFNAEIISVYDDDIARQIAEYSSLSNVSKIVLGKNKDKKKFKEEIFEAVAKKAPNIDLYLVNENQISTPKIRSKKGFDFLGFLKITGVLLLATF…	–
Campylobacter taeniopygiae	Campylobacterota	–		A0A4U7BWF8	Truncated DHpCA domain	Yes	No	MQRQTPEQILKKFEVKAKEEEKNKFAKLKIFLGYAAGSGKTYAMLSEARNLLQNGVDVVLGYIEPHDRPETMSLTEGFESIENLEISYKNITLKEFDLDATLKRKPALVLVDELAHTNAKGLRNEKRFQDIEELLKAGIDVYTTLNIQHLESLNDLVANISKIEVKERIPDRIFDEADQVELVDIEPNKLLKRMQEGKIYKEKQAKLALENFFRQERLVALREIALRRLASRVNLRANEQRLINDDLTYHTGEHILVCINESNAKVIRSAARLASAFHAKLSAICIKNSNLEEDKSLKENLELAKSFDAEIISVYDEDVAGQIAEYSSISNVSKIVLGKNKNKKKFKEEIFEAVAKKSPNIDLYLVNESEIKTPKITRKKGFNFLNFIMINAILLLAII…	–
Caproiciproducens galactitolivorans	Bacillota	A0A4Z0Y9T2	2	A0A4Z0YCU2	KdpD domain, Usp domain	Yes	No	MNDFDKRPDPNQLLEDIQTQQENHSGKLKIFFGYAAGVGKTYAMLDDAQEQYRMGKDVLVGYVEPHTRPETLELLKGLPSLAPKLVFYRNIELKEFDLDEALKRKPELILVDELAHTNAAGVRNLKRFQDVEELLNAGIDVYTTVNVQHIESLNDVIEGITGIRVKETVPDYIFNKADKVELIDIEPDELLRRFEDGKIYKPERVQTAMNHFFTRENLKLLREIAMRKAVDRISDENQNERLTTEKMANTKMLACIGPSPSSAKCIRWTARAAEAFHAKWVALYVESTDSEHLTPQQQKNLRENMDLAGKLGAEIVSLTGHDIAISVAEYAKLSGITNIVVGKSYNKRTLKNMFDMDFEDKLISLLPSIEVHIIPGATVRRDYKKPHKVIWKGKIEFSW…	A0A4Z0YD45
Capsulimonas corticalis	Armatimonadota	A0A402CZT3	2	A0A402CZS0	KdpD domain, Usp domain	Yes	No	MSYSEDNKRPTPEELLARLHRDERQAGRGRLKLFLGFAAGVGKTYEMLNEANRRKGERGQDVVIGYVVTHGRKDTEGQIGDLEIIPRKQVEYKGSAFEEMDTAAIIGRKPQWVVVDELAHTNVPGGAHAKRYEDVLDILAAGINVLSAMNVQHLESLNDTIQQITGVKVRETVPDWVLGEAGEIVSIDITPRALIHRLERGDVYPKEKVPQALANFFSEGNLCALREIALREVAGEVDRSVQIYREEHDVTEPWRTQEKIMICISPDQPSDRLLRRGWRIARRLRADLVAVYVASETITPRQQQILDADFALASSLSIRMEQVTSRDIAHTLAEYARSHQVTEIIIGHSGRTAWQEFLMGSIINKLIRLVRGIDVLVVANKL	A0A402D287
Catalinimonas alkaloidigena	Bacteroidota	–		A0A1G8YAX3	KdpD domain, Usp domain	Yes	No	MAPPENDSFLNLIRPRQRGRLKVYIGMIAGVGKTYRMLQEAHELLAAGVDVKIGLVEPHDRAETLALVDGLPQIARKKVFYKGRAWEEMDLEAILETRPEVVLVDELAHTNLPGSLHEKRWQDVLALLAAGIHVITAFNVQHLESVVDRVERIAGIEVRERIPDKLLAYADEVVNLDLPAEDLIKRLKEGKIYRGDRIQRALEHFFRPDQILQLRDLALRQVAALVERKIQRSLPQASRMPLERFLACISTNDEGARKIIRKTARLAAHYQASWWVLYVQLPRERSDRIALATQRKLLHNLKWATELGAEVVRAKGEDVPELIYQTAIAHQITTLVLGKPHFSAYRQLTGRNYFDRLLKKLVDREIDVVLVF	A0A1G9MUR9
Chamaesiphon minutus	Cyanobacteriota	–		K9UF76	KdpD domain, Usp domain	Yes	No	MQTYRRGKHKIFIGMSPGVGKTYRMLEEGHRLRAEGIDVVIGLLETHNRAETIAKAIGLEQVPRQQITWQDVTLSEMDVPAILRRQPQLVLIDELAHTNIPGSDREKRYQDVEQILQAGIDVYSTVNIQHIESLNDTVAQLTGIVVRERIPDRVLEAADEVVVVDVTPETLQERLRDGKIYAPDKIDRSLNNFFQRRNLAALRELALREVADNIEEGTEQANGDALVTASCNIHERVLVCISTYSNTIQLLRRGARVANYMHARFYVLFVNEPDRFLTKAESLHIATCERLCQEFGGEFLQVRAYKVLEAIVQTAQQYRITQIVMGESQKSRWQIFWKGSLTQQILRLLKNVDIHIISTSKSTTQ	K9UQ44
Chamaesiphon polymorphus	Cyanobacteriota	–		A0A2T1FYS5	KdpD domain, Usp domain	Yes	No	MHKYRRGKHKIFIGMSPGVGKTYRMLEEGHRLRAEGIDVVIGLLETHNRAETIAKAKGLEQVPRQQITWKDVMLTEMDVPAILRRQPQLALIDELAHTNIPGSEREKRYQDVEQILQAGIDVYSTVNIQHLESLNDTVAQLTGIVVRERIPDRVLDAADEVVVVDVTPETLQERLRDGKIYAPDKIDRSLNNFFQRRNLAALRELALREVADNIEEETEQANGDALVPASCNIHERLLVCISTYPNTIQLLRRGARVANYMHARFYVLFVNEPDRFLTKAESLHIATCERLCQEFGGEFIQVRDYNIIKAIVQTAKQYRITQIVMGESQKSRWQILWKGSLTQQILRLLKNVDIHIISTSKSATLDSETN	–
Chishuiella changwenlii	Bacteroidota	–		A0A1M6Y9K9	KdpD domain, Usp domain	Yes	No	MDERKSAEHFLDLIQKSRKGKFKLYIGMSAGVGKTFRMLQEAHTLLRNGIDVKIGYIETHARAETQALLNGLPIIPRRTLFYKGKELEELDLQAIINLRPEVVIVDELAHTNIEGSKNEKRWQDVKDILDAGINVISAVNIQHIESLHEDIKQITSISVQERIPDSIVAEADEVVNIDLTSEELIDRLKDGKIYEQSKIEAALNNFFKNEHILQLRELALKEVASQVQRKVETEVILDRNIKKERFLACISSNEKTAKNIIRKTARLANYYNSKWYVMYVQIPKENPDKIALDKQRYLINNFKLATELGAEIIKVKAKNTTKAIIKECEDRKITTVCIGKPHITLTKIILATDTFNALLNKLSKENIDLVILS	–
Chitinophaga agri	Bacteroidota	–		A0A6B9Z9V3	KdpD domain, Usp domain	Yes	No	MSERDNNAQHFLDLIRQSRKGKFKIYIGMSAGVGKTYRMLQEARTLLRNGVDIKIAYIETHNRAETHALLEGLPVIPRRELFYKGKALEELDMQAVLNLHPEVVVIDELAHTNIEGSKNEKRWQDVMEILEAGINVISAVNIQHIDGLQEEVKHITGVDVSERIPDLVLQQADEVVNIDLTADELVTRLKEGKIYTPDKIAVALKNFFQPEKILQLRELALKEVATQVERKIDSSLPRSAQARNERFLACISSNHLIAKKVIRKTARLAAYYQSKWYVLYVETPKEGSDKIGLAQQRHLINNFKLAMEQGGEVIKVKNSNIAKSIMQAADEKKITTICLGKPHLNVMGMLLNTAVFSQLLGKLSESDIDIIILS	A0A6B9ZB44
Chitinophaga agrisoli	Bacteroidota	–		A0A5B2W0I8	KdpD domain, Usp domain	Yes	No	MTDKEHSVEHFLHLANKSSGRGKFKIYIGMSAGVGKTYRMLQEGHNMLRNGLNVQIGYVETHGRAETQALIDGLPAIPRKQVFYKGKMLEEMDLDSILLLNPEWVIVDELAHTNIPGARHEKRWQDVMELLKAGINVISAVNIQHIESINHEVKVITGIEVQERIPDLVLQMADEVVNIDLTADELISRLKEGKIYDKSKVETALKNFFQAEKILQLRELALKEVATQVERKVEIEIPRSQQMRHENFLACISTNDEVARKVIRKTARLAAYYHADWYVLYVQAPRENASRINLATQRHLINNLKLATELGAEVVQLHDAHIAQAIINTAIEKRATTVCIGKPHISLFRIILRTNLFNQLLKTLSSNDIDLIILS	A0A5B2VW54
Chitinophaga alhagiae	Bacteroidota	–		A0A2Z3MYY1	KdpD domain, Usp domain	Yes	No	MMQEFLHPDNRAGRGAFKIYIGMSAGVGKSYRMLQEAHALMGQGVQVQVGYIETHGRKETAALLNGLPIVPRRQVFYKGKMLEDMDLNAILLLAPQWVIVDELAHTNIPGSRNEKRWQDVVDLLRAGIGVISAVNIQHMESINQQVKAITGVEVQERVPDSMLQLADEVVNIDLTADELITRLKEGKIYDRSKVGTALQHFFTPEKILQLRELALKEVASQVERKVETAVPRNRQMRHERFLACVSSNDAAAKKVIRKTARLAAYYYGEWYVLYVQTPRESAARIPLAQQRHLINNLKMATELGAEVLRVQASDVPAAILQTAQEKDITTVCIGKPHISLFGIILRTNIFSQLLKTLSSHEIDLVILS	–
Chitinophaga arvensicola	Bacteroidota	–		A0A1I0PL11	KdpD domain, Usp domain	Yes	No	MMADKEQSVQHFLNLANRAGRGKFKIYIGMSAGVGKTYRMLQEAHAMLRNGVNIQIGYIETHGRTETHALLDGLPQIPRRQVFYKGKMLEEMDLSTILLLSPDWVVVDELAHSNIPGSKNEKRWQDVVDLLNAGINIISAVNIQHIESINLEVKSITGVEVQERIPDLVLQMADEVVNIDLTADELITRLKEGKIYDRSKVESALSNFFQADKILQLRELALKEVTTQVERKVETEIPRNLQMRHESFLACISTNDEVARKVIRKTARLAAYYHADWFVLYVQTPGESADKIALAAQRHLINNLKLATELGAEVIQEHNAKVSEAIINIALEKRVTTICMGKPHISLFRIILRTNVFNQLLKTLSANDIDIIILS	A0A1I0S638
Chitinophaga barathri	Bacteroidota	–		A0A3N4MT13	KdpD domain, Usp domain	Yes	No	MMQRFLHLANKAGRGEFKIYIGMSAGVGKSFRMLQEAHSMLRKGINVQIGYIETHGRKETEALMEGLPVIPRRQVFYKGKMLDEMDLNAILLLAPEWVIVDELAHSNIPGSKNEKRWQDVMDLLNAGINVISAVNIQHMESINHQVKAITGVEVQERVPDSMLQIADEVVNIDLTADELITRLKEGKIYDQSKVENALRNFFQSDKILQLRELALKEVASQVERKVEIEIPRNQQMRHERFLACISSNDEIAKKVIRKTARLAAYYHGEWYVLYVQTPKESVGRIKLSNQRHLINNLKLATELGAEVLRVQHTNVAHAIIETAREKEITTVSIGKPHISLFGIILRTSVFNQLLKTLSSHEIDLVILS	A0A3N4MDQ5
Chitinophaga caeni	Bacteroidota	–		A0A291QXJ1	KdpD domain, Usp domain	Yes	No	MPTNENSNKAFLDLIKKSRRGKFKVYIGMSAGVGKTYRMLQEAHALLKNGIDVKIGFIETHNRSETHVLLEGLPIIPRRKLYYKGKALEELDVQAVINLRPEVVIIDELAHSNIEGSKHKKRWQDVNEILDAGINVISAVNIQHIESLNEDIKEITGIEVQERIPDSVISQADEVVNIDLTADDLLERLKAGKIYQPAKIETALNNFFKTEHLLQLRELALKEVASHVERKVENTTNRYASQRQERFLACISSNEKTAKTVIRKTARLANYYHSKWFVLYVQTPQEMPDKIALDKQRFLINHFKLATELGAEIIKIQNNSIHKAILEQCEERQITTVCIGKPHLNLLHVILSTGVFNELLRKLSENDIDLVILS	A0A291QX79
Chitinophaga dinghuensis	Bacteroidota	–		A0A327W7H9	KdpD domain, Usp domain	Yes	No	MTDKEQSVAHFLQLANKSGRGQFKIYIGMSAGVGKTFRMLQEAHSMLRNNVNVQVGYIETHGRKETQALVEGLPVIPRKQVFYKGKLLEEMDLNAILLLSPDWVIVDELAHTNIPGSKNEKRWQDVVEILNAGINVISAVNIQHIESINQEVKSITGVEVQERIPDSVLQMANEVVNIDLTADELITRLKEGKIYDQSKVETAMRNFFQAEKILQLRELALKEVTTQVERKVETEIPRSQQMRHETFLACISSNDEVARKVIRKTSRLAAYYHADWYVVYVQTPRESADKIALASQRHLINNLKLATELGAEVIQEHSANISSAIINIALEKHVTTVCIGKPHISLFRIILRTNMFNQLLKTLSSNDIDLIILS	A0A327VT44
Chitinophaga eiseniae	Bacteroidota	–		A0A847SG10	KdpD domain, Usp domain	Yes	No	MTDKEHSVQHFLNLANRAGRGKFKIYIGMSAGVGKTYRMLQEAHAMLRNGVNIQIGYVETHGRAETHALLEGLPQIPRRTAFYKGKMLEEMDLSTILLLSPEWVVVDELAHTNIPGSKNEKRWQDVVDLLNAGINVLSAVNIQHIESINQEVKSITGIEVQERIPDLVLQMANEVVNIDLTADELITRLKEGKIYDRSKVESALSNFFQADKILQLRELALKEVTTQVERKVESEIPRNLQMRHESFLACISSNDEVARKVIRKTARLAAYYHADWFVLYVQTPRESADKIALAAQRHLINNLKLATELGAEVVQEHNANVSETIIKTALDKRVTTICMGKPHINLFRIILRTNLFNQLLKTLSTNDIDIIILS	A0A1T4TRU4
Chitinophaga filiformis	Bacteroidota	–		A0A1G8BDR2	KdpD domain, Usp domain	Yes	No	MSEKETNAQHFLDLIRQSRRGKFKIYIGMSAGVGKTYRMLQEARTLLRNGVDIRIAYIETHNRAETHALLEGLPIIPRRELFYKGKALEELDMQAVLNLHPEVVVIDELAHTNIEGSKNEKRWQDVMEILEAGINVISAVNIQHIEGLQDEVKSITGVDVAERIPDIVLQQADEVVNIDLTADELITRLKEGKIYTPDKIAIAIRNFFQPERILQLRELALKEVATQVERKIDSSLPGTAQARNERFLACISSNHLIAKKVIRKTARLSKYYQSKWYVLYVQTPKEDGDRIGLAAQRHLINNFKLVMELGGEVIKVKSTNIAKSIMQTAEEKKITTICIGKPHLNVMGMLMNTAVFSQLLGKLSESDIDIIILS	A0A1G8DQ26
Chitinophaga flava	Bacteroidota	–		A0A365Y4X2	KdpD domain, Usp domain	Yes	No	MTEKEHTVQHYLNLANRSGRGKFKIYIGMSAGVGKTYRMLQEAHAMLRNGINVQIGYVETHGRVETQALVEGLPAIPRRQVFYKGKMLDEMDVSTILLLAPEWVVVDELAHTNIPGSKNEKRWQDVLDLLNAGINVISAINIQHIESINQEVKYITGVEVQERVPDSMLQIADEVVNIDLTADELITRLKEGKIYDQSKVDTALRNFFQADKILQLRELALKEVATQVERKVETEVPRSQQMRHENFMACISTNDEVARKVIRKTARLAAYYHADWYVLYVQTPRESVDKIPLAAQRHLINNLKLATELGAEVVQEHHASISEAIINVALEKQITTVCIGKPHISLFRIILRTNLFNQLLKTLSSNDIDLIILS	A0A365XWL2
Chitinophaga fulva	Bacteroidota	–		A0A848GCF2	KdpD domain, Usp domain	Yes	No	MTEKENTVQHYLNLANRAGRGKFKIYIGMSAGVGKTYRMLQEAHAMLRNGINIQIGYIETHGRTETHALLEGLPAIPRRQVFYKGKMLDEMDLNTILLLAPEWVVVDELAHTNIPGSKNEKRWQDVIDLLNAGINVISAVNIQHIESINLEVKAITGVEVKERVPDSMLQMADEVVNIDLTADELITRLKEGKIYDQSKVETALRNFFQADKILQLRELALKEVATQVERKVETEVPRSQQMRHESFLACISTNDEVARKVIRKTSRLAAYYHADWYVLYVQTPRESVEKIPLAAQRHLINNLKLATELGAEVVQEHDARISDAIIRVAVDKQITTVCIGKPHISLFRIILRTNLFNQLLKTLSSNDIDLIILS	A0A848GRN3
Chitinophaga ginsengisegetis	Bacteroidota	–		A0A1T5P8C9	KdpD domain, Usp domain	Yes	No	MTDKEHSVQQFLDLANRAGRGKFKIYIGMSAGVGKTYRMLQEAHAMLRNGVNIQIGYIETHGRAETHALLDGLPQIPRRQVFYKGKMLEEMDLSTILLLAPDWVVVDELAHSNIPGSKNEKRWQDVVDLLNAGINVISAVNIQHIESINQEVKSITGVEVQERVPDLILQMADEVVNIDLTADELITRLKEGKIYDRSKVESALSNFFQADKILQLRELALKEVTTQVERKVEIQIPRNLQMRHESFLACISTNDEVARKVIRKTARLAAYYHADWFVLYVQTPGESADKIALAAQRHLINNLKLATELGAEVIQEHNAKVSEAIINIALEKHVTTICMGKPHISLFRIILRTNLFNQLLKTLSSNDIDIIILS	A0A1T5P845
Chitinophaga ginsengisoli	Bacteroidota	–		A0A2P8FS23	KdpD domain, Usp domain	Yes	No	MSEKENNAQHFLDLIRQSRRGKFKIYIGMSAGVGKTYRMLQEARTLLRNGVDIRIAYIETHNRAETHALLDGLPVIPRRELFYKGKALEELDMQAVLNLHPEVVVIDELAHTNIEGSKNEKRWQDVMEILEAGINVISAVNIQHIEGLQDEVKSITGVDVAERIPDIVLQQADEVVNIDLTADELITRLKEGKIYTPDKIAIAIRNFFQPERILQLRELALKEVATQVERKIDSSLPVSAQARNERFLACISSNHVIAKKVIRKTARLSKYYQSKWYVLYVQTPKEDGDRIGLAAQRHLINNFKLVMELGGEVIKLKSTNIAKSIMQTAEEKKITTICIGKPHLNVMGMLLNTAVFSQLLGKLSESDIDIIILS	A0A2P8FT65
Chitinophaga japonensis	Bacteroidota	–		A0A562TE90	KdpD domain, Usp domain	Yes	No	MRDKAHTVEHFLHLAGQSSGRGKLKIYIGMSAGVGKTYRMLQEAHNMLRNGVNIQVGYVETHGRAETQALVDGLPAIPRKQVFYKGKMLEEMDLDSILLLNPDWVVVDELAHSNMPGSRNEKRWQDVAEILRAGINVISAVNIQHIESINQEVKKITGIEVQERIPDNVLQMADEVVNIDLTADELITRLKEGKIYDKSKVETALKNFFQAEKILQLRELALKEVTSQVERKVEIAVPRSQQMRHERFLACISTNDAVARKVIRKTARLASYYHGDWYVLYVQAPRENATRINLATQRHLINNLKLAAELGAEVIQVRNAQVAQAIIDTAMEKQVTTVCIGKPHLSLFRIILRTSLFNQLLKTLSSNDIDLIILS	A0A562SNX0
Chitinophaga jiangningensis	Bacteroidota	–		A0A1M7E845	KdpD domain, Usp domain	Yes	No	MTAKEHTVARYLQLAGQSGRGKFKIYIGMSAGVGKTYRMLQEAHAMVRNNVNVQIGYIETHNRKETHALLDGLPMIPRKQVFYKGKLLEEMDLNAILLLSPEWVIVDELAHTNIPGSKNEKRWQDVVELLNAGINVISAVNIQHIESINQEVKSITGVEVQERVPDSILQMANEVVNIDLTADELITRLKEGKIYDQSKVETAMRNFFQADKILQLRELALKEVTTQVERKVETEIPRSQQMRHESFLACISTNEEVARKVIRKTARLAAYYHADWYVVYVQTPGESADKIALAAQRHLINNLKLATELGAEVVQEHSADISTAIIKLALEKQVTTVCIGKPHISLFRIILQTSMFNKLLKTLSSNDIDLIILS	A0A1M7B051
Chitinophaga lutea	Bacteroidota	–		A0A3N4QEJ0	KdpD domain, Usp domain	Yes	No	MVQGFSHSSGKAGMGAFKIYIGMSAGVGKSYRMLQEAHSLLRKGKHVLVGYIETHGRQETAALIDGLPIVPRRQAFYKGKMLEEMDLNAILLLAPEWVVVDELAHTNIPGSKNEKRWQDVVELLQAGINVISAVNIQHMESINQQVKAITGIEVQERVPDSMLQLADEVVNIDLTADELITRLKEGKIYDESKVETALQNFFQAEKILQLRELALKEVASQVERKVETEIPRSQQMRHERFLACISSNEEISRKVIRKTARLAAYYHGDWYVLYVQTPRESVGRINLANQRHLINNLKLATELGAEVIRVQASDIAEAIMQTAREKDITTVCIGKPHISLFGIILRTNTFSQLLKTLSSHEIDLIILS	A0A3N4PW23
Chitinophaga niabensis	Bacteroidota	–		A0A1N6JTN6	KdpD domain, Usp domain	Yes	No	MMQRFLHLANKAGRGEFKIYIGMSAGVGKSYRMLQEAHTLLRKGVNVQVGFIETHGRKETEALVEGLPVIPRRQVFYKGKMLEEMDLNAILLLAPEWVIVDELAHTNIPGSKNEKRWQDVMDLLNAGINVISAVNIQHMESINHQVKIITGVEVQERVPDSMLQIADEVVNIDLTADELITRLKEGKIYDPTKVESALKNFFQSEKILQLRELALKEVASQVERKVEIEIPRGQQMRHERFLVCISTNDEVAKKVIRKAARLAAYYHGEWYVLYVQTPRESVGRIKLSDQRHLINNLKLATELGAEVLRVQDSNISHAIMQTAVEKDITTVCIGKPHISLFGIILRTNVFSQLLKTLSSNEIDLVILS	A0A1N6EAS0
Chitinophaga niastensis	Bacteroidota	–		A0A2P8HTC7	KdpD domain, Usp domain	Yes	No	MTDKEHSVQHFLNLANRAGRGKFKIYIGMSAGVGKTFRMLQEVHAMLKNGINIQIGYIETHGRAETHALLDGLPTIPRKQVFYKGKMLEEMDLSTILLLAPDWVVVDELAHSNIPGSKNEKRWQDVVDLLNAGINVLSAVNIQHIESINQEVKSITGIEVQERIPDLVLQMADEVVNIDLTADELITRLKEGKIYDSSKVESALKNFFQADKILQLRELALKEVTTQVERKVETEIPRSQQMRHESFLACISTNDDVARKVIRKTARLAAYYHADWYVLYVQTPRESADKIALAAQRHLINNLKLATELGAEVVQEHSVKISESIINIALEKRVTTICMGKPHISLFRIILRTNLFNQLLKTLSSNDIDIIILS	A0A2P8HAT1
Chitinophaga oryzae	Bacteroidota	–		A0A6H2BQ00	KdpD domain, Usp domain	Yes	No	MTEKEQQVQHYLDLANRSGRGKFKIYIGMSAGVGKTYRMLQEAHAMLRNGINIQIGYIETHGRTETHALLEGLPAIPRRQVFYKGKMLDEMDLSTILLLAPEWVVVDELAHTNIPGSKNEKRWQDVIDLLNAGISVISAVNIQHIESINQEVKAITGVEVKERVPDSMLQMADEVVNIDLTADELITRLKEGKIYDQSKVETALRNFFQADKILQLRELALKEVATQVERKVETEVPRSQQMRHESFLACISTNDEVARKVIRKTARLAAYYHADWYVLYVQTPRESVEKIPLAAQRHLINNLKLATELGAEVVQEHDGRISDAIIRVALDKQITTVCIGKPHISLFRIILRTNLFNQLLKTLSSNDIDLIILS	A0A6H2BDT7
Chitinophaga oryziterrae	Bacteroidota	–		A0A6N8JDM0	KdpD domain, Usp domain	Yes	No	MTEKDQTVQHFLDLIKKSRRGKFKVYIGMSAGVGKTYRMLQEAHALLRNGIDVKIGYIETHNRKETHELLNGLPVIERRKLFYKGKELEELDLQAVINLRPEVVIIDELAHTNIEGSKNAKRWQDVVEILESGINVISAVNIQHIESLNEEIKSITGIEVRERIPDNVIAEADEVVNIDLTADELITRLKEGKIYPQDKITAALNNFFKGEHILQLRELSLKEVASHVERKVDTEIPQKSIGRRERFLACISSNDKTARTVIRKTARLANYYNSKWFVLYVQTPNESADKIALDKQRHLINNFKMATELGAEIIKVENRKVSIAISEQVDERKITTICIGKPHLNLFRIILATNMFNQLLKKLSANDVDLIILS	A0A6N8JIC5
Chitinophaga parva	Bacteroidota	–		A0A2T7BLG9	KdpD domain, Usp domain	Yes	No	MTGQENIPAYILPSTRDKRGKFKIYIGMSAGVGKTYRMLQEAHALLRNGVNVQIGYIETHQRRETEALVEGLPMIPRKQLFYKGKMLEEMDLSGILLLQPEWVVVDELAHSNMPGARHEKRWQDVVELLQAGINVISAVNIQHIESINHEVKTITGVDVTERVPDSMLHMADEVVNIDLTADELITRLKEGKIYDQSKVASALKNFFQADKILQLRELALKEVTNQVERKVETEIPRAQQMRHERFLACISTNDAIARKVIRKTARLASYYHADWFVLYVQTPNERADKINLASQRHLINNLKLATELGAEVIRLQDADVSETIIAQAREKEVTTICIGKPHISLFRIILRTNLFNQLLKTLSANDIDLIILS	A0A2T7BDE6
Chitinophaga pinensis	Bacteroidota	–		A0A5C6LRS5	KdpD domain, Usp domain	Yes	No	MSDKDNNAQHFLDLIRQSRRGKFKIYIGMSAGVGKTYRMLQEARTLLRNGVDIKIAYIETHNRTETHALLDGLPLIPRRELFYKGKALEELDMQAVLNLHPEVVVIDELAHTNIEGSKNEKRWQDVMEILEAGINVISAVNIQHIEGLQEEVKHITGVDVAERIPDLVLQQADEVVNIDLTADELVTRLKEGKIYTADKIAVAMKNFFQPERILQLRELALKEVATQVERKIESSLPRTAHPRNERFLACVSSNHVIAKKVIRKTARLAAYYQSKWYVLYVQTPKEDGDKIGLAAQRHLINNFKLAMELGGEVIKVKNSNIAKSIMQTADEKKVTTICLGKPHLNVMGMLLNTAVFSQLLGKLSESDIDIIILS	A0A5C6LVV7
Chitinophaga polysaccharea	Bacteroidota	–		A0A561Q3A1	KdpD domain, Usp domain	Yes	No	MTDKEHSVQHFLNLANRAGRGKFKIYIGMSAGVGKTYRMLQEAHAMLRNGVNIQIGYIETHGRAETHALLEGLPQIPRRTVFYKGKMLEEMDLSTILLLSPEWVVVDELAHTNIPGSKNEKRWQDVIDLLNAGINVLSAVNIQHIESINQEVKSITGIEVQERIPDLVLQMANEVVNIDLTADELITRLKEGKIYDRSKVESALSNFFQADKILQLRELALKEVTTQVERKVESEIPRNLQMRHESFLACISTNDEVARKVIRKTARLAAYYHADWFVLYVQTPRESVDKIALAAQRHLINNLKLATELGAEVIQEHNANVSEAIIKTALDKRVTTICMGKPHINLFRIILRTNLFNQLLKTLSTNDIDIIILS	A0A561PX16
Chitinophaga rupis	Bacteroidota	–		A0A1H7JE91	KdpD domain, Usp domain	Yes	No	MTDKEHTVQHYLHLANKTSGRGKFKIYIGMSAGVGKTYRMLQEAHNLLRNGVNIQIGYVETHSRKETQALIEGLPAIPRKQVFYKGKMLEEMDLDSILLLNPEWVIVDELAHTNIPGARHEKRWQDVAELLNAGINVISAVNIQHIESINQQVKIITGVEVKERVPDSVLQMADEVVNIDLTADELITRLKEGKIYDPSKVETALKNFFQSEKILQLRELALKEVTSQVERKVEIEVPRSQQMRHENFLACISTNDEIARKVIRKTARLASYYHGNWYVLYVQAPRENAARISLASQRHLINNLKLATELGAEVLQVHDARIAQVIIDTAIEKRVTTVCIGKPHISLFRIILRTNLFNQLLKTLSSNDIDLIILS	A0A1H8K2T9
Chitinophaga sancti	Bacteroidota	–		A0A1K1SZB6	KdpD domain, Usp domain	Yes	No	MTEKENNVQHFLDLIRQSRRGKFKVYIGMSAGVGKTYRMLKEARTLLRNGVNIQIAYIETHNRPETHSLLEGLPVIPRRQLFYKGKMLDELDTQAVLNLHPEVVVIDELAHSNIEGSKHEKRWQDVVEILDAGINVISAVNIQHIESLQEEVKNITGIDVSERIPDSILLQADEVVNIDLTADELITRLQEGKIYTPDKIAVAMKNFFQPEKILQLRELALKEVASQVERKIESALPRTAHLRSERFLACISSNHVVARKVIRKTARLAAYYHSRFYVLYVQTPRENMDRIELASQRHLINNFKLAMELGGEVLKVKSSNIAKTIMVTAEEKNITTICMGKPHLNVLGMVLNTAVFAQLLGKLSESDIDVIILS	A0A1K1MII9
Chitinophaga silvatica	Bacteroidota	–		A0A3E1YC28	KdpD domain, Usp domain	Yes	No	MDTKEESVQHFLDLANRSSRGKFKIYIGMSAGVGKTYRMLQEAHAMLRSGINVQIGYIETHGREETHALLEGLPQIPRRQVFYKGKMLEEMDLSAILLLSPDWVVVDELAHTNIPGSKNEKRWQDVVDILNAGISVISAVNIQHIESINLEVKAITGVEVKERIPDLMLRMADEVVNIDLTADELITRLKEGKIYDRSKVESALSNFFQSEKILQLRELALKEVATQVERKVETEIPRNLQMRHEIFLACISSNDEVARKVIRKTARLATYYHANWYVLYVQTPKENSNRIALASQRHLINNLKLATELGAEVLQVQHASISTAIIDMALAKKITTICMGKPHISLFRIILRTNLFNQLLKTLSSNDIDIIILS	A0A3E1Y387
Chitinophaga silvisoli	Bacteroidota	–		A0A3E1NZ02	KdpD domain, Usp domain	Yes	No	MTEKENNVQHFLDLIRQSRRGKFKVYIGMSAGVGKTYRMLTEARTLLRNGVNIQIAYIETHNRPETHSLLEGLPVIPRRQLFYKGKMLDELDMQAVLNLHPEVVVIDELAHSNIEGSKNEKRWQDVMEILDAGINVISAVNIQHIESLQEEVKNITGIDVSERIPDSILLQADEVVNIDLTADELITRLQEGKIYTPDKIAVAMKNFFQPEKILQLRELALKEVASQVERKIESALPRTAHLRSERFLACISSNHVIARKVIRKTARLAAYYHSRFYVLYVQTPKENMDRIELASQRHLINNFKLAMELGGEVLKVKSSNIAKTIMVTAEEKNITTICMGKPHLNVLGMVLNTAVFAQLLGKLSESDIDVIILS	A0A3E1P167
Chitinophaga skermanii	Bacteroidota	–		A0A327QDD6	KdpD domain, Usp domain	Yes	No	MTEKTTNRYLHAGRGKFKIYIGMSAGVGKTYRMLQEAHTLLRNGENVQVAYVETHNRAETKAMLVGLPLIDRRKVFYKGKELEEMDLNAVLLLHPAWVIVDELAHTNIPGSRNEKRWQDVVELLEAGINVISAVNIQHIESINQQVENITQVDITERIPDSMLHMADEVVNIDLTADELITRLKEGKIYDPGKVATALQNFFQPEKILQLRELALKEVATQVERKVETEVPRNLQLRHERFLACISSNDEIARKVIRKTARLAAYYRADWSVLYVQTTRESVDRVNLAAQRHLVNNFKLAIELGATVLREQSNDVPGTIIRVAHEQQATTVCIGKPHISLFRIILRTNIFNQLLKSFSSNDIDIVILS	A0A327QRA5
Chitinophaga solisilvae	Bacteroidota	–		A0A3S1D5C6	KdpD domain, Usp domain	Yes	No	MTEKEHTVQHYLQLANRGGRGKFKIYIGMSAGVGKTYRMLQEAHAMLRNGVNIQIGYIETHGRAETHALLDGLPAIPRRQVFYKGKRLEEMDLSAILLLSPDWVVVDELAHTNIPGSKNEKRWQDVVDLLNAGINVISAVNIQHIESINAEVKHITGIEVKERIPDSVLHMADEVVNIDLTADELITRLKEGKIYDQSKVETALRNFFQADKILQLRELALKEVTTQVERKVETEVPRSQQMRHENFLACISSNDEVARKVIRKTARLAAYYHADWYVLYVQTPRESVDKIPLAAQRHLINNLKLATELGAEVIQEQHTNISAAIINIALEKRITTVCIGKPHISLFRIILRTNLFNQLLKTLSSNDIDLIILS	A0A433WC98
Chitinophaga sp.	Bacteroidota	–		A0A847THJ5	KdpD domain, Usp domain	Yes	No	MTDKEHSVQHFLDLANRAGRGKFKIYIGMSAGVGKTYRMLQEAHAMLRNGVNIQIGYIETHGRAETHALLEGLPQIPRRTVFYKGKMLEEMDLSTILLLSPEWVVVDELAHTNIPGSKNEKRWQDVVDLLNAGINVLSAVNIQHIESINQEVKSITGIEVQERIPDLVLQMANEVVNIDLTADELITRLKEGKIYDHSKVESALSNFFQADKILQLRELALKEVTTQVERKVESEIPRNLQMRHESFLACISTNDEVARKVIRKTARLAAYYHADWFVLYVQTPRESVDKIALAAQRHLINNLKLATELGAEVIQEHNANVSEAIIKAALDKRVTTICMGKPHISLFRIILRTNLFNQLLKTLSTNDIDIIILS	A0A249SZ10
Chitinophaga terrae	Bacteroidota	–		A0A1H4G628	KdpD domain, Usp domain	Yes	No	MDTKEASVQHFLELANRSGRGKFKIYIGMSAGVGKTYRMLQEAHAMLRNGINVQIGYIETHGRTETHALLDGLPQIPRRQVFYKGKMLEEMDLSAILLLAPDWVVVDELAHTNIPGSKNEKRWQDVVDLLNAGINVISAVNIQHIESINLEVKSITGVEVTERIPDLLLKMADEVVNIDLTADELITRLKEGKIYDRSKVENALSNFFQADKILQLRELALKEVATQVERKVETEIPRSLQMRHETFLACISSNDEAAKKVIRKTARLATYYHADWYVLYVQTPRESANKIALASQRHLINNLKLATELGAEVLHVQHSSISTAIIDTALAKQVTTICMGKPHISLFRIILRTNLFNQLLKTLSSNDIDIIILS	A0A1H4B5A6
Chitinophaga tropicalis	Bacteroidota	–		A0A7K1U145	KdpD domain, Usp domain	Yes	No	MTEKENNAQHFLDLIRQSRRGKFKIYIGMSAGVGKTYRMLQEAKTLLRNGVDIKVAYIETHNRAETHALLEGLPVIPRRQLFYKGKELEELDTQAVLNLHPEVVVIDELAHTNIEGSKNEKRWQDVMEILDAGINVISAVNIQHLEGLQEEVRNITGIDVAERIPDLVLQQADEVVNIDLTADELITRLKEGKIYTQDKIAVAMKNFFQPERILQLRELALKEVATQVERKIESALPNTGHLRNERFLACIGSNHNIAKKVIRKTARLAAYYHSRWYVLYVQTPKEHGDKIGLASQRHLINNFKLAMELGGEVIKIKNANIAKSIIHTAEEKNITTICIGKPHLNVMGMLLNTAVFAQLLGKLSESDIDIIILS	A0A7K1U2P8
Chitinophaga varians	Bacteroidota	–		A0A847RSJ5	KdpD domain, Usp domain	Yes	No	MTEKENTVQHYLNLANRSGRGKFKIYIGMSAGVGKTYRMLQEAHAMLRNGINIQIGYIETHGRTETHALLEGLPAIPRRQVFYKGKMLDEMDLNTILLLAPEWVVVDELAHSNIPGSKNEKRWQDVIDLLNAGINVISAVNIQHIESINQEVKAITGVEVKERVPDSMLQMADEVVNIDLTADELITRLKEGKIYDQSKVDTALRNFFQADKILQLRELALKEVATQVERKVETEVPRSQQMRHENFLACISTNDEVARKVIRKTARLAAYYHADWFVLYVQTPRESVEKIPLAAQRHLINNLKLATELGAEVVQEHDARISDAIIRVALDKQITTVCIGKPHISLFRIILRTNLFNQLLKTLSSNDIDLIILS	A0A847RRQ7
Chlamydia sp.	Chlamydiota	–		A0A1M3B8L7	Full length, mutated catalytic His	Yes	No	MNEESKIDPDELLKKIQKEEEEKKLGKLKIFFGMSAGVGKTYAMLEEARQLKNDGINVAVGIVNTHGRQETAKLLEGLSVIPEKWVNYKDALFSELDLEKILELKPEVVLVDELAHTNVPGSKHLKRWQDVMEILDAGINVLTTLNVQHIESRKDIVENITGVSIRETVPDLVLERADSIELIDLPPASLIRRLREGKVYLADQSILAEKNFFKEDNLTALRELALRFTAEKVDHDLHGILSRNKGWATREKLLVIIDSHPKSQITIRAARKIAFQLDAPWVVVYIDKGFPLTTQQKERLNSYMNLALDLGAEIVNTKDISIASAVNKIVRQKNITRIIISRDYKKQFFFFGKSLIDRLAEENKNVDLMVLREDKITQIFKERLTVEKIALTINPYLLV…	A0A1M3BAX0
Chlorobium ferrooxidans	Chlorobiota	–		Q0YPF4	KdpD domain, Usp domain	Yes	No	MEESRAESFLRLIKRSQRGHLRIYLGYCAGVGKTYQMLLEAQRLQQQGIDVVVGIVETHSRKETEALLENLEVIARKTLTYRGIEITEMDIDAIIQRHPAVVLVDELAHTNVPGSRNAKRYQDVEEILGTGIHVISTLNIQHLESLYETVEQATGVKVKERVPDKIVLQADQLVNIDIATDDLLQRLKEGKVYLSGKAESALSNFFRQENLEQLRELALREVAAQIDSSRRSPMQDEPASSPDQVMVCLSSSSENSEALLRYASRIAGRLNRNWYAVYVQNLSESPERIDAGIQRRLSNALALAQQLGATVFIYKGNDIVSTILQFAREYRVGHIVIGNSGERLPLLQRLTGKRPMIKRLIDESHGITIVVPDIRRPDERKIKPLSAKYLSDIRANLMR…	–
Chlorobium limicola	Chlorobiota	–		B3EEH7	KdpD domain, Usp domain	Yes	No	MENNRPDSFLRLIQRSRRGKLKIYLGYSAGVGKTFQMLQEAGRMKENDIDVVAGIVETHGRKETEALLSGLEIIPRKSMVYRGIEITEMDIDAILRRQPSVVLVDELAHTNVPGSQNAKRYEDVEEILAAGIHVISTLNIQHLESLYETVEQATGIKVRERVPDRILAMADQLVNVDCTTDDLRQRLSDGKVYIAERTETALANFFRSENLEQLRELSLRELASQIDSRRRNQPVEDSQTNPDQLMVCLSSKSRNCETILRYASRIAGRLNRNWYAVYVRTFAENPAVIDPAVQRMLSNTLTLAQNLGATVFTYKGDDVVKTILQFAHEYRVGHIIIGNSGRQLSLWQRIQGRKTIVERLIGECRGISVIVLDTRGEETLKLRKNPVPSLSGIRETLLQ…	–
Chlorogloea sp.	Cyanobacteriota	–		A0A2T1EAP0	KdpD domain, Usp domain	Yes	No	MSTTNSFIRSARRGKHKIFIGMAPGVGKTYRMLEEGKMLKQEGIDVVIGLIETHGRKETAQKVLDLEIIPRKQIERGELTLTEMDTETIIERSPSLVLVDELAHTNVPGSATEKRYQDVELILNAGIDVYSTVNIQHLESLNDLVARITGVVVRERVPDRLLEEADEVVVIDVTPETLLERLQDGKIYAPQKIQESLQNFFQRRNLIALRELALREVADNVEDDAISSTPAEKFCNIHERVLVCVSTYPNSMQLLRRGARIAGYMNAPLYAVYVANLDRFLTKEESLHIETCYKLCREFGGEFIHIKDQDIPSAIAHVAQDRHITQIVIGESQRSRWKMLFQGSLTQQLIRLLKNIDLHIIATEKIAAPSQLKAEIK	A0A2T1EQ22
Chlorogloeopsis fritschii	Cyanobacteriota	–		A0A433NS04	KdpD domain, Usp domain	Yes	No	MITKGETLGEDNVNSANSTPLVAANLPIYPAKRGKHKIFIGMAPGVGKTYRMLEEAHALKEEGIDVVIGLLETHGRKETAEMAEGLEIIPRQKIPRGNLMLMEMDTDAILARSPQLVLIDELAHTNAPDLPHEKRYQDVEVILENGIDVYSTMNIQHLESLNDLVARITGVVVRERIPDRILDEADEVVVVDVTPETLQERLLEGKIYAPQKIQQALNNFFQRRNLIALRELALREIADNVEEDARELSASLPNGNLNGQVCNIHERVLVCISTYPNSLQLLRRGARLASYMNAPLFALFVADLDRFLTKEESLHIDMCEKLCQEFEGTFIRVTSSNIAKAIAEVAQKYHITQIIIGESQRSRWQILLKGSLTQKLVRLLKNIDLHIIATEKRREE	A0A3S0Y5N6
Christensenella minuta	Bacillota	A0A136Q4U7	2	A0A136Q4N8	KdpD domain, Usp domain, GAF domain, truncated DHpCA domain	Yes	No	MKEGKIMYDESERPNPDELLRQIGTEEAPDRMGKLKIFFGYSAGVGKTYAMLRAAHDCLDSGIDVVVGYIEPHTRAETMKLVEGLPVLPTRQVSYKNIVLNEFDLDGALKRHPQLILVDELAHTNAPGVRNKKRYQDVEELLNAGIDVYTTVNVQHLESLNDIIKDITHIEVRETIPDYIFDKADSVALVDIEPEELLKRFEEGKIYRPERVVTAMNNFFTRQNLSTLREISMRRTADRIYGRDGKAMEKSVSERLLVLLSPSPSSAKNLRVGARMAEAYHAKWEALYVETRTKLTPEQGKLLRDNMNLAEQLGAEVVTMYGENLAEVVAAHANLTGVTNVIIGKTRNKKHLKDFFKEDFEDQLIGLLKSAELHIIPDSDNAGTKYKRPAKQGSRKDFG…	A0A136Q613
Chroococcidiopsis cubana	Cyanobacteriota	–		A0A433V968	KdpD domain, Usp domain	Yes	No	MKRGKHKIFIGMAPGVGKTFRMLEEGHRLRREGIDVVVGLLETHGRKETAQKVEGLEIIPRQQILRSGLTLTEMDTEAIIQRSPQLVLVDELAHTNVPGSKYEKRYQDVEDILRAGIDVYSTVNIQHLESLNDLVARITGIVVRERVPNRLLDEADEVVVVDVTPETLEERLLEGKIYATNKIDQCLQNFFQRRNLIALRELALREVADNVEDDALELDARATSNRTMDGQYCNIHERVLVCISTYPNSVQLLRRGARIAGYANAPLYTVFVEESDRFLSREESLHVETCEKLCQEFGGSFMRVKSHDIAQAIADVACKYHITQIVIGESQRSRWKILLKGSLTQKLVRLLKNVDLHIIATDKKEPCSQSTVNAPL	A0A433W4K5
Chroococcidiopsis sp.	Cyanobacteriota	–		A0A2P8QR66	KdpD domain, Usp domain	Yes	No	MAKKGKHKIFIGMAPGVGKTYRMLDEGHALKREGIDIIIGLLETHGRKETAQKAEGLEIVPRQHIMRSGMTLTEMDTEAIIKRSPQLVLVDELAHTNVPGSFHEKRYQDVEDILRAGIDVYSTVNIQHLESLNDLVARITGIVVRERVPDRLLDEADEVVVVDVTPETLEERLLEGKIYASNKIDQCLQNFFQRRNLIALRELALREVADNVEDDALELSARNNGNDLDGQYCNIHERVLVCVSTYPNSVQLLRRGARIAGYMNAPLYVVFVEDPDKFLTREESLHVETCEKLCQEFGGTFIRVKNHDIAKAIADVACKYHVTQIVIGESQRSRWKILLKGSLTQKLVRLLKNIDLHIIATDKKEPL	A0A2S6V320
Chroococcidiopsis thermalis	Cyanobacteriota	–		K9U0M1	KdpD domain, Usp domain	Yes	No	MAKKGKHKIFIGMAPGVGKTYRMLDEGHALKREGIDIVIGLLETHGRKETAQKAEGLEIVPRQHIMRSGMTLTEMDTEAIIKRSPQLVLVDELAHTNVPGSFHEKRYQDVEDILRAGIDVYSTVNIQHLESLNDLVARITGIVVRERVPDRLLDEADEVVVVDVTPETLEERLLEGKIYASNKIDQCLQNFFQRRNLIALRELALREVADNVEDDALELSARNNGNDLDGQYCNIHERVLVCVSTYPNSVQLLRRGARIAGYMNAPLYVVFVEDPDKFLTREESLHVETCEKLCQEFGGTFIRVKNHDIAKAIADVACKYHVTQIVIGESQRSRWKILLKGSLTQKLVRLLKNIDLHIIATDKKEPL	K9U9B7
Chroococcus sp.	Cyanobacteriota	–		A0A8J2X7S6	KdpD domain, Usp domain	Yes	No	MAAGVGKTYRMLEESHELKEEGIDVVIGLIETHGRQETLEMAQGFEVIPRKMIAYNGAVLDDMDVEGILNRQPQLVLIDELAHTNIPSVTHKKRYEDVEMVLDAGIDVFSTLNIQHIESLNDLVAKITGVVVRERVPDRILHQADEIVVVDVTPETLIERLQEGKIYAPTKIDQSLQNFFQLRHLIALRELALREVADNVTQEADTRLLEKPEYSIKEQVLVCVSTYPYSVKLLRRGARIAHYLSAGLYVLYVSHPERFLTKDEALYLEMCEDLCQQLGGKFIRHEATDITQAIADVAKANRITQVVLGHTHKTRWQLLLKGSPVHRLMSYLKAVDLHIVVTEK	A0A8J2XF42
Chroogloeocystis siderophila	Cyanobacteriota	–		A0A1U7HQB2	KdpD domain, Usp domain	Yes	No	MFSDEITSEPLANNATIRPAHRGKHKIFIGMAPGVGKTYRMLEEAHALKQEGIDVVIGLLETHGRKETTQKADGLELIPRKEVVRGGLTLTEMDTEAILARSPQLALIDELAHTNVPGSEREKRYQDVEVILAAGIDVYSTVNIQHIESLNDLVARITGVVVRERVPDRLIEEADEVVVIDVTPETLEERLVEGKIYAPEKIHQALANFFQRRNLIALRELALREVADNVEEDAIALTANSPNKQLAGQTCNIHERVLVCVSTYPNSLQLIRRGARLAGYMNAPLYTVFVANPDRFLTKVESLHLETCEHLCQEFGGTFIRVTSHNIAQAIADVAKQYRITQIVIGESQRSRWKILLRGSLTQQLVRLLKNIDIHIISSEKNAEFNGVAPVR	A0A1U7HWY7
Chryseobacterium angstadtii	Bacteroidota	–		A0A0J7I3A8	KdpD domain, Usp domain	Yes	No	MSSAKHFLELIQRSRKGKFKIYIGMSAGVGKTFRMLQEAQSLLRNGIDVKIGYIETHGREETVALTDGIPEIARRSVFYKGKNLEEMDLQAIINEHPEVVLVDELAHTNVEGSKNKKRWQDVLEILDNGINVISAMNIQHIESLNEEVKKITGIEVTERVPDKILALADEVVNIDLTADELLTRLKEGKIYKKEKIQMALTNFFQSGHILQLRELALKEVAAHVERKVETEIKTENFKPIKFLACISSNEKIAKNIIRKTARLASYYNSPWTVLYVQRPSENPEKIALDKQRYLINNFNLAQELGAKVVRIKESSIHKGILEYVIAHNITTVCIGKPHAQLWQRLSGYSWIYTLMNRLNERQTDIIILS	–
Chryseobacterium antibioticum	Bacteroidota	–		A0A7Y0FR14	KdpD domain, Usp domain	Yes	No	MSSAKHFLELIQKSRKGKFKIYIGMSAGVGKTFRMLQEAQSLLRNGIDVKIGYIETHDREETVALTDGIPEISRRSVFYKGKSLEEMDLQAIINEHPEVVLVDELAHTNVEGSKNKKRWQDVLEILDNGINVISAMNIQHIESLNEEVKNITGIEVAERVPDKILSLADEVVNIDLTADELLTRLKEGKIYKKEKIQTALTNFFQSGHILQLRELALKEVAAHVERKVETEIKTENFKPIKFLACISSNEKIAKNIIRKTARLASYYNSQWTVLYVQKPSENPEKIALDKQRYLINNFNLAQELGAKVVRIKESSVHKGILEYVIAHNITTVCIGKPHAELWQRLSGYSWIYTLMNRLNEKQIDIIILS	–
Chryseobacterium aquaticum	Bacteroidota	–		A0A848N093	KdpD domain, Usp domain	Yes	No	MDEPRKSAEEFLQLINTSKRGKLKIYIGMSAGVGKTYRMLQEAHVLLQNGVDVKIGYVETHNRKETHNLLHGLPVIPRRKLFYKGKELEELDVPAIIVLRPEIVIVDELAHTNIEGSKNKKRWQDVMEILDAGINVISAVNIQHIESLNEEVKAVTGIEVTERIPDTVLSAADEVVNIDLTADELISRLKDGKIYDQSKVQSALNNFFKNENILQLRELALKEVASQVTRKVENEIISTNVLKKERFLACISSNEITAKNVIRKTARLANYYNSQWFLLYVQTPRESPDRIALNKQRHLINNFRLATELGAEIIKIQSKNVAMTIMEKCEERKITTVCIGKPHIDIWRIILATDTFNSLLKRLSKQNVDLVILS	–
Chryseobacterium aquifrigidense	Bacteroidota	–		A0A543EFJ7	KdpD domain, Usp domain	Yes	No	MSSAKDFLELIQKSRKGKFKIYIGMSAGVGKSFRMLQEAHSLLRNGIDVKIGYIETHGREETVALVEGLPQIERKSVFYKGKNLEEMDLQSIINEHPEVVLVDELAHTNVEGSKNKKRWQDVLEILDNGINVISAMNIQHIESLNEEVKKITGVEVTERVPDKILALADEVVNIDLTADELLTRLKEGKIYKKEKIQTALSNFFQSGHILQLRELALKEVATHVERKVETEIKTENFKPIKFLACISSNEKIAKTIIRKTARLASYYNSPWTVLYVQKPSENPEKIALDKQRYLINNFNLAQELGAKVVRIKESSVHNGILEYVIAHNITTVCIGKPHASFWQRMLGYSWIYTLMNRLNERQIDIIILS	–
Chryseobacterium arachidis	Bacteroidota	–		A0A1M5BTG7	KdpD domain, Usp domain	Yes	No	MKEIRTPAEDFLNLIKKSRRGKFKIYIGMSAGVGKTYRMLQEAHALLENGIDVKIGYIETHNRKETHALLDGLPIIPRRKLFYKGKELEELDVQAVLNLRPEVVIIDELAHTNIEGSKNEKRWQDVTEILDSGINVISAVNIQHIESLNEEVKKITDIEVKERVPDSVLFQADEVVNIDLTAEELINRLKEGKIYEKTKISAALNNFFRSESILQLRELALKEVASQVTRKVESEVTVHKAIKKERFLACISSNEKTAKKVIRKTARLANYYNSQWYLLYVQTPKESSDKIALDKQRHLINNFKLATELGAEIIKVENTNIAHAIMEQCEERKITTVCIGKPHLNLWKIILATDTFNSLLNKLSQENIDLVILS	–
Chryseobacterium arthrosphaerae	Bacteroidota	–		A0A1B8ZMK9	KdpD domain, Usp domain	Yes	No	MSSAKDFLELIQKSRKGKFKIYIGMSAGVGKTFRMLQEAHSLLRNGIDVKIGYIETHGREETLALVEGIPEIGRKSVFYKGKNLEEMDLQAIINEHPEVVLVDELAHTNVEGSKNKKRWQDVLEILENGINVISAMNIQHIESLNEEVKKITGIEVAERVPDKILALADEVVNIDLTADELLTRLKEGKIYKKEKIQTALSNFFQSGHILQLRELALKEVATHVERKVETEIKTGNFKPIKFLACISSNEKIAKTIIRKTARLASYYNSPWTVLYIQKPSENPEKIALDKQRYLINNFNLAQELGAKVVRIKENSVHNGILEYVIAHNITTVCIGKPHAKFWQRLLGYSWIYTLMNRLNERQIDIIILS	–
Chryseobacterium artocarpi	Bacteroidota	–		A0A1B8ZW56	KdpD domain, Usp domain	Yes	No	MSSAKHFLELIQKSRKGKFKIYIGMSAGVGKTFRMLQEAHSLLRNGIDVKIGYIETHDREETVALVEGIPEIERKSVFYKGKNLEEMDLQAIINEHPEVVLVDELAHTNVEGSKNKKRWQDVLEILDNGINVISAMNIQHIESLNEEVKKITGVEVAERVPDKILAFADEVVNIDLTADELLTRLKEGKIYKKEKIQTALSNFFQSGHILQLRELALKEVATHVERKVETEIKTENFKPIKFLACISSNEKIAKTIIRKTARLASYYNSPWTVLYIQKPSENPEKIALDKQRYLINNFNLAQELGAKVVRIKENSVHDGILEYVIAHNITTVCIGKPHAKLWQRLFGYSWIYTLMNRLNERQIDIIILS	–
Chryseobacterium balustinum	Bacteroidota	–		A0A3G6TVX3	KdpD domain, Usp domain	Yes	No	MNESRKSAEEFLQLINSSKRGKLKIYIGMSAGVGKTYRMLQEAHVLLQNGIDVKIGYVETHNRKETHDLLEGLPIIPRRKLFYKGKELDELDVPAIIVLRPEIVIIDELAHTNIEGSKNKKRWQDVFEILDAGINVISAVNIQHLESLNDEVKTVTGIEVTERIPDTVLASADEVVNIDLTADELIVRLKEGKIYEQSKIPSALNNFFKNENILQLRELALKEVASQVTRKVETEIITGKTLRKEKFLACISSNETTAKNVIRKTARLASYYNSQWFLLYVQVPRESADRIALNKQRHLINNFRLATELGAEIIKIQSKNIAMTIMEQCEERKITTVCIGKPHLDIWRIILATDTFNSLLKRLSKQNVDLVILS	–
Chryseobacterium bernardetii	Bacteroidota	–		A0A3G6UD03	KdpD domain, Usp domain	Yes	No	MSSAKHFLELIQKSRKGKFKIYIGMSAGVGKTFRMLQEAHSLLRNGIDVKIGYIETHGREETVALVDGIPEIERKSVFYKGKNLEEMDLQAIINEHPEVVLVDELAHTNVEGSKNKKRWQDVLEILDNGINVISAMNIQHIESLNEEVKKITGVEVAERVPDKILALADEVVNIDLTADELLTRLKEGKIYKKEKIHTALSNFFQSGHILQLRELALKEVATHVERKVETEIKTENFKPIKFLACISSNEKIAKTIIRKTARLASYYNSPWTVLYIQKPSENPEKIALDKQRYLINNFNLAQELGAKVVRIKESSVHNGILEYVIAHNITTVCIGKPHAKLWQRLFGYSWIYTLMNRLNERQIDIIILS	–
Chryseobacterium bovis	Bacteroidota	–		A0A1U7PY75	KdpD domain, Usp domain	Yes	No	MDEKNSAQDFLNLIKKSRRGKFKIYIGMSAGVGKTYRMLQEAHALLTSGIDVTIGYIETHQRKETHALLDGLPIIPRRKLFYKGKELEELDVQAVINLRPEVVIVDELAHTNIQGSKNEKRWQDVMDILDSGINVISAVNIQHIESLNEDVKMITNIEVQERIPDNVLAQADEVVNIDLTSEELIDRLKAGKIYDQSKINSALNNFFKSENILQLRELALREVASQVTRKVETEVTIHKSVKKEKFLACISSNEKTAKNVIRKTARLANYYNSSWYLLYVQIPRESSDKIALDKQRHLINNFKLATELGAEIIKVEDTKVARAIMEQCEERKITTVCIGKPHLNLWKIILATDTFNTLLNKLSQENIDLVILS	–
Chryseobacterium carnipullorum	Bacteroidota	–		A0A1M7GIA9	KdpD domain, Usp domain	Yes	No	MSSAKHFLELIQKSRKGKFKIYIGMSAGVGKTFRMLQEAQSLLRNGIDVKIGYIETHDREETVALTDGIPEIPRRSVFYKGKNLEEMDLQTIINEHPEVVLVDELAHTNVEGSKNKKRWQDVLEILDNGINVISAMNIQHIESLNEEVKNITGIEVAERVPDKILSLADEVVNIDLTADELLTRLKEGKIYKKEKIQTALTNFFQSGHILQLRELALKEVAAHVERKVETEIKTENFKPIKFLACISSNEKIAKNIIRKTARLASYYNSQWTVLYIQKPSENPEKIALDKQRYLINNFNLAQELGAKVVRVKESSVHKGILEYVIAHNITTVCIGKPHAELWQRLSGYSWIYTLMNRLNEKQIDIIILS	–
Chryseobacterium cheonjiense	Bacteroidota	–		A0A7Y0A9L7	KdpD domain, Usp domain	Yes	No	MSSSAKDFLELIQKSRKGKFKIYIGMSAGVGKTFRMLQEAHALLRNGIDVKIGYIETHGREETVALTERIPEIPRRSSFYKGKNLEEMDLQTIINMHPEVVLVDELAHTNIEGSKNNKRWQDVLEILDNGINVISAMNIQHIESLNEEVKKITGIEVSERVPDKILALADEVVNIDLTADELLTRLKEGKIYKKEKIQTALSNFFQSGHILQLRELALKEVATHVERKVETEIKTENFKPVKFLACISSNGKIAKNIIRKTARLASYYNSPWTVLYIQKPSESLEKIALDKQRYLINNFNLAEELGAKVIRLKNNSVHKGILDYVVEHNITTVCMGKPHAKLWQRIFGYSWIYTLMNRLNERQTDIIILS	–
Chryseobacterium contaminans	Bacteroidota	–		A0A1M7BK79	KdpD domain, Usp domain	Yes	No	MSSAKHFLELIQKSRKGKFKIYIGMSAGVGKTFRMLQEAHSLLRNGIDVKIGYIETHGREETVALVEGIPEIERKSVFYKGKNLEEMDLQAIINEHPEVVLVDELAHTNVEGSKNKKRWQDVLEILDNGINVISAMNIQHIESLNEEVKKITGVEVAERVPDKILALADEVVNIDLTADELLTRLKEGKIYKKEKIHTALSNFFQSGHILQLRELALKEVATHVERKVETEIKTENFKPIKFLACISSNEKIAKTIIRKTARLASYYNSPWTVLYIQKPSENPEKIALDKQRYLINNFNLAQELGAKVVRIKENSVHDGILEYVIAHNITTVCIGKPHAKLWQRLFGYSWIYTLMNRLNERQVDIIILS	–
Chryseobacterium culicis	Bacteroidota	–		A0A1H6HQK3	KdpD domain, Usp domain	Yes	No	MSSAKDFLELIQKSRKGKFKIYIGMSAGVGKTFRMLQEAHSLLRNGIDVKIGYIETHGREETVALVEGLPEIGRKSVFYKGKNLEEMDLQAIINEHPEVVLVDELAHTNVEGSKNKKRWQDVLEILDNGINVISAMNIQHIESLNEEVKKITGVEVAERVPDKILALADEVVNIDLTADELLTRLKEGKIYKKEKIQTALSNFFQSGHILQLRELALKEVATHVERKVETEIKTENFKPIKFLACISSNEKIARTIIRKTARLASYYNSPWTVLYVQKPSENPEKIALDKQRYLINNFNLAQELGAKVVRIKETSVHNGILEYVIAHNITTVCIGKPHASFWQRILGYSWIYTLMNRLNERQIDIIILS	–
Chryseobacterium daecheongense	Bacteroidota	–		A0A3N0VZE3	KdpD domain, Usp domain	Yes	No	MSSAKDFLELIQKSRKGKFKIYIGMSAGVGKTFRMLQEAHSLMRNGIDVKIGYIETHGREETVALAEGIPEIARKSVFYKGKSLEEMDLQAIINEHPEVVLVDELAHTNVEGSKNKKRWQDVLEILNSGINVISAMNIQHIESLNEEVKTITGIEVSERVPDKILALADEVVNIDLTADELLTRLKEGKIYKKEKIQTALTNFFQSGHILQLRELALKEVATHVERKVETEIKTENFKPIKFLACISSNETVSKNIIRKTARLASYYNSPWTVLYVQKPSESFEKIALNKQRFLINNFNLAQELGAKVIRVKEDSVQKGILDYVLQHNITTVCIGKPHAKFWQRISGYSWIYTLMNRLNEKQIDIIILS	–
Chryseobacterium defluvii	Bacteroidota	–		A0A495SBN6	KdpD domain, Usp domain	Yes	No	MSSAKDFLELIQKSRKGKFKIYIGMSAGVGKTFRMLQEAHSLIRNGIDVKIGYIETHGREETVALVDGIPEIARKSVFYKGKSLEEMDVQSIINEHPEVVLVDELAHTNVEGSKNKKRWQDVLEILNSGINVISAMNIQHIESLNEEVKTITGIEVSERVPDKILALADEVVNIDLTADELLTRLKEGKIYKKEKIQTALTNFFQSWHILQLRELALKEVATHVERKVETEIKTENFKPIKFLACISSNEVISKNIIRKTARLASYYNSPWTVLYVQKPSESFEKIALNKQRFLINNFNLAQELGAKVIRVKEDSVQKGILDYVLQHNITTVCIGKPHAKFWQRISGYSWIYTLMNRLNEKQIDIIILS	–
Chryseobacterium elymi	Bacteroidota	–		A0A3D9DHP8	KdpD domain, Usp domain	Yes	No	MSSAKHFLELIQKSRKGKFKIYIGMSAGVGKTFRMLQEAQSLLRNGIDVKIGYIETHDREETAALTDGIPEIPRRSVFYKGKNLEEMNLQAIINEHPEVVLVDELAHTNVEGSKNKKRWQDVLEILDNGINVISAMNIQHIESLNEEVKNITGIEVAERVPDKILSLADEVVNIDLTADELLTRLKEGKIYKKEKIQTALTNFFQSGHILQLRELALKEVAAHVERKVETEIKTENFKPIKFLACISSNEKIAKNIIRKTARLASYYNSQWTVLYVQKPSENPEKIALDKQRYLINNFNLAQELGAKVVRVKESSVHKGILEYVIAHNITTVCIGKPHAELWQRLSGYSWIYALMNRLNERQIDIIILS	–
Chryseobacterium fistulae	Bacteroidota	–		A0A6N4XV39	KdpD domain, Usp domain	Yes	No	MNSSKKEADHFLELIQKSRKGKFKIYIGMSAGVGKTFRMLQEAHTLLRNGIDVKIGYIETHDREETQALVEGIPKIPRRSSFYKGKNLDEMDLQAIINIHPDVVLVDELAHSNIEGSKNKKRWQDVLEILNNGINVISAMNIQHIESLNEDVRKITGIEVKERVPDKILALADEVVNIDLTTDELLTRLKEGKIYKKEKIQTALHHFFQSKHILQLRELALKEVATHVERKVETEVKTENFKPIQFLACISSNEKTARNIIRKTARLASYYNSPWTVLYIQKSAENPEKIALNKQRYLINNFNLAHELGAKVVRLKENSIHKGILDYVIKHNMTTVCIGKPHAHFLQRIFGYSWIYTFMNRLNERQIDIIILS	–
Chryseobacterium flavum	Bacteroidota	–		A0A3D9CH97	KdpD domain, Usp domain	Yes	No	MSSAKDFLELIQKSRKGKFKIYIGMSAGVGKSFRMLQEAHSLLRNGIDVKIGYIETHGREETEALVEGIPQIERKSVFYKGKNLEEMDLQAIINEHPEVVLVDELAHTNVEGSKNKKRWQDVLEILDNGINVISAMNIQHIESLNEEVKKITGVEVSERVPDKVLALADEVVNIDLTADELLTRLKEGKIYKKEKIQTALSNFFQSGHILQLRELALKEVATHVERKVETEIKTENFKPIKFLACISSNEKIAKTIIRKTARLASYYNSPWTVLYIQKPSENPEKIALDKQRYLINNFNLAQELGAKVVRIKESSVHNGILEYVIAHNITTVCIGKPHARLWQRLFGYSWIYTLMNRLNERQIDIIILS	–
Chryseobacterium formosense	Bacteroidota	–		A0A085YYJ2	KdpD domain, Usp domain	Yes	No	MEEPRKSAEDFLHLINQSKRGKLKIYIGMSAGVGKTYRMLQEAHVLLQNGIDVKIGYIETHNRKETHSLLDGLPVIPRRKLFYKGKELEELDVSAILVLRPEIVIIDELAHTNIEGSKNKKRWQDVMDILEAGINVISAVNIQHIESLNDEVKSVTGIEVAERIPDTILAAADEVVNIDLTAEELINRLKEGKIYDSSKIQSALGNFFKSENILQLRELALKEVASQVTRKVEAEITIGKSLRKEKFLACISSNEKTAKNVIRKTARLANYYNSQWFLLYVQVPKESSDRITLSKQRHLINNFKLATELGAEIIRIENKNVALSIMEQCEERNITTVCIGKPHLDIWRIIWATDTFNSLLKRLSKQNVDLVILS	–
Chryseobacterium frigidisoli	Bacteroidota	–		A0A1I3HQ74	KdpD domain, Usp domain	Yes	No	MSSPEHFLDLIQRSKRGKFKIYIGMSAGVGKSYRMLQEAHSLLSNGIDVKIGYIETHNRKETVALLDGLPLIPRRKLFYKGKELEELDFQAVINLRPEVVIVDELAHTNIEGSKNQKRWQDVLDILDAGINVISAVNIQHIESLNEAVKSITGIEVQERIPDSVLKRADEVVNIDLTAEELIDRLKAGKIYDQSKIQTALNNFFKSEQILQLRELALKEVASQVQRKVETEVSVIKNLRKEKILACISSNEMTAKKVIRKAARLANYYNSSWYLLYVQIPKESADKIALDKQRFLINNFKLATELGAEIIKIQSNSVTEAIIAQCEERKITTVCIGKPHLNLWKFLTGTNTLRSLLNKLAKENIDLVILS	–
Chryseobacterium gallinarum	Bacteroidota	–		A0A0G3M2H3	KdpD domain, Usp domain	Yes	No	MSSAKHFLELIQKSRKGKFKIYIGMSAGVGKTFRMLQEAHSLLRNGIDVKIGYIETHGREETEALVEGIPGIERKSVFYKGKNLEEMDLHAIINEHPEVVLVDELAHTNIEGSKNKKRWQDVLEILDNGINVISAMNIQHIESLNEEVKKITGVEVAERVPDKILALADEVVNIDLTADELLTRLKEGKIYKKEKIQTALGNFFQSGHILQLRELALKEVATHVERKVETEIKTENFKPIKFLACISSNEKIAKTIIRKTARLASYYNSPWTVLYIQKPSENPEKIALDKQRYLINNFNLAQELGAKVVRIKESSVHNGILEYVIDHNITTVCIGKPHAKFWHRLFGYSWIYTLMNRLNERQVDIIILS	–
Chryseobacterium gambrini	Bacteroidota	–		A0A1N7N8N7	KdpD domain, Usp domain	Yes	No	MSSAKDFLELIQKSRKGKFKIYIGMSAGVGKTFRMLQEAHALLRNGIDVKIGYIETHGREETVALTDGIPEIPRRSSFYKGKNLEEMDLQTIINTHPEVVLVDELAHTNIEGSKNKKRWQDVLEILDNGINVISAMNIQHIESLNEEVKKITGIEVSERVPDKILALADEVVNIDLTADELLTRLKEGKIYKKEKIQTALSNFFQSGHILQLRELALKEVATHVERKVETEIKTENFKPIKFLACISSNEKIAKNIIRKTARLASYYNSPWTVLYIQKPSENPEKIALNKQRFLINNFNLAQELGAKVIRQKESSIHKGILDYVIAHNITTVCIGKPHAHLLQRIFGYSWIYTLMNRLNERQIDIIILS	–
Chryseobacterium geocarposphaerae	Bacteroidota	–		A0A2M9C761	KdpD domain, Usp domain	Yes	No	MSEDGNSAEDFLTLIKNSRRGKFKVYIGMSAGVGKTYRMLQEAHALLENGIDVKIGYIETHNRKETHALLDGLPIIPRRKLFYKGKELEELDVQAVLNLRPEVVIVDELAHTNIEGSKNEKRWQDVMEILDSGINVISAVNIQHIESLNEEVKDITDIEVKERIPDSILSMADEVVNIDLTAEELINRLKAGKIYDQTKINAALNNFFKAESILQLRELALKEVASQVTRKVESEVTIHKAIKKERFLACISSNEKTAKNVIRKTARLANYYNSQWYLLYVQIPRESSDKIALDKQRHLINNFKLATELGAEIIKVENTNVAHAIMEQCEERKITTVCIGKPHLNLWKIILATDTFNSLLNKLSQENIDLVILS	–
Chryseobacterium glaciei	Bacteroidota	–		A0A172Y1B8	KdpD domain, Usp domain	Yes	No	MSSSAKQFLELIQKSKKGKFKIYIGMSAGVGKTFRMLQEAHALLRNGIDVKIGYVETHGREETVALVDGIPEIPRRSAFYKGKNLEEMDLQTIINEHPEVVLVDELAHTNVEGSKNKKRWQDVLEILDNGINVISAMNIQHIESLNEEVKKITGIEVSERVPDKILALADEVVNIDLTADELLTRLKEGKIYKKEKIQTALNNFFQSGHILQLRELALKEVATHVEKKVETEVKTENFKPIKFLACISSNEKIAKNIIRKTSRLASYYNSPWTVLYVQKPSENPEKIALDKQRYLINNFNLAQELGAKVIRIKENSVHKGILDYVVEHNITTVCIGKPHAKLWQRLSGYSWIYTLMNRLNERQIDIIILS	–
Chryseobacterium gleum	Bacteroidota	–		A0A3S4PI11	KdpD domain, Usp domain	Yes	No	MSSAKDFLELIQKSRKGKFKIYIGMSAGVGKTFRMLQEAHSLLRNGIDVKIGYIETHGREETEALVEGIPQIERKSVFYKGKNLEEMDLQAIINEHPEVVLVDELAHTNVEGSKNKKRWQDVLEILDNGINVISAMNIQHIESLNEEVKKITGVEVAERVPDKILALADEVVNIDLTADELLTRLKEGKIYKKEKIQTALSNFFQSGHILQLRELALKEVATHVERKVETEIKTENFKPIKFLACISSNEKIAKTIIRKTARLASYYNSPWTVLYVQKPSENPEKIALDKQRYLINNFNLAQELGAKVVRIKESSVHNGILEYVIAHNITTVCIGKPHARFWHRLLGYSWIYTLMNRLNERQIDIIILS	–
Chryseobacterium greenlandense	Bacteroidota	–		A0A101CG44	KdpD domain, Usp domain	Yes	No	MDEPRKSAEEFLQLINTSKRGKLKIYIGMSAGVGKTYRMLQEAHVLLQNGVDVKIGYVETHNRKETHNLLHGLPIIPRRKLFYKGKELEELDVPAIIVLRPEIVIVDELAHTNIEGSKNKKRWQDVIEILNAGINVISAVNIQHIESLNEEVKAVTGIEVTERIPDTVLSAADEVVNIDLTADELISRLKDGKIYDQSKVQSALNNFFKNENILQLRELALKEVASQVTRKVENEIISTNVLKKERFLACISSNEITAKNVIRKTARLANYYNSQWFLLYVQTPRESPDRIALNKQRHLINNFRLATELGAEIIKIQSKNVAMTMMKQCEERKITTVCIGKPHIDIWRIILATDTFNSLLKRLSKQNVDLVILS	–
Chryseobacterium hagamense	Bacteroidota	–		A0A511YQV0	KdpD domain, Usp domain	Yes	No	MKKFQLKKIKSMSAATDFLALIQKSRKGKFKIYIGMSAGVGKTFRMLQEAHALLRNGIDVKIGYIETHGREETVALTDGIPEIPRRSSFYKGKNLEEMDLQTIINTHPEVVLVDELAHTNIEGSKNKKRWQDVLEILDNGINVISAMNIQHIESLNEEVKKITGIEVSERVPDKILALADEVVNIDLTADELLTRLKEGKIYKKEKIQTALNHFFQSGHILQLRELALKEVATHVERKVETEIKTESFKPVKFLACISSNERVARNIIRKTARLASYYNSPWTVLYIQKPSENPEKIALNKQRFLINNFNLAQELGAKVVRLKDSSIHNGILNYVTEHHMTTVCIGKPHENLLQRIFGYSWVYTLMNRLNERQIDIIILS	–
Chryseobacterium hominis	Bacteroidota	–		A0A3N0XA09	KdpD domain, Usp domain	Yes	No	MDEKNSAQDFLNLIKKSRRGKFKIYIGMSAGVGKTYRMLQEAHALLTSGIDVTIGYIETHQRKETHALLDGLPIIPRRKLFYKGKELEELDVQAVINLRPEVVIVDELAHTNIQGSKNEKRWQDVMDILDSGINVISAVNIQHIESLNEDVKMITNIEVQERIPDNVLAQADEVVNIDLTSDELINRLKAGKIYDQSKIHSALNNFFKSENILQLRELALREVASQVTRKVETEVTIHKSVKKEKFLACISSNEKTAKNVIRKTARLANYYNSQWYLLYVQIPRESSDKIALDKQRHLINNFKLATELGAEIIKVEDTKIAHSIMEQCEERKITTVCIGKPHLNLWKVILATDTFNTLLNKLSQENIDLVILS	–
Chryseobacterium indologenes	Bacteroidota	–		A0A411DR02	KdpD domain, Usp domain	Yes	No	MSSAKDFLELIQKSRKGKFKIYIGMSAGVGKSFRMLQEAHSLLRNGIDVKIGYIETHGREETEALVEGIPQIERKSVFYKGKNLEEMDLQAIINEHPEVVLVDELAHTNVEGSKNKKRWQDVLEILDNGINVISAMNIQHIESLNEEVKKITGVEVTERVPDKILALADEVVNIDLTADELLTRLKEGKIYKKEKIQTALSNFFQSGHILQLRELALKEVATHVERKVETEIKTENFKPIKFLACISSNEKIAKTIIRKTARLASYYNSPWTVLYVQKPSENPEKIALDKQRYLINNFNLAQELGAKVVRIKESSVHNGILEYVIAHNITTVCIGKPHASFWQRMLGYSWIYTLMNRLNERQIDIIILS	–
Chryseobacterium indoltheticum	Bacteroidota	–		A0A381FC04	KdpD domain, Usp domain	Yes	No	MNESRKSAEEFLHLINSSKRGKLKIYIGMSAGVGKTYRMLQEAHVLLQNGIDVKIGYVETHNRKETHDLLEGLPVIPRRKLFYKGKELDELDVPAIIVLRPEIVIIDELAHTNIEGSKNKKRWQDVFEILDAGINVISAVNIQHLESLNNEVKTVTGIEVTERIPDTVLASADEVVNIDLTADELIKRLKEGKIYDPTKISSALNNFFKNENILQLRELALKEVASQVTRKVETEVITGKTLKKERFLACISSNETTAKNVIRKTARLASYYNSQWFLLYVQVPRESADRIALNKQRHLINNFRLATELGAEIVKIQSKNIAMTIMEQCEERKITTVCIGKPHLDIWRIILATDTFNSLLKRLSKQNVDLVILS	–
Chryseobacterium jejuense	Bacteroidota	–		A0A2X2X3V3	KdpD domain, Usp domain	Yes	No	MSSAKHFLELIQKSRKGKFKIYIGMSAGVGKTFRMLQEAHSLLRNGIDVKIGYIETHDREETVALAEGIPEIERKSVFYKGKNLEEMDLQAIINEHPEVVLVDELAHTNVEGSKNKKRWQDVLEILDNGINVISAMNIQHIESLNEEVKKITGVEVAERVPDKILALADEVVNIDLTADELLTRLKEGKIYKKEKIQTALSNFFQSGHILQLRELALKEVATHVERKVETEIKTENFKPIKFLACISSNEKIAKTIIRKTARLASYYNSPWTVLYIQKPSENPEKIALDKQRYLINNFNLAQELGAKVVRIKENSVHNGILEYVIAHNITTVCIGKPHAKLWQRLSGYSWIYTLMNGLNERQVDIIILS	–
Chryseobacterium jeonii	Bacteroidota	–		A0A0C1CW47	KdpD domain, Usp domain	Yes	No	MSSAEHFLELIQRSKRGKFKIYIGMSAGVGKTYRMLQEAHSLLKHGIDIKIGYIEPHLRAETIALVDGIPAIPRKSIFYKGKYLEEMDVQAIINDHPDIVIVDELAHTNVEGSSNKKRWQDVLEILEAGINVISAVNIQHIESLNESVKNIIGIEVTERVPDKILALADEVVNIDLTADELISRLKEGKIYPADKIQTSLNNFFKSDHILQLRELALKEVATHVEKKVETEVTKSVNTRPEKFLACISSNEKTAKAVIRKTARLASYYNSRWTVLYVQLPKENPDKIALDKQRYLIHNLNFAQEMGAQVVKKNGNYISDTILEYVQENKITTVCVGKPHLNFFQQFFRLNWFHNFVNKMMNEKVDIIILS	–
Chryseobacterium joostei	Bacteroidota	–		A0A1N7KIK3	KdpD domain, Usp domain	Yes	No	MSSAKHFLELIQKSRKGKFKIYIGMSAGVGKTFRMLQEAHSLLRNGIDVKIGYIETHDREETVALVDGLPEIGRKSVFYKGKNLEEMDLQAIINEHPEVVLVDELAHTNVEGSKNKKRWQDVLEILDNGINVISAMNIQHIESLNEEVKIITGVEVTERVPDKILALADEVVNIDLTADELLTRLKEGKIYKKEKIQTALSNFFQSGHILQLRELALKEVATHVERKVETEIKTENFKPIKFLACISSNEKIAKTIIRKTARLASYYNSQWIVLYIQKPSENPEKIALDKQRYLINNFNLAQELGAKVVRIKESSVHNGILEYVIAHNITTVCIGKPHAKFWQRLFGYSWIYSLMNGLNERQVDIIILS	–
Chryseobacterium koreense	Bacteroidota	–		A0A0J7IXB6	KdpD domain, Usp domain	Yes	No	MDERKSAEHFLDLIQKSRRGKFKLYIGMSAGVGKTYRMLQEAHTLLRNGIDVKIGYIETHRRPETHALLDGLPIIPRRKLFYKGKELEELDLQAIINLRPEVVIVDELAHTNIEGSKNEKRWQDVLDILDAGINVISAVNIQHIESLNEEVREITGIDVQERIPDSVVAQADEVVNIDLTAEDLIDRLKAGKIYESSKITAALNNFFKSEHILQLRELALKEVASQVQRKVETEVVLTRSIKKERFLACISSNEKTAKNIIRKTARLANYYNSKWYVMYVQVPKESPDKIALDKQRHLINNFKLATELGAEIIKVKAKNTTKAIIKECEDRKITTVCIGKPHLNLAKIILATDTFNALLNKLSQENIDLVILS	–
Chryseobacterium kwangjuense	Bacteroidota	–		A0A135W497	KdpD domain, Usp domain	Yes	No	MSSAKDFLELIQKSRKGKFKIYIGMSAGVGKTFRMLQEAQSLLRNGIDVKIGYIETHGREETVALTDGIPEIERRSVFYKGKNLEEMDLQAIINAHPEVVLVDELAHTNVEGSKNKKRWQDVLEILDSGINVISAMNIQHIESLNEEVKKITGIEVAERVPDKILALADEVVNIDLTADELLTRLKEGKIYKKEKIQTALTNFFQSGHILQLRELALKEVAAHVERKVETEIKTENFKPIKFLACISSNEKIAKNIIRKTARLASYYNSPWTVLYIQRPSENPEKIALDKQRYLINNFNLAQELGAKVVRVKESSVHQGILDYVIAHNITTVCIGKPHAKLWQRLSGYSWIYTLMNRLNERQIDIIILS	–
Chryseobacterium lactis	Bacteroidota	–		A0A3G6RYU2	KdpD domain, Usp domain	Yes	No	MSSAKHFLELIQKSRKGKFKIYIGMSAGVGKTFRMLQEAHSLLRNGIDVKIGYIETHDREETVALAEGIPEIARKSVFYKGKNLEEMDLQAIINEHPEVVLVDELAHTNVEGSKNKKRWQDVLEILDNGINVISAMNIQHIESLNEEVKKITGVEVTERVPDKILALADEVVNIDLTADELLTRLKEGKIYKKEKIQTALSNFFQSGHILQLRELALKEVATHVERKVETEIKTENFKPIKFLACISSNEKIAKTIIRKTARLASYYNSPWTVLYIQKPSENPEKIALDKQRYLINNFNLAQELGAKVIRVKENSVHKGILDYVVDHNITTVCIGKPHAKFWQRLLGYSWIYTLMNRLNERQVDIIILS	–
Chryseobacterium lathyri	Bacteroidota	–		A0A511Y5I3	KdpD domain, Usp domain	Yes	No	MSSAKHFLELIQKSRKGKFKIYIGMSAGVGKTFRMLQEAQSLLRNGIDVKIGYVETHGREETVALTDGIPEIPRRSVFYKGKNLEEMDLQTIINEHPEVVLVDELAHTNVEGSKNKKRWQDVLEILDNGINVISAMNIQHIESLNEEVKNITGIEVAERVPDKILGLADEVVNIDLTADELLTRLKEGKIYKKEKIQTALTNFFQSGHILQLRELALKEVAAHVERKVETEIKTENFKPIKFLACISSNEKIAKNIIRKTARLASYYNSQWTVLYVQKPSENPEKIALDKQRYLINNFNLAQELGAKVVRVKENSVHKGILDYVIAHNITTVCIGKPHAELWQRLSGYSWIYTLMNRLNERQIDIIILS	–
Chryseobacterium limigenitum	Bacteroidota	–		A0A1K2IPR4	KdpD domain, Usp domain	Yes	No	MSSSAKQFLELIQKSKKGKFKIYIGMSAGVGKTFRMLQEAHALLRNGIDVKIGYVETHGREETVALVDGIPEIPRRSAFYKGKNLEEMDLQTIINEHPEVVLVDELAHTNVEGSKNKKRWQDVLEILDNGINVISAMNIQHIESLNEEVKKITGIEVSERVPDKILALADEVVNIDLTADELLTRLKEGKIYKKEKIHTALNNFFQSGHILQLRELALKEVATHVEKKVETEVKTENFKPIKFLACISSNDKIAKNIIRKTSRLASYYNSPWTVLYVQKPSENPEKIALDKQRYLINNFNLAQELGAKVIRIKENSVHKGILDYVVEHNITTVCIGKPHAKLWQRLSGYSWIYTLMNRLNERQIDIIILS	–
Chryseobacterium luteum	Bacteroidota	–		A0A085ZTP1	KdpD domain, Usp domain	Yes	No	MSSAKHFLELIQKSRKGKFKIYIGMSAGVGKTFRMLQEAQALLRNGIDVKIGYIETHDREETVALTDGIPEIPRRSVFYKGKNLEEMDLQAIINEHPEVVLVDELAHTNVEGSKNKKRWQDVLEILDNGINVISAMNIQHIESLNEEVKKITGIEVAERVPDKILSLADEVVNIDLTADELLTRLKEGKIYKKEKIQTALTNFFQSGHILQLRELALKEVAAHVERKVETEIKTENFKPIKFLVCISSNEKIAKNIIRKTARLASYYNSQWTVLYVQKPSENPEKIALDKQRYLINNFNLAQELGAKVVRVKESSVHKGILDYVIDHNITTVCIGKPHAKLWQRLSGYSWIYTLMNRLNERQIDIIILS	–
Chryseobacterium nakagawai	Bacteroidota	–		A0A448LDH8	KdpD domain, Usp domain	Yes	No	MSSAKHFLELIQKSRKGKFKIYIGMSAGVGKTFRMLQEAHALLRNGIDVKIGYIETHDREETVALVEGIPEIERKSVFYKGKNLEEMDLQAIINEHPEVVLVDELAHTNVEGSKNKKRWQDVLEILDNGINVISAMNIQHIESLNEEVKKITGVEVAERVPDKILALADEVVNIDLTADELLTRLKEGKIYKKEKIQTALSNFFQSGHILQLRELSLKEVATHVERKVEAEIKTENFKPIKFLACISSNEKIAKTIIRKTARLASYYNSPWTVLYIQKPSENPEKIALDKQRYLINNFNLAQELGAKVVRIKESSVHNGILEYVIAHNITTVCIGKPHAKLWQRLFGYSWIYTLMNRLNERQVDIIILS	–
Chryseobacterium oleae	Bacteroidota	–		A0A1I4XAN4	KdpD domain, Usp domain	Yes	No	MSSAKHFLELIQKSRKGKFKIYIGMSAGVGKTFRMLQEAQSLLRNGIDVKIGYVETHDREETVALTDGIPEIPRRSVFYKGKNLEEMDLQTIINEHPEVVLVDELAHTNVEGSKNKKRWQDVLEILDNGINVISAMNIQHIESLNEEVKNITGIEVAERVPDKILSLADEVVNIDLTADELLARLKEGKIYKKEKIQTALTNFFQSGHILQLRELALKEVAAHVERKVETEIKTENFKPIKFLACISSNEKIAKNIIRKTARLASYYNSQWTVLYVQKPSENPEKIALDKQRYLINNFNLAQELGAKVVRVKESSVHKGILDYVIAHNITTVCIGKPHAELWQRLSGYSWIYTLMNRLNERQIDIIILS	–
Chryseobacterium oncorhynchi	Bacteroidota	–		A0A316WZG5	KdpD domain, Usp domain	Yes	No	MSSAKHFLELIQKSRKGKFKIYIGMSAGVGKTFRMLQEAQSLLRNGIDVKIGYIETHDREETVALVDGLPEIGRKSVFYKGKNLEEMDLQAIINEHPEVVLVDELAHTNVEGSKNKKRWQDVLEILDNGINVISAMNIQHIESLNEEVKIITGVEVTERVPDKILALADEVVNIDLTADELLTRLKEGKIYKKEKIQTALSNFFQSGHILQLRELALKEVATHVERKVETEIKTENFKPIKFLACISSNEKIAKTIIRKTARLASYYNSQWIVLYIQKPSENPEKIALDKQRYLINNFNLAQELGAKVVRIKESSVHNGILEYVIAHNITTVCIGKPHAKLWQRLFGYSWIYSLMNRLNERQIDIIILS	–
Chryseobacterium oranimense	Bacteroidota	–		A0A1M5UPL9	KdpD domain, Usp domain	Yes	No	MSSAKHFLELIQKSRKGKFKIYIGMSAGVGKTFRMLQEAQSLLRNGIDVKIGYIETHGREETVALTEGIPEIPRRSVFYKGKSLEEMDLQAIINEHPEVVLVDELAHTNVEGSKNKKRWQDVLEILDSGINVISAMNIQHIESLNEEVKNITGIEVAERVPDKILGLADEVVNIDLTADELLTRLKEGKIYKKEKIQTALTNFFQSGHILQLRELALKEVATHVERKVETEIKTENFKPIKFLACISSNEKIAKNIIRKTARLASYYNSPWTVLYVQKPSENPEKIALDKQRYLINNFNLAQELGAKVIRVKESSVHKGILDYVIAHNITTVCIGKPHAKLWQRLSGYSWIYTLMNRLNERQIDIIILS	–
Chryseobacterium panacisoli	Bacteroidota	–		A0A5D8ZBL4	KdpD domain, Usp domain	Yes	No	MSSAKDFLELIQKSRKGKFKIYIGMSAGVGKTFRMLQEAHSLLRNGIDVKVGYIETHGREETVALVEGLPEIERKSVFYKGKNLEEMDLQAIINEHPEVVLVDELAHTNVEGSKNKKRWQDVLEILDNGINVISAMNIQHIESLNEEVKKITGVEVAERVPDKILALADEVVNIDLTADELLTRLKEGKIYKKEKIQTALSNFFQSGHILQLRELALKEVATHVERKVETEIKTENFKPIKFLACISSNEKIAKTIIRKTARLASYYNSPWTVLYVQKPSENPEKIALDKQRFLINNFNLAQELGAKVVRIKESSVHNGILEYVIAHNITTVCIGKPHASFWQRMLGYSWIYTLMNRLNERQIDIIILS	–
Chryseobacterium pennae	Bacteroidota	–		A0A3D9CA53	KdpD domain, Usp domain	Yes	No	MSSAKHFLELIQKSRKGKFKIYIGMSAGVGKTFRMLQEAHALLRNGIDVKIGYIETHDREETVALVEGIPAIERKSVFYKGKNLEEMDLQAIINEHPEVVLVDELAHTNVEGSKNKKRWQDVLEILDNGINVISAMNIQHIESLNEEVKKITGVEVAERVPDKILALADEVVNIDLTADELLTRLKEGKIYKKEKIQTALSNFFQSGHILQLRELSLKEVATHVERKVEAEIKTENFKPIKFLACISSNEKIAKTIIRKTARLASYYNSPWTVLYIQKPSENPEKIALDKQRYLINNFNLAQELGAKVVRVKESSVHNGILEYVIAHNITTVCIGKPHAKLWQRLFGYSWIYTLMNRLNERQVDIIILS	–
Chryseobacterium pennipullorum	Bacteroidota	–		A0A3D9B142	KdpD domain, Usp domain	Yes	No	MSSAKDFLELIQKSRKGKFKIYIGMSAGVGKTFRMLQEAHSLLRNGIDVRIGYIETHGREETEALVEGLPEIERKSVFYKGKNLEEMDLQAIINEHPEVILVDELAHTNVEGSKNKKRWQDVLEILDNGINVISAMNIQHIESLNEEVKTITGVEVTERVPDKILALADEVVNIDLTADELLTRLKEGKIYKKEKIQTALSHFFQSGHILQLRELALKEVATHVERKVETEIKTGNFKPIKFLACISSNEKVAKNIIRKTARLASYYNSPWTVLYIQKPSENPEKIALDKQRYLINNFNLAQELGAKVVRVRENSVQHGILEYVIEHNITTVCIGKPHARLWQRLSGYSWIYTLMNRLNERQIDIIILS	–
Chryseobacterium phosphatilyticum	Bacteroidota	–		A0A316X957	KdpD domain, Usp domain	Yes	No	MSSAKDFLELIQKSRKGKFKIYIGMSAGVGKTFRMLQEAHSLLRNGIDVKIGYIETHGREETVALAEGLPEIERKSVFYKGKNLEEMDLQAIINEHPEVVLVDELAHTNVEGSKNRKRWQDVLEILDNGINVISAMNIQHIESLNEEVKKITGVEVTERVPDKILALADEVVNIDLTADELLTRLKEGKIYKKEKIQTALTNFFQSGHILQLRELALKEVATHVERKVETEIKTENFKPIKFLACISSNEKIAKTIIRKTARLASYYNSPWTVLYIQRPSENPEKIALDKQRYLINNFNLAQELGAKVVRVKENSVQEAILDYVIAHNITTVCIGKPHAKFWHRLFGYSWIYTLMNRLNERQVDIIILS	–
Chryseobacterium piperi	Bacteroidota	–		A0A086B629	KdpD domain, Usp domain	Yes	No	MSSAKQFLELIQKSKKGKFKIYIGMSAGVGKTFRMLQEAHSLVRNGIDVKIGYIETHGREETEALVEGIPEITRRSVFYKGKNLEEMDLQAIINEHPEVVLVDELAHTNVEGSKNKKRWQDVLEILDNGINVISAMNIQHIESLNEEVKKITGVEVSERVPDKILALADEVVNIDLTADELLTRLKEGKIYKKDKIQTALNNFFQSGHILQLRELALKEVATHVERKVETEIKTENFKPIKFLACISSNEKIAKNIIRKTARLASYYNSPWTVLYVQKPSENPEKIALNKQRYLINNFNLAQEMGAKVIRVKESSVHKGILDYVIQHNITTVCIGKPHSKLWQRISGYSWIYTLMNRLNERQIDIIILS	–
Chryseobacterium piscicola	Bacteroidota	–		A0A1N7KGY3	KdpD domain, Usp domain	Yes	No	MNESRKSAEEFLHLINSSKRGKLKIYIGMSAGVGKTYRMLQEAHVLLQNGIDVKIGYIETHNRKETHELLEGLPIIPRRKLFYKGKELDELDVPATIVLRPEIVIIDELAHTNIEGSKNKKRWQDVFEILDAGINVITAVNIQHLESLNDEVKAVTGIEVNERIPDTVLASADEVVNIDLTADELITRLKEGKIYEQSKIPSALSNFFKNENILQLRELALKEVASQVTRKVETEIITGKTLRKEKFLACISSNETTAKNVIRKTARLASYYNSQWFLLYVQVPRESADRIALNKQRHLINNFKLATELGAEIIKIQSKNIAMTIMEQCEERKITTVCIGKPHLDIWRIILATDTFNSLLKRLSKQNVDLVILSQ	–
Chryseobacterium piscium	Bacteroidota	–		A0A3D9BLU1	KdpD domain, Usp domain	Yes	No	MNESRKSAEEFLQLINSSKRGKLKIYIGMSAGVGKTYRMLQDAHVLLQNGIDVKIGYVETHNRKETHNLLEGLPIIPRRKLFYKGKELDELDVPAIIVLRPEIVIIDELAHTNIEGSKNKKRWQDVFEILDAGINVISAVNIQHLESLNDEVKTVTGIEVNERIPDTVLASADEVVNIDLTADELIVRLKEGKIYEQSKIPSALNNFFKNENILQLRELALKEVASQVTRKVETEIITGKTLKKERFLACISSNETTAKNVIRKTARLASYYNSQWFLLYVQVPRESADRIALNKQRHLINNFRLATELGAEIIKIQSKNIAMTIMEQCEERKITTVCIGKPHLDIWRIILATDTFNSLLKRLSKQNVDLVILS	–
Chryseobacterium polytrichastri	Bacteroidota	–		A0A1M6SJ79	KdpD domain, Usp domain	Yes	No	MSSSAKQFLELIQKSKKGKFKIYIGMSAGVGKTFRMLQEAHALLRNGIDVKIGYIETHGREETVALVDGIPEIPRRSAFYKGKNLEEMDLQTILNEHPEVVLVDELAHTNVEGSKNKKRWQDVMEILDNGINVISAMNIQHIESLNEEVKKITGIEVSERVPDKILALADEVVNIDLTADELLTRLKEGKIYKKEKIQTALSNFFQSGHILQLRELALKEVATHVEKKVETEVKTENFKPIKFLACISSNEKIAKNIIRKTSRLASYYNSPWTVLYVQKPSENPEKIALAKQRYLINNFNLAQELGAKVIRVKENSVHKGILDYVIEHNITTVCIGKPHAKLWQRLSGYSWIYTLMNRLNERQIDIIILS	–
Chryseobacterium populi	Bacteroidota	–		J3CLV9	KdpD domain, Usp domain	Yes	No	MSSAKHFLELIQKSRKGKFKIYIGMSAGVGKTFRMLQEAHALLRNGIDVKIGYIETHGREETQELVEGIPYISRRSVFYKGKNLEEMDLQSIINEHPEVVLVDELAHTNVEGSKNKKRWQDVLEILDNGINVISAMNIQHIESLNEEVKKITGVEVSERVPDKILALADEVVNIDLTADELLTRLKEGKIYKKEKIQTALNNFFQSGHILQLRELALKEVATHVERKVETEIKTENFKPIKFLACISSNEKIAKNIIRKTARLASYYNSPWTVLYIQRPAENPEKIALDKQRYLINNFNLAQELGAKVIRIKENSVHKGILDYVIQHNITTVCIGKPHPKFWQRLSGYSWIYTLMNRLNERQIDIIILS	–
Chryseobacterium potabilaquae	Bacteroidota	–		A0A6N4X603	KdpD domain, Usp domain	Yes	No	MNTSKKETEYFLELIQQSRKGKFKIYIGMSAGVGKTFRMLQEAHTLLRNGIDVKIGYIETHEREETQALVEGIPQIPRRSSFYKGKNIEEMDLQAIINIHPEVVLVDELAHSNIEGSKNKKRWQDVLEILNNGINVISAMNIQHIESLNEDVKKITGIEVRERIPDKILALADEVVNIDLTTDELLTRLKEGKIYKKEKIQTALHHFFQSKHILQLRELALKEVATHVERKVETEVKTENFKPIQFLACISSNEKTARNIIRKTARLASYYNSPWTVLYIQKSAENPEKIALNKQRYLINNFNLAHELGAKVVRVKENSIHKGILDYVLKHNMTTVCIGKPRAHFLQRIFGYSWIYTFMNRLNERQIDIIILS	–
Chryseobacterium rhizoplanae	Bacteroidota	–		A0A521EKM2	KdpD domain, Usp domain	Yes	No	MSSAKDFLELIQKSRKGKFKIYIGMSAGVGKSFRMLQEAHSLLRNGIDVKIGYIETHGREETVALVEGLPEIERKSVFYKGKNLEEMDLQAIINEHPEVVLVDELAHTNVEGSKNKKRWQDVLEILDNGINVISAMNIQHIESLNEEVKKITGVEVAERVPDKILALADEVVNIDLTADELLTRLKEGKIYKKEKIQTALSNFFQSGHILQLRELALKEVATHVERKVETEIKTENFKPIKFLACISSNEKIAKTIIRKTARLASYYNSPWTVLYIQKPSENPEKIALDKQRYLINNFNLAQELGAKVVRIKENSVHNGILEYVIAHNITTVCIGKPHASFWQRLLGYSWIYTLMNRLNERQIDIIILS	–
Chryseobacterium rhizosphaerae	Bacteroidota	–		A0A511Y0S9	KdpD domain, Usp domain	Yes	No	MSSAKHFLELIQKSRKGKFKIYIGMSAGVGKTFRMLQEAQSLLRNGIDVKIGYIETHDREETVALVEGLPEIARKSVFYKGKNLEEMDVQAIINEHPEVVLVDELAHTNVEGSKNKKRWQDVLEILDNGINVISAMNIQHIESLNEEVKVITGVEVTERVPDKILAIADEVVNIDLTADELLTRLKEGKIYKKEKIQTALNNFFQSGHILQLRELALKEVATHVERKVETEIKTENFKPIKFLACISSNEKIAKTIIRKTARLASYYNSPWTVIYIQKPSENPEKIALDKQRYLINNFNLAQELGAKVVRIKEGSVHNGILEYVIAHNITTVCIGKPHARFWQRLLGYSWIYTLMNRLNERQIDIIILS	–
Chryseobacterium scophthalmum	Bacteroidota	–		A0A1N6ELA4	KdpD domain, Usp domain	Yes	No	MNESRKSAEEFLQLINSSKRGKLKIYIGMSAGVGKTYRMLQEAHVLLQNGIDVKIGYVETHNRKETHDLLEGLPIIPRRKLFYKGKELDELDVPAIIVLRPEIVIIDELAHTNIEGSKNKKRWQDVFEILDAGINVISAVNIQHLESLNNEVKTVTGIEVTERIPDTVLASADEVVNIDLTADELITRLKEGKIYDKSKISSALDNFFKNENILQLRELALKEVASQVTRKVETEIITGKTLRKEKFLACISSNETTAKNVIRKTARLASYYNSQWFLLYVQVPRESADRIALNKQRHLINNFKLATELGAEIIKIQSKNIAMTIMEQCEERKITTVCIGKPHLDIWRIILATDTFNSLLKRLSKQNVDLVILS	–
Chryseobacterium sediminis	Bacteroidota	–		A0A5B2TMF2	KdpD domain, Usp domain	Yes	No	MSSAKDFLELIQKSRKGKFKIYIGMSAGVGKTFRMLQEAQSLLRNGIDVKIGYVETHGREETVALVEDLPEIERKSVFYKGKNLEEMNLQAIINEHPEVVLVDELAHTNVEGSKNKKRWQDVLEILDNGINVISAMNIQHIESLNEEVKKITGVEVAERVPDKILALADEVVNIDLTADELLTRLKEGKIYKKEKIQTALSNFFQSGHILQLRELALKEVATHVERKVETEIKTENFKPIKFLACISSNEKIAKNIIRKTARLASYYNSPWTVLYIQKPSENPEKIALDKQRYLINNFNLAQELGAKVVRIKESSVHNGILEYVIAHNITTVCIGKPHASFWQRLLGYSWIYTLMNRLNEKQIDIIILS	–
Chryseobacterium shandongense	Bacteroidota	–		A0A3G6QXK3	KdpD domain, Usp domain	Yes	No	MNTNSAQDFLNLIKKSRRGKFKIYIGMSAGVGKTYRMLQEAHALLENGIDVKIGYIETHYRKETHALLQGLPVIPRRKLFYKGKELEELDVQAVLNLRPEVVIVDELAHTNIEGSKNEKRWQDVVEILDAGINVISAVNIQHIESLNEEVKEITNIEVKERVPDSVLSQADEVVNIDLTAEELINRLKAGKIYDKTKISAALNNFFKAESILQLRELALKEVASQVTRKVESEVTIHKSLKKEKFLACISSNEKTAKNVIRKTARLANYYNSQWYLLYVQVPSERSDKIALDKQRHLINNFKLATELGAEIIKVEDTKVAHAIMSQCEERNVTTVCIGKPHLNLWKIILATDTFNTLLNKLSQENIDLVILS	–
Chryseobacterium shigense	Bacteroidota	–		A0A841N2Z4	KdpD domain, Usp domain	Yes	No	MSSAKHFLELIQKSRKGKFKIYIGMSAGVGKTFRMLQEAQSLLRNGIDVKIGYIETHGREETVALTRGIPEIPRRSVFYKGKSLEEMDLQAIINSHPEVVLVDELAHTNVEGSKNKKRWQDVLEILDNGINVISAMNIQHIESLNEEVKNITGIEVSERVPDKILSLADEVVNIDLTADELLTRLKEGKIYKKEKIQTALTNFFQSGHILQLRELALKEVAAHVERKVETEIKTENFKPIKFLACISSNEKIAKNIIRKTARLASYYNSPWTVIYVQKPSENPEKIALDKQRYLINNFNLAQELGAKVIRIKETSVHKGILDYVIAHNITTVCIGKPHAQLWQRLSGYSWIYTLMNRLNERQIDIIILS	–
Chryseobacterium soldanellicola	Bacteroidota	–		A0A1H0YBY7	KdpD domain, Usp domain	Yes	No	MSSSAKQFLELIQKSKKGKFKIYIGMSAGVGKTFRMLQEAHALLRNGIDVKIGYIETHGREETVALVDGIPEIARRSSFYKGKNLEEMDLQAIINTHPEVVLVDELAHTNIEGSKNKKRWQDVLEILDNGINVISAMNIQHIESLNEEVKKITGIEVSERVPDKILALADEVVNIDLTADELLTRLKEGKIYKKEKIQTALNNFFQSGHILQLRELALKEVATHVERKVETEIKTENFKPIKFLACISSNEKIAKNIIRKTARLASYYNSPWTVLYIQRPSENPEKIALDKQRYLINNFNLAQELGAKVIRIKESSVHKGILDYVIQHNITTVCIGKPHAHFLQRIFGYSWIYTLMNRLNERQIDIIILS	–
Chryseobacterium soli	Bacteroidota	–		A0A086A879	KdpD domain, Usp domain	Yes	No	MSSAKHFLELIQKSRKGKFKIYIGMSAGVGKTFRMLQEAHALLRNGIDVKIGYIETHGREETVALVDGIPEIARRSVFYKGKNLEEMDVQSIINEHPEVVLVDELAHTNVEGSKNKKRWQDVLEILDNGINVISAMNIQHIESLNEEVKKITGIEVTERVPDKILALADEVVNIDLTADELLTRLKEGKIYKKEKIQTALANFFQSGHILQLRELALKEVATHVEKKVETEIKTENFKPVKFLACISSNEKIAKNIIRKTARLASYYNSPWTVLYIQRSSENPEKIALDKQRYLINNFNLAQELGAKVVRIKENSVHKGILDYVVEHNITTVCIGKPHSKFWQRISGYSWIYTLMNRLNERQIDIIILS	–
Chryseobacterium taeanense	Bacteroidota	–		A0A1G8LT70	KdpD domain, Usp domain	Yes	No	MSSAKDFLELIQKSRKGKFKIYIGMSAGVGKTFRMLQEAHALLRNGIDVKIGYIETHSREETQALVEGIPEIPRRSSFYKGKNLEEMDLQSIINIHPEVVLVDELAHTNIEGSKNKKRWQDVLEILDNGINVISAMNIQHIESLNEEVKKITGIEVTERVPDKILALADEVVNIDLTADELLTRLKEGKIYKKEKIQTALQNFFQSGHILQLRELALKEVATHVEKKVETEIRTENFKPVKFLACISSNGKVAKNIIRKTARLASYYNSPWTVLYIQRPSESLEKIALDKQRYLINNFNLAEELGAKVIRVKNNSVHTGILDYVVEHNITTVCMGKPHARLWQRIVGYSWIYTLMNRLNERQIDIIILS	–
Chryseobacterium taichungense	Bacteroidota	–		A0A1H7YQR1	KdpD domain, Usp domain	Yes	No	MDPEKKEAEHFLELIRKSKKGKFKIYIGMSAGVGKTFRMLQEAHALLRNGIDVKIGYIETHGREETQALAEGIPEIPRRSSFYKGKNLEEMDLQSIINSRPEVILVDELAHSNIEGSKNKKRWQDVLEILDNGINVISAVNIQHIESLNEEIKKITGIEVSERIPDKILGLADELVNIDLTADELLTRLKEGKIYKKEKIQTALQNFFQSGHILQLRELALKEVAAHVEKKVETEIRTENFKPVKFLACISSNGKIAKNIIRKTARLASYYNSPWTVLYIQRPSESLEKIALDKQRYLINNFNLAQELGAKVIRVKNNSVHKGILEYVVEHNITTVCMGKPHARFWQRIFGYSWIYTLMNRLNERQIDIIILS	–
Chryseobacterium taiwanense	Bacteroidota	–		A0A0B4ECN6	KdpD domain, Usp domain	Yes	No	MSKDGNSAEDFLNLIKNSRRGKFKVYIGMSAGVGKTYRMLQEAHALLENGIDVKIGYIETHNRKETHALLDGLPIIPRRKLFYRGKELEELDVQAVLNLRPEVVIVDELAHTNIEGSKNEKRWQDVMEILDSGINVISAVNIQHIESLNEEVKNITDIEVKERVPDSMLSQADEVVNIDLTAEELINRLKAGKIYDQTKINSALNNFFRSESILQLRELALKEVASQVTRKVESEVTIHKAIKKERFLACISSNEKTAKNVIRKTARLANYYNSQWYLLYVQIPRESSDKIALDKQRHLINNFKLATELGAEIIKVDNPNVAHTIMEQCEERKITTVCIGKPHLNLWKIILATDTFNTLLNKLSQENIDLVILS	–
Chryseobacterium takakiae	Bacteroidota	–		A0A1M4WCW1	KdpD domain, Usp domain	Yes	No	MNKNSAQDFLDLIKKSRRGKFKIYIGMSAGVGKTYRMLQEAHALLENGIDVKIGYIETHYRKETHALLEGLPVIPRRKLFYKGKELEELDVQAVLNLRPEVVIVDELAHTNIEGSKNEKRWQDVVEILDAGINVISAVNIQHIESLNEEVKEITDIEVKERIPDSILSQADEVVNIDLTAEELINRLKAGKIYDKTKINAALNNFFRAESILQLRELALKEVASQVTRKVESEVTIHKSLKKEKFLACISSNEKTAKNVIRKTARLANYYNSQWYLLYVQVPSERSDKIALDKQRHLINNFKLATELGAEIIKVEDTKIAHAIMTQCEERNITTVCIGKPHLNLWKIILATDTFNTLLNKLSQENIDLVILS	–
Chryseobacterium taklimakanense	Bacteroidota	–		A0A3G8WWW6	KdpD domain, Usp domain	Yes	No	MEEARKSADYFLELIQKSRKGKFKIYIGMSAGVGKTYRMLQEAHALLRNKVDVKIGYIEPHDRPETIALVSGIPQIPRKSVFYKGKQLEEMDLQAILNAHPEVVLVDELAHSNIEGSKNKKRWQDVLELLDAGINVISAMNIQHIESLNETVKKITGIEVTERVPDKILALADEVVNIDLTADELITRLQEGKIYRQEKIQQALNNFFKSEHILQLRELALKEVATHVEKKVEAVMDNPQNFRKEKLLACISSNYENAKHVIRKTARLASYYNSLWTVIYIQTPEENPNKIALDKQRHLINNLNLAHELGAKVIQQKGNNIANALIDYVKNNGITTLCVGKPHFNYLQNLTGVAWFNTLITKMSENNVDIIILSKNTKSTVI	–
Chryseobacterium ureilyticum	Bacteroidota	–		A0A1N7QMC2	KdpD domain, Usp domain	Yes	No	MSSAKHFLELIQKSRKGKFKIYIGMSAGVGKTFRMLQEAHSLLRNGIDVKIGYIETHDREETVALVEGIPEIERKSVFYKGKNLEEMDLQAIINEHPEVVLVDELAHTNVEGSKNKKRWQDVLEILDNGINVISAMNIQHIESLNEEVKKITGVEVAERVPDKILAFADEVVNIDLTADELLTRLKEGKIYKKEKIQTALSNFFQSGHILQLRELALKEVATHVERKVETEIKTENFKPIKFLACISSNEKIAKTIIRKTARLASYYNSPWTVLYIQKPSENPEKIALDKQRYLINNFNLAQELGAKVVRIKENSVHDGILEYVIAHNITTVCIGKPHAKLWQRLFGYSWIYTLMNRLNERQIDIIILS	–
Chryseobacterium viscerum	Bacteroidota	–		A0A316WCE5	KdpD domain, Usp domain	Yes	No	MSSAKDFLELIQKSRKGKFKIYIGMSAGVGKTFRMLQEAHSLLRNGIDVKVGYIETHGREETVALVEGLPEIERKSVFYKGKNLEEMDLQAIINEHPEVVLVDELPHTNVEGSKNKKRWQDVLEILDNGINVISAMNIQHIESLNEEVKKITGVEVAERVPDKILALADEVVNIDLTADELLTRLKEGKIYKKEKIQTALSNFFQSGHILQLRELALKEVATHVERKVETEIKTENFKPIKFLACISSNEKIAKTIIRKTARLASYYNSPWTVIYIQKPSENPEKIALDKQRYLINNFNLAQELGAKVVRIKESSVHNGILEYVIAHNITTVCIGKPHARFWQRLLGYSWIYTLMNRLNERQIDIIILS	–
Chryseobacterium vrystaatense	Bacteroidota	–		A0A1M5A472	KdpD domain, Usp domain	Yes	No	MSSAKHFLELIQKSRKGKFKIYIGMSAGVGKTFRMLQEAQSLLRNGIDVKIGYVETHDREETVALTDGIPEIPRRSVFYKGKNLEEMDLQAIINEHPEVVLVDELAHTNVEGSKNKKRWQDVLEILDNGINVISAMNIQHIESLNEEVKNITGIEVAERVPDKILGLADEVVNIDLTADELLTRLKEGKIYKKEKIQTALTNFFQSGHILQLRELALKEVAAHVERKVETEIKTENFKPIKFLACISSNEKIAKNIIRKTARLASYYNSQWTVLYVQKPSENPEKIALDKQRYLINNFNLAQELGAKVVRVKESSVHKGILDYVIAHNITTVCIGKPHAEIWQRLSGYSWIYTLMNRLNEKQIDIIILS	–
Chryseobacterium wanjuense	Bacteroidota	–		A0A1I0S0N4	KdpD domain, Usp domain	Yes	No	MSSAKDFLELIQKSRKGKFKIYIGMSAGVGKTFRMLQEAHSLLRNGIDVKIGYIETHGREETQALVDGLPEIPRKSVFYKGKNLEEMDVQAIINEHPEVVLVDELAHTNVEGSKNKKRWQDVLEILESGINVISAMNIQHIESLNEEVKKITGIEVAERVPDKILALADEVVNIDLTADELLTRLKEGKIYKKEKIQTALNNFFQSGHILQLRELALKEVATHVEKKVETEIKTENFKPIKFLACISSNEKIAKNIIRKTSRLASYYNSPWTVLYIQRPAENPEKIALDKQRYLINNFNLAQELGAKVMRVKENSVHKGILDYVIEHNITTVCIGKPHAHFLQRIFGYSWIYTLMNRLNERQIDIIILS	–
Chryseobacterium zeae	Bacteroidota	–		A0A1N6FDF0	KdpD domain, Usp domain	Yes	No	MDEKKSAQDFLDLIKKSRRGKFKIYIGMSAGVGKTYRMLQEAHTLLSNGIDVKIGYIETHNRKETHALLDGLPVIPRRTLFYKGKELDELDVQAVINLRPEVVIVDELAHTNIEGSKNEKRWQDVMEILESGINVISAVNIQHIESVNEDVKNITDIEVKERIPDSVLAQADEVVNIDLTAEELIDRLKAGKIYDQAKINSALNNFFKSENILQLRELALKEVASQVQRKVETEISSIKNIRKEKFLACISSNEKTAKNVIRKAARLANYYNSQWCLLYVQIPRESADKIALDKQRHLINNFKLATELGAEIIKVEGTNIAHTIMEQCEERKITTVCIGKPHLNLWKIIVATDTFNSLLNRLSKENIDLVILS	–
Chryseolinea serpens	Bacteroidota	–		A0A1M5SEI9	KdpD domain, Usp domain	Yes	No	MDIYRAYIRPFPQDAQVNAFHNFDMEEKEKSVEHFLNLIKKSRRGKFKVYIGMSAGVGKTYRMLQEAHSLLKNDVDVKVGFIETHNRKETHDLIAGLPMIARKTVFYKGKELEEMDLQAILNIHPEVVIVDELAHTNIEGSKNEKRWQDVLEILDAGINVISAMNIQHIESLNEEVQQITGIEVRERVPDRVLQLADEVVNIDLTADELIVRLREGKIYHPSKIETALRNFFQAEKILQLRELALKEVASQVERKVDSEVTVDKRIRHERFLACISTNHDTARMIIRKTARLAGYYNSKWHVLYVQTPQEDSNRIKLSVQRHLINNFKLATELGAEVIQVKSNRVPDVIATVAEEKKITTVCIGKPHLRLWQVILKTNVFNQLLNRLSDSDIDLVILS	A0A1M5NIU7
Chryseolinea soli	Bacteroidota	–		A0A385SGW7	KdpD domain, Usp domain	Yes	No	MEEKEKSVEHFLNLIKKSRRGKFKVYIGMSAGVGKTYRMLQEAHSLLKNDVDVKVGFIETHNRKETHDLIPGLPMIARKKVFYKGKELEEMDLQAILNIHPEVVIVDELAHTNIEGSKNEKRWQDVLEILDAGINVISAMNIQHIESLNEEVQQITGIEVRERVPDRILQLADEVVNIDLTADELIVRLREGKIYHPSKIETALRNFFQAEKILQLRELALKEVASQVERKVDSEVTVDKRIRHERFLACISTNHDTARMIIRKTARLAGYYNSKWHVLYVQTPQEDSNRIKLSVQRHLINNFKLATELGAEVIQVKSNRVPEVIASVAEEKKITTVCIGKPHLRLWQVILKTNVFNQLLNRLSDSDIDLVILS	A0A385SL59
Chrysosporum ovalisporum	Cyanobacteriota	–		A0A654SF50	KdpD domain, Usp domain	Yes	No	MFYSSDNIYILPSRRGKHKIFIGMAPGVGKTYKMLEEAHELKQDGIDVVIGILETHGRKETAMKAAGIELIPQKACIHHNVTLQEMDTDAILQRSPQLVLVDELAHTNVPGSPREKRYQDVEAILAAGIDVYSTVNIQHLESLNDLVARITGVVVRERIPDYLLDEADAVIVIDVTPETLEERLQEGKIYAPEKIEQSLKNFFQRGNLIALRELALREVADTIEEEANSANLARQHCTIHEQVLVCVSTYPDSVQLLRRGARIANYMNARLYAVFVGNPERFLTKEESLHIDTCEKLCRDFGGEFLHYKSQNVANTIAQVAIDHHITQIIVGESQQPSWKRWLKVSFTQRLMNLIRHKKIDLHIISTDK	A0A654SDL6
Chthoniobacter flavus	Verrucomicrobiota	–		B4CY71	KdpD domain, Usp domain	Yes	No	MLEADPAAKTRADDFLAIIRKQQAGKLKIYLGPCPGVGKTYSMLVEGNRLKKGGVDVVVGYVEPHERPETSAQIGDLEIIPPRLTTYHGIALKEMDVDAVIARRPTVALVDELAHTNAPDSKNRKRYEDVEDLLRAGINVISTVNIQHLESLYNFVEETTGVRVKERVPDEILTKADQIVNIDLPAEDLQERLQAGKIYPKERIEAALANFFTQKNLTRLREMTLTETANFLDRKQRDAENDQNVSALGQVMVAISSQGPDPGRLLRKTARLAAQLNAQWYAVYVRTPSESAVRIDAETQRRVNDTLETAQKMGGLVFSMKGESVAKALVSFAREYGITHIVVGRPGPKRLRQYFQSSLHEVLLQELPDVDLVVV	B4D2A6
Chthonomonas calidirosea	Armatimonadota	–		S0EVC4	KdpD domain, Usp domain	Yes	No	MVSDAQEERPDPDALLARIKAEEPQQRGRLKIFLGFAAGVGKTYEMLSEANRRKQRGQDVVIGYVETHGRKGTEAQIGDLEIIPRKKIEYRGRVFEEMDTEAILRRKPQWVVVDELAHTNVPGSERPKRWQDVEYLRDHGISVLTTLNVQHLESLNDTVYDITGIRVRETVPDSLLHEAEIVMVDITPRALIHRLERGEIYPSDKIQSALNNWFREGNLNALREIALREVAQEVDRDLSDYRKEQRIKKTWATKDRIMVCIAPELASMRLLRRGWRIAQRLDADIVAVYVENRPLTPEQQEQFRSVLALADQLKIPVVTLHGEVADQLISYAKEHQITQIVIGHSSRSRFQEFLKGSIIHRLTQELRNIDILIVAPPEDEAL	S0EV81
Cloacibacillus porcorum	Synergistota	A0A1B2I8W8	2	A0A1B2I8Z6	Truncated DhpCA domain	Yes	No	MKEMRRPTPEELLSQLKSQPDKGEGTLKIFFGYAAGVGKTYAMLEAAHRAKKQGVDVVVGYVEPHTRPETMKLLADLEVLPTRSVEYKGMKLSEFDLDGALARRPQLILVDELAHTNAAGSRHVKRYQDIKELLRYGIDVYTTVNVQHIESLNDIVASITGVTVAERVPDDVFDRAELIEVIDIEPDDLIERIESGKVYKNERAKKALGSFFTKKNLGALREIALRRTADKQNRAALAEGGAVNAGEHVITCISAAPSNAKVIRTAARLAEAFHSRFTALYVETGGGRHGGGDNGRCLQMNIKLAEDLGAQIVTAYGDDISEQIAQYAKQSGATKVVLGRTNHKNGLFGRKKSLIDRLTETAPELDVYIIPDRQPPYRAKKRYGAVGVNLSWRDTARAA…	A0A1B2I4B5
Clostridium aciditolerans	Bacillota	–		A0A934HYS6	KdpD domain, Usp domain	Yes	No	MRSEFKRDTPEEALEKFKRELRGRLKIYIGYAPGVGKTYAMLNDANSRFEKGEDIVIGYLESHQRKETEAQIGKLETVSRKKIEYNSIVMEEMDTEAIISRRPNTVLIDELAHTNVPGSKNKKRFEDVEEILSQGINVVSTLNIQHLESLNDIVRQITGVTVRETIPDKIVEEADEVVVIDITPTALQNRLKGGYIYKYENIARSLKNFFRLGNLNALREIALRQTAEEVDEELEEYKKEHGIKENWHIIERVMVCISPSPTSKKLIRRGARIARKFKCEWVVVNINSTRIFAQKMTEKDSERLEGHFKLARQLGAEVVNLTGKSISRELAQFATQRYITQIIIGHSTRTKWQTILRGSTVTRLLKLTKDIEVHVIPNDLR	A0A934HY00
Clostridium algidicarnis	Bacillota	–		A0A2S6FZ24	KdpD domain, Usp domain	Yes	No	MSSKFKRLSPEEALEKANSGKRGSLKIFLGYAPGVGKTYSMLNEANRRLFRQEDVVAGCIETHGRIDTKEQIGGLKIIAKKKIEYNGRILEEMDTETIIKLKPDAVLVDELAHTNVPGSKNKKRFEDVEEMLSEGIDVVTTVNIQHLESLNDVIRQITGIKVRETIPDSVVEHADEVVVIDVTPDALQNRLKRGDIYKTEIDRALKNFFRKGNLNALREIALRQVAEEVDEDLAEYMKEHEIRENWHTAERVMICISSSDSSKKLIRRGARIAKRYKCEWLVVDVICTSIFYAKSNPKDEENLNNNRALARQLGAEVFTLKGKSISRELINFAFERHITQIIIGNSNRSTLQTMLRGSTVYKILKYTNDIEVHVIPN	A0A2S6FYF4
Clostridium argentinense	Bacillota	–		A0A0C1QW12	KdpD domain, Usp domain	Yes	No	MNTRTPNYFLKEYERSTKGRLKIYVGAAPGVGKTYQMLRDANEMRQSGIDVVIGIIETHGRKETIEQIGDLEIIEPKEIKYKTVMLKELDLEKIILRRPKVVIVDELAHTNAPKSKNKKRYEDILELIENGISVMTAVNIQHLESLKDYVNRMTGVKIRETIPDKMLTIADETKVIDISPEGIRERLKKGKIYSEDKIHSSLNNFFRLGNLTALRELSLREVANEEDEKLTSYKNEKEVDGLVGAKEKILVCVNLNFSAEYLIRRGYRIARMLKAELFVMYVKNKHDHGNDREIVKKYKEIVDLCKRLEGEFIVKVSKNPASPIIKYAKENSVTQIVIGQSARTRFHEIIKGSIVRKIMRKAKYVDVLVVADPQH	A0A0C1QV54
Clostridium asparagiforme	Bacillota	C0D5S4	2	C0DAF1	Truncated DHpCA domain	Yes	No	MDGRPDPEQILKKNFPKGLESGHGRLKIFFGYAAGVGKTYAMLEAARDEAAAGRDVLAGYIEPHDRPETMALLSGLEVLPPRWIKYRGIELREFDLDGVLMRRPGLVLVDELAHTNVDGCRHRKRWQDVIELLEAGIDVFTTVNVQHLESLHDIVASITHVRVSERIPDRVFDQADQVELVDISPEELQKRLEEGKIYRKEQAGRAAANFFTVENLSALREIALRRTADRVNREVVREREAAGKDYYTGEHVLVCLSPSPTNARVIRTAARMAGAFRGDFTAILVETSQIKQENAKISKKMEANIALAKQFGANVITLYGEDIVEQIAGYARRNGISKIVIGRTVQKPHLFYVKPTLIDRLIKRLPNMDIYVIPDSNAGPQSRKWEFLELFRVKSKSDF…	C0D237
Clostridium baratii	Bacillota	–		A0A174PFD6	KdpD domain, Usp domain	Yes	No	MIKDRISADDALKICATEEKGKLKIFLGYAPGVGKTYTMLNEANRRYNRGEDVVIGYFESHGRLDTINQIKSLPELPLKEISYNSITFKELNVPLIIERNPKLVLVDELAHTNAPGSKNKKRYEDVLEILNAGINVYATVNIQHLESLNDVISQITGVIVHETIPDSIIATAEIVVIDIPPDSLRKRLKRGNVYKTDLIQRALKNFFRIGNLNALRELTLRQIADEVDCTLNEYKEIHNIHDNWHTAEKVMVSISSNPKSKRLIRFGARIAKKYKCPLYVVYVNCTHSIYPKDNPEILKSLDENINLAKKFDATIVTLKGKSISSELIKFSKEKNITKLIIGHSKRTRLQKFFRGSTVNKLLEGSKNIEIIVVPYD	A0A174UXV0
Clostridium bolteae	Bacillota	R0BVX9	2	R5FAQ5	Truncated DhpCA domain	Yes	No	MDGQRDERPDPELLLKQNFPRESDKARGRLKIFFGYAAGVGKTYAMLEAARQEKAAGRDVVAGYIEPHDRPDTMELLAGMELLTPMAVTYKGIILKEFDLDAALMRRPDLILVDELAHTNAQGCRHKKRYQDVIELLDAGINVYTTVNVQHLESLHDIVASITHVRVYERIPDDIFDDAGQVELVDIAPEELRQRLEDGKIYHKDQADKASVRFFTVENLSALREIALRRTADRVNREVVRERDAAGKDYYTGEHVLVCLSPSPTNARVIRTAARMAGAFHADFTAVLVETADMKREHAKISRSMEANINLAKQFRANVITLYGDDIVQQIAGYARRNGISKIVIGRTVRKRSFLHLKSTIIDRLIKAVPNMDVYVIPDAAARENGKIKKPENGRKYSM…	R5F0H3
Clostridium cavendishii	Bacillota	–		A0A1M6QTD0	KdpD domain, Usp domain	Yes	No	MEKERKTPSEALEEYYKQNRGVLKVFLGYAPGVGKTFSMLNEANRRLKRGQDVVIGYLEDHGREETIEQVGNLSFIPKQKIDYKGRTLEEMDVDAIISRKPELVIVDELAHTNVPGSKHKKRYEDVLEILNHGINVLTTVNIQHLESLNDVVEHITTVTVRETIPDKIIEDADEVVVVDITPDALINRLKRGNIYRRENIQRSLKNFFRKGNLTALRELALRQTADEVDEDLESYMKQKGIEDNWKVVERVLVCISSSPNAIKLLRHGARIAKRYKCEFYVIDVECTHPMSRKLTDKDRNSIAAHKTLAEKLGAETISLKGRSISSEILKFCHERHITQLVLGHSRRSSIETFFRGSTINKILEDAKDIEIRIIPCDTIY	A0A1M6LYI6
Clostridium citroniae	Bacillota	G5HG58	2	A0A0J9C237	Truncated DHpCA domain	Yes	No	MEKEWDGRPDPELLLRQNFPDSNNKGRGKLKIFFGYAAGVGKTFAMLEAARQEKAGGRDVVVGYIEPHDRPDTLALLDGLELLTPKYVEYKGITLREFDLDGVLIRHPDLVLVDELAHTNAQGCRHKKRYQDVTELLDAGINVYTTVNVQHLESLHDIVASITHVRVNERIPDRVFDNAAQVELVDIGPEELRQRLEEGKIYHREQADRASISFFTAQNLSALREIALRRTADRVNREVIRERDAAGKDYFTGEHVLVCLSPSPTNAKVIRTAARMASAFHADFTAVLVETEHLKKEHVRISRSMEANINLAKQFRANVITLYGDDIVEQVASYARQNGISKIVIGRTVRTRHSIFAKPTLIDRLIKAVPNMDIYVIPDASARERKRNGGTEQKRRVGS…	A0A0J9C0Y8
Clostridium clostridioforme	Bacillota	N9YXF6	2	N9X3M9	Truncated DhpCA domain	Yes	No	MDGQRDERPDPELLLKQNFPRESDKARGRLKIFFGYAAGVGKTYAMLEAARQEKAAGRDVVAGYIEPHDRPDTMELLAGMELLTPMAVTYKGIILKEFDLDAALMRKPDLILVDELAHTNAQGCRHKKRYQDVIELLDAGINVYTTVNVQHLESLHDIVASITHVRVYERIPDDIFDDAGQVELVDIAPEELRQRLEDGKIYHKDQADKASVRFFTVENLSALREIALRRTADRVNREVVRERDAAGKDYYTGEHVLVCLSPSPTNARVIRTAARMAGAFHADFTAVLVETADMKREHAKISRSMEANINLAKQFRANVITLYGDDIVQQIAGYARRNGISKIVIGRTVRKRSFLHLKPTIIDRLIKAVPNMDVYVIPDAAARDNGKIKKPENGRKYSM…	R0BWL9
Clostridium colicanis	Bacillota	–		N9XXU3	KdpD domain, Usp domain	Yes	No	MDSKCTDFRIETFHRDRENKREGKGIFKIYLGYSPGVGKTYRMLQEGNKMLEDGEDIVIGYVEDHDRLETRQQIGKLEIIERTKIKYRGINLEEMSVSNILKRNPNWVIVDELAHTNIPASKNKKRYEDVLELLDNGINILTTVNIQHIESLNDMVSEITGIKVRETIPDRMLQIADDIMVIDLPPESLITRLKSGKIYKKENIQRSLENFFVKSNLIALRELALREAANEIDDDLTILKRNREFKNHVRINEKVLVCVSSNPQSSRLIRHAYRVARRYKCNLYVLIVDCTNVVAKREFKEMDKVLEEHKKLAKALDAIIVEKQSKSVSKAIVDFANEEGITQIILGHSRRSKIQTLFRGSTINKVLSEAPNVEVRVIPYIQIQD	A0A151AML0
Clostridium collagenovorans	Bacillota	A0A1M5XI13	2	A0A1M5XHR7	Truncated DHpCA domain	Yes	No	MKNMDLRPNPDELLKQVKVEGTEKGKLKIFFGYAAGVGKTYTMLQDAHDQFDKGRDVVIGYIEPHTRKETMQLVDGLAVLPPKIIEYKNIFLKEFDLEEALKRKPQLILVDELAHSNVEGTRNKKRYQDIEELLNAGIDVYTTVNVQHIESLNDIIKNLIKVVVRETVPDYIFDLADRVELIDIEPVELLKRFEEGKVYKADRIHTAFNNFFTENNLNMLREISMRRTAERIIKENEAKKSGKKNAGRKFMVILDRSNVSAKKIRSTARIAEGFRAPWIAVYVDNVKSDNESKTNNYITRNMLLAEQLGGQVVTLCGEDAALVVSEYAKESDITNIVIGKEINKNIFSKLFHEGLEDKLINLLEDKEFHIIPYTENKRAYKQRGKLSFKNTLELSTVDT…	A0A1M5WSK8
Clostridium cylindrosporum	Bacillota	–		A0A0J8G598	KdpD domain, Usp domain	Yes	No	MNNADPQEIKAYSKEKKSKGKLKIYIGFAPGVGKTYAMLNEANDRLNNGEDIVVGYLETHGRVETLRQVRELKVLDRRKIPHGTITLEEMDLDLICELKPETVLVDELAHTNAPGSINEKRYEDVLDILKCGINVISTMNIQHIESLNNVVREITGVKVRETVPDSILTDAELVLVDITPKQLRERLQKGLIYKEENAIRALKNFFREGNLNALREISLRQIAEEVEDDINEYKMQHGIRENWHTTDRVMVCITSNPSCEKLIRRGARISKRYKCEWIVVNAQEKGLFSKKPNSSDEKFLKNHLLLADKLGAKTISITSNKLYKSLADFAQDKNITQIIIGHNLESNGDKLFRSSNLTQFLRLTRSLEVHIIPLD	A0A0J8D5Q7
Clostridium drakei	Bacillota	–		A0A2U8DSF5	KdpD domain, Usp domain	Yes	No	MKNDYKRTTPEEALKKLTEEGRGSLKIYIGYAPGVGKTYAMLNDANGRLNKGEKIIIGYLESHQRKETESQIGNLEAVPRKSLEYNNVAMEEMDTEAIIGTKPDTVLIDELAHTNVPGSKNKKRYEDVEDILSQGINVVSTLNIQHLESLNDVIRQITGITVRETIPDKIIEKADEVVVIDIAPAALQSRLKEGYVYKNDNIARALKNFFRLGNLNALREIALRQTAEEVDEDLEEYRKEHGIKEHWHVIERVMVCISPSPTSKKLIRRGARIAKRFKCEWIVVNINSKRIFAPKITEKDAATLEGHFKLARQLGAEVVNLTGKSISKELAQFATEKYITQIIIGHSTRTKIETLLRGSTVTRLLKHTRDIEVHVIPNDLI	A0A2U8DXB6
Clostridium estertheticum	Bacillota	A0A1J0GDV4	2	A0A1J0GCN0	KdpD domain, Usp domain	Yes	No	MEAYEKESRGKLKIYIGGAPGVGKSYQMLHDANDMKKSNIDIIIGIIETYGRVGTEEQIKHLEILPLKEIKYKGINLKELDIDGVIARKPEFVIIDELAHTNVPTSRNKKRFEDVLEILDNGINVMTAVNIQHLESLNDHVSRMTGVKVKETLPDKIIDIADEIEVVDVSPDALRGRIQDGKVYSEDKIEAALHNFFRIGNLTALRELTLREVANEVDEKLVIYKNKKKVAGLIGAQEKILVCVNLNFNSEYLIRRGYRMAKMLKAEFYVLTVSKHYNYGIEESKKLEELKKLCEKLDVELKVERSKHRERPIIEFATNNNITQIIIGPSARTRFHEILRGSIVRTIMRDTKYIDVLVVADPVH	A0A1J0GLS8
Clostridium frigidicarnis	Bacillota	–		A0A1I0ZWC4	KdpD domain, Usp domain	Yes	No	MVEKRLTPNEALEKVKIEGRGHLKIFIGYAPGVGKTYSMLNEANRMLSKNEDVILGFLETHGRRETEEQIKKLIILPRKKLNYNGKILEDFNLEEALKLHPHTILVDELPHTNVPGCKNKKRYEDIEELLNAGINVVTTLNIQHLESLNDVVEKITGVKIRETVPDRIIESADEVEVIDISPDALRTRLTQGDVYKPDVAIRALRNFFRKGNLNALRELTLRQTAEEVDVDLEEYKKKHGITETWHTCERIMVCISANPSCKKLIRQGARRAKTYKCRWFVVYVQCTHFMAPQIDPESLKMLNENIQLARTLGAEIIKLTGKSVSNELVNFAASKYITQIIIGHPNRSRLQIIIRGSTVYKLLKQVSEAEIHIIPQ	A0A1I0Z5C1
Clostridium gasigenes	Bacillota	–		A0A1H0T6U5	KdpD domain, Usp domain	Yes	No	MDKKRANLEQALNACKKETTGLLKVFLGYAPGVGKTYTMLNEANRRFKRGEDIVIGYFESHGRQDTIDQLKDLPQIPLKDILYNNITLTEMNLEEILKRKPKLVIIDELAHTNAPGSKNRKRYEDVLEILNCGINVYTTVNLQHLESLNDVIRQITGVNVNETVPDIILEDSEVVVIDITPDSLRNRLQRGDIYKEPLIERSLSNFFRKGNLTALRELTLRQTADEVDEDLEEYKINHDIHENWSTVERVMVSISSSHQSQRLIRMGSVLSKKYKCAFYVVYVDCTHRFSPADTPNKLDTLNKNILLAESLNATVKKLKGRSVSKELVKFAHDTHITKLIIGHSKRTTIQKFFRGSTINKLLNHSKNIQIIVVPYE	A0A1H0SLR8
Clostridium hathewayi	Bacillota	R5TGP0	2	R5T4S6	Truncated DHpCA domain	Yes	No	MKKNDIDEMDKKRDPEKILQEIKEQEEELEETDIKRRGKLKIFFGYAAGVGKTYAMLDTAGEAKAAGADVVAGYIEPHARPDTIALLEGLEVLPPKLIDHKGIKLREFNLDAALWRKPEILLVDELAHTNAEGCRHRKRFQDIQELLDAGIDVYTTVNVQHLESLHDIVASITHIRVNERVPDRIFDEADKIELVDIEPEELLTRLAAGKIYGKNQAGRAMSNFFTKENLTALREIALRRTADQVNKAVMKERQAAGRDYYTGEHVLVCLSPSPTNEKVIRTAARMAGAFRAELSAVVVETLEAAEREDKVRKTMENNITLAKQFGAKVVTLYGDDIAEQIAGYAKNNGVSKIVIGRTVRPTGLSAIVRRRRNLIDRLIALVPGMDIYVIPDVRAAVQK…	R5T6J4
Clostridium innocuum	Bacillota	A0A223MLR8	2	A0A099I5M2	Truncated DhpCA domain	Yes	No	MKQGKLKIFFGYCAGVGKTYAMLEAAHERRREGMDVVIGYIEKHDRLDTIALMQGLECIALKAIMYHGITLEEFDLDQALQRHPQLILVDELAHTNVQGARHPKRYSDIQELLHAGIDVYTTVNVQHLESLQDVVAGITRVQVQERIPDAVFDEADQVELVDIEPDELLERLKRGKIYHKTAAQKAMHNFFVRDNLIALREIALRRCADRVNKRVSLKDRKSTREHILLCLSPSRSNALVIRTAARMASAFFAEFTALYVENVNEEPLCREDLEQLEQNRRLAQHFHANIVSVAGENIAQQISEYAKISGVSKIVIGRSSPRPHSRARTLIDQLTLLAPDLEIYIIPDANVEPVKRKRHRLTHAPVLRHRDFMLTVLLFLGATGINLLMYHFQLPEANI…	A0A223MT92
Clostridium magnum	Bacillota	–		A0A162SVN5	KdpD domain, Usp domain	Yes	No	MNNDFKRVTDREALKKSTEQLRGRLKIYIGYAPGVGKTYAMLNDANSRLENGEDIVIGYLESYQRKETENQIGKLETVPRKNVEYDDVVTEEMDIDGIILRKPNTVLIDELVHANPPGSKNKKRYEDVEEILSQGINVVSTVNIQHLESLNDIVREITGITVRETIPDKIIENADEVVVIDIAPTALQNRIESGYVCKNENTGRPLNNFFRLGNLNALRELALRQTAEEVDEDLEEYRKEHGIKENWHVIERVMVCISPSPTSKKLIRRGARIAKKFKCEWIVVNVNSTRIFAPKMTEKDVVTLEGHFKLAKQLGAEVVSLTGKSISRELSQFATERYITQIIIGHSTRTKLQTLLRGSTVTRLLKLTKDIEVHIIPND	A0A162TYU8
Clostridium manihotivorum	Bacillota	–		A0A3R5U6P7	KdpD domain, Usp domain	Yes	No	MCSKFIRTSPELALKIAEGSYRGKLKIFLGYAPGVGKTYSMLNEAKRRIKYGQNVVIGYLETQNRADTEKNKEGIEQVPLKEIKYKGKIFYEPDVDRIIQLKPEVVLIDELAHSNPPSSKNKKRYQDVLEILSAGINVITTLNVQHIESLNFLTTNITRVDVSELVPYEVIDKADEVIVVDLPPEELIKRFREGKVFKEYYNSRIENYYNKNTLNALRSICLKAVAEEVDTDLYNYMKQKNINLNWHVAERIMVIIDSEAASRKLVVRGEKMAERFNSEIFVIYIRETNLFNLGSSKLSQLELRLKTISERVGAKFLVVESKSYIKSLCKYISENYITFVIIGNNISFKKRFRSYFRMKMLTRLIKNTEGVEFHIIPN	A0A3R5QRA9
Clostridium muellerianum	Bacillota	–		A0A7Y0ELP7	KdpD domain, Usp domain	Yes	No	MKNKPSKKDLDEMEKTKKGRLKIYIGAAPGVGKTYQMLRDANEFRINNTDIVIGLIETYGRKGTIEQISELEMIPLKEIKYKSVILKELDLEEIIKRKPKIVVVDELAHTNVSTCKNQKRYEDVLEILSNGIDVMTAVNIQHIESLNDHVARMTGVKVRETIPDKILDIADEIEVIDISPDALRERLKDGKIYSKDKIETSLHNFFRLGNLTALRELALREVANEVDERLTIYKNEKKVDGLVGANEKILVCVSLNFNAEYLIRRGYRIAKMLKAKLYVLYINNKCETQEQQGLEKLQKIVVLCNKLDAKFKVEKSQNVADTIIKYGKDYGITQIVIGQSARTRLHEIMKGSIVRKIMRGSKYIDILVVADPER	A0A7Y0EF06
Clostridium nexile	Bacillota	R6Q225	2	A0A6N2S3K4	Truncated DHpCA domain	Yes	No	MEEMRPNSEQLLRRLKYEEEQKQTTRGKLKIFLGYAAGSGKTYTMLEAAHEAKKHGIDVVAGYIEPHDRPDTLKLTEGLEMIPPLWIEYKGVKFREFDLEQALKRKPKLILVDELAHTNVAGCRNHKRYQDVKELLRAGIDVYTTINIQHLESLNDLVGTITHIEVRERVPDRIFDHADQVEVIDIEPEDLIKRMQEGKIYQKQQAQRALDHFFRREKLAALREITLRRTADRVNRIAEEERNIMGDMEYHTGEHVLVCISAAESSPKVIRSAARLAYAFHAKFTGIYVETPEMQEAGEKTKQSLQNHMELARSLGAKIVTVFGSDIGFQIAEYAVVGNVSKVVLGRTNHNRFIQKPRPELLEKLNNRALNIDVYVIPDIKQKKIRTRMNIRSERWEKK…	A0A6N2URI1
Clostridium papyrosolvens	Bacillota	–		U4QYM9	KdpD domain, Usp domain	Yes	No	MRIRNKGYICRMSEEFKRITPEEALKQCNHENRGKLKIFIGYAPGVGKTYSMLNEGNRRAKRGKDIVIGYVESHQREETDKQIGSLEIIPRRKIEYNGVVMEEMDTGSIIARRPQIVLVDELAHTNVPGSKNQKRYEDVEEILCHGINVIATLNIQHMESLNDVVRQITGIAVRETIPDYIVEKADEVVVVDITPDALQNRLKRGNVYNLEKVPQALKNFFRKGNLNALRELALRQTAEEVDEELEEYMKEHGIKDNWRIVERVMVCIGSSPSAKKLIRRGARIARRYKCEWMVVSVDCTNTFAPKTTPKQLEILENYHKLARQLGAEVERLKGKSVSGELAKFAHERHITQIIIGHSRRTKLQTLLRGSTVSKLLKQTKNIEVHVIPNDL	U4R3M5
Clostridium polyendosporum	Bacillota	–		A0A919S1M2	KdpD domain, Usp domain	Yes	No	MDFERKTPDEALKEYYKQSRGELKVFLGYAPGVGKTFSMLNEANRRLKRGQDIVIGYIEGHGRKETLEQVGDLTTIPKMKIQYNGKQLEEMDVDAIITRKPEWAIVDELAHTNVPGSKNEKRYQDVEELLNNGISVLTTVNIQHLESLNDVIKQITGIPVRETIPDKILKDANEVVLVDITPDALINRLKRGNIYKLENVRRSLKNFFRKGNLTALRELALRQTADEVDEDLEDYMKKEGINENWQVVERVLVCISSNPHGAKLIRHGARIANKYKCEFYVIDVECTHPFSPKPTEEDRDILLKHRQLGEKLGAEVISLKGRSISHEILKFAHERHITQLVLGHSNRSQWQTLLRGSTINRILKDAKNIDIRLISV	A0A919VMV2
Clostridium tagluense	Bacillota	A0A401URZ9	2	A0A401US30	KdpD domain, Usp domain	Yes	No	MSNNSFYRTTPEEALKVVEKEISKGHLKIFLGYAPGVGKTYSMLNEANRMLKRGQDIVIGYLESHGRQETNSQVDSLEVLPRKKINYNNMILEEIHLGEVLKRNPKIVLIDELAHTNAPGSKNKKRYEDVLEILEHGIDVVTTLNIQHLESLNDVIKQITGITVRETIPDIIVENAEEVVVIDITPSALQSRLKRGDIYKNENIARALKNFFRGGNLNALREITLRQTAEEVDDDLAEYMKKHNIRENWHTAERVMVCVSANPFGKKLIRRGARIAKRYKCEWIVATVNCTHALATTPSKKGLDMLANHFKLAEQLGAETITLTGKSVSRELVRFASQKHITQIIIGHANRSFWQMVFRGSPVTKILRHAKDIEIHVIPDNRSF	A0A401UP53
Clostridium thailandense	Bacillota	–		A0A949WSR5	KdpD domain, Usp domain	Yes	No	MDKNFIRITPEEALRKFEEEQRGSLKIYIGYAPGVGKTYAMLNDANSRLKNGEEIVIGYLESHQRKETENQIGKLEIVPRKSVEYNNVVMEEMDTDAIMERKPNTVLIDELAHTNVPGCKNKKRYEDVEEILRQGINVVSTLNIQHLESLNDVIRQITGVTVRETIPDKMVEDADEIVVIDISPAALQNRLKGGYVYENENIARALKNFFRLGNLNALREIALRQTAEEVDEELEEYRKKHGIKEHWHVIERVMVCISPSPTSKKLIRRGARIAKRFKCEWIVVNVNSTRIFAPKMTEKDSVTLEGHFKLARQLGAEVVNMTGKSISRELAQFATQRYITQIIIGHSTRTKIQTLLRGSTVTRLLKLTRDIEVHVIPNDLE	A0A949WPP5
Clostridium thermobutyricum	Bacillota	–		A0A1V4SSH7	KdpD domain, Usp domain	Yes	No	MDSKCTDFRIETFHRDRENKKEGKGIFKIYLGYSPGVGKTYRMLQEGNKMLEDGEDIVIGYVEDHDRLETRQQIGKLEIIERTKTKYRGINLEEMSVLNILKRNPNWVIVDELAHTNIPASKNKKRYEDVLELLDNGINILTTVNIQHIESLNDMVSEITGIKVRETIPDRMLQIADDIMVIDLPPESLITRLKSGKIYKKENIQRSLENFFVKSNLIALRELALREAANEIDDDLTILKRNREFKNHIRINEKVLVCVSSNPQSSRLIRHAYRVARRYKCNLYVLIVDCTNVVAKREYKEMDKVLEGHKKLAKALDAIIVEKQSKSVSKAIVDFANEEGITQIILGHSNRSKIQTLFRGSTINKVLSEAPNVEVRVIPYVQIQD	N9XXV2
Clostridium uliginosum	Bacillota	–		A0A1I1KTW1	KdpD domain, Usp domain	Yes	No	MGEKRITPEEALKAYKKQNRGVLKIFLGYAPGVGKTYTMLNEANRRFERGKDVVVGYFESHDRANTINQLKNLPCIPLKEITYNSIILKEMDVDAIIERKPNLVLVDELAHTNAPGSKNKKRYEDVLEILDAGINVYSTINLQHLESLNDIVKQITGVNVNETIPDKIIAEAEVVVIDMPPEGLRNRLKRGNIYKPYLVESALKNFFRNGNLSALRELTLRQIADEVDEDLEKYKSNHDINDNWYTAERVMVSISSNPKSKRLIRLGARIAKKYKCPFYVVYVNCTHLLSSKETPQRINGLKENILLAEKFNATVVQLTGKSVSNELLKFSHEKHITQLIIGHPKRNKIQRLFRGSTINKFLEHAKDIQVIVVPYDSL	A0A1I1MDD5
Clostridium ventriculi	Bacillota	–		A0A174C5K8	KdpD domain, Usp domain	Yes	No	MKDKDLDMEEDKLKEINKSRYDRENSAFLKIFLGYAPGVGKTYSMLNEGNRRLQRGEDIVIGYIEDHGRAETKEQIKDLPVISRKKTMYKGIELEEMDLEAIIERNPQFVIVDELAHTNIPGSKNKKRYEDVLELLEHGISVLTTVNIQHIESLNDIVEKITDVVVRETIPDKIIQRANDLMIIDLPPESLINRLKEGRVYKSENISRSLDNFFKRGNLTALREMALREAANEVDYDLKNHKKHFEIRDEIKINEKVLVCISSNPKSSKLIRHAVRTARRYKCKCYVLIVDCTHPLARKDTPEDLKTLERNKALAIHLGAQVVERSGDSISKVVVDFAQEKGITQLVLGHSKRTKLQTFFRGSTINKILKEAENIEIRIIPYT	A0A174CN02
Cohnella faecalis	Bacillota	–		A0A398CI98	KdpD domain, Usp domain x2, First domain mutated Walker B (DG)	Yes	No	MDSFRRKTPEELLYSIYRIQRGRLKVYIGAVSGSGKTYQMLNEGQKLKDRGIDVVACAVSTKRRPETVEQLAGLDRVPSIHWMQGDEEKKDLDVDALLKRNPEVVLVDGLAHRNRPGAERRTRLDDIRVLLGQGIGVIATVNAYELEGVTQLARKLTGIEAEATIPADTLELADEVRLIDVSPETILKRLEEGNLGGVKDPGFLKRGNVGKLRELALRLMAEDVNESLEKHREEQGLQGASGAAERILVSAQYHWNGSIYIRRGQQIARRLGGDLMVVTFVKPRRGKAPSKEAGAFKQSIAKLTEKIGAKFEEVPLPSRRKLPKELIRYATVNNVTCIVLGHSKQSRWQELWNGSVVNGILRRASNIDVFFIADRADHEGERVLPAKSRAPQPAPSEPY…	A0A398CR98
Cohnella herbarum	Bacillota	–		A0A7Z2VP14	KdpD domain, Usp domain x2, First domain mutated Walker B (DG)	Yes	No	MDSFRRKTPEELLYSIFKIQNGRLKIYIGAVSGSGKTYHMLREGQTLRNQGIDVVVCAVSTMRRPETAEQLKGLERIPSIHWMKGETEKKDLNLEALMQRNPEVVLVDGLAHRNRPDAKFATRLEDIQYLLGRGISVITTVNVYELEGVTELAQKLTGIEAEATVPADTLDLADEVRLIDVSPETILKRLDEGNLPNLNLKDPRLLRRGNIGKLRELALRLMAEDVNESLEKHREKEGLLGPSGATERILVSAQYHWNGSIHIRRGQQIAKRLGGDLKIVTLANPRKTLSKESAQFKRSIEKLADKIDASFEELPLPTRRRLPAILVRYATLNNVTRIVLGHSKQSSWQDFWHGSIADGILKKTKNVDVFFVADRADYDGERVLPTKTSAPQAASDPYR…	A0A7Z2ZM65
Cohnella lupini	Bacillota	A0A3D9HVN4	2	A0A3D9HTY4	KdpD domain, Usp domain x2, First domain mutated Walker B (DG)	Yes	No	MDEFRRKTPEEILQSITRLRRGRLKIIIGPVSGSGKTYHMLHEGKALKQQGIDVAICAVSTMQRLETVQQSIDLERIPSIHWVKDGKEQKDLPLEAIIARNPEVLLVDGLAHRNRKEAKFKTRLEDIHYLMEQGISVITTINVYEFDGEDEVVFKLTGIRAEETVPVETLEIADEVRLIDVSPETILKRIDEGLLGDQTHPAMSSRGYLGVLREISLRLMAEGVNDSLEKHREEMGLVGPSGAAERILVTAQYHWNGSLHVRRGQQIAKRLNGDLMVATFVQPNRKPTKDQQSFKRSIRKLIEKVEAQFEEIPLRHIRHLPSILVRYAIKNNVTRIVMGHSKRSWWQERWQGSIAGKVLKKTRNIDVFLMADRAEHEGERILPIRPQANEGNDPFRRLS…	A0A3D9HYA3
Cohnella nanjingensis	Bacillota	–		A0A7X0VDA1	KdpD domain, Usp domain x2, First domain mutated Walker B (DG)	Yes	No	MEDYRRKTPEEMLHAIFKLHRGRLKIYIGAVGGAGKTYHMLREGHALKAQGVDVVTCAVSTMRRPETMAQLEGLERIPSIHWLRDGEERKDLAMEAILARNPEVVLVDGLAHRNRPDAANPTRLGDIRQLIGRGISVLTTVNVYEIEGVTELAQKLTGIETRETVSAEAVEGADEVRLIDVSPETILKRLDEGHLCNLKDADAKRMRRGQLGKLRELALRMMAEDVNDSLERHRESEGLVGPSGATERILVSAQYHWNGSIYIRRGQQIARRLNGELLVVSFANAAKPLAKEAAAFKRSVMKLADKVNARFEELPMPGRRRLAGALVGYAVRQGATRIVLGHSKMSRWQEWRKGSIVNGVLRKIEGVDVFFVADRADQEGERILPTRTRGEPAIPYKRL…	A0A7X0RS47
Cohnella phaseoli	Bacillota	A0A3D9KT35	2	A0A3D9KR83	KdpD domain, Usp domain x2, First domain mutated Walker B (DG)	Yes	No	MEPFKRKTPEEILYSIYRLHRGRLKIYIGAVSGSGKTYHMLQEGQMLQRQGVNVVICAVSTGQRPETLEQIGDLERIPSIHWIKDGVEYKDLNMDSLLERNPEVVLVDGLAHRNREGAQHLTRLDDIRYLLDRGISVITTVNVYELEGVFELAHKLTGITAEHTIPSDILDSADEVRLIDVTPEAILERLSDGRFHHPDPRLFKRGNLAKLRELALRLMAEGVNESLEKHREAAGLFGPSGAAERILVSAQYHWNGSIYVRRGQQVAKRLGGDLLVVTFVNPKQTMSKESLTFKRSLLQLVEKVEGVFEEIPIASRRELSRKLGHYAASHNVTRIVMGHSKLSPWQEFWRGSLANRLLSKIKNVDLLFMADSSEREGRRILPTRTHQNQESSAYHRLTD…	A0A3D9JNZ8
Cohnella sp.	Bacillota	A0A1I0WYB6	2	A0A1I0WYA0	KdpD domain, Usp domain x2, First domain mutated Walker B (DG)	Yes	No	MTEYRRKTPEEILHSISKLHRGRLKVIIGAVSGSGKTYHMLREGNLLKQQGIDVVICAVSTMQRAETVQQTLELERVPSIRWRKGDMEQKDLPLEALLARNPEVVLVDGLAHRNREGAQFKTRLEDIRYLMDHGISVITTINVYELEGEDEIVYKLTGIRAEETVPSDTLELADEVRLIDVSPETILKRIDEGVLGGRRHPAMCRRGNLGVLREISLRLMAEGVNDSLEKHREQQGLVGPSGAAERILVSAQYHWNGSLHVRRGQQIARRLNGDLIVVTFVRPRRALSKDQQAFKRSIQKLAQKVDAKFEELPLPNRRQLPSLLVRYATDNNVTRIVMGHSDKNRWQERWQGSIANRVLRKTRNIDVFIMADRAEQTGERILPIKPKPKAAAERYRRLS…	A0A3S1ADN3
Cohnella thailandensis	Bacillota	A0A841T074	2	A0A841SZL2	KdpD domain, Usp domain x2, First domain mutated Walker B (DG)	Yes	No	MDNFRRRTPEELLYSIYKIQKGRLKIYLGAVNGSGKTYHMLREGQALKKQGIDVVLCAVSTMQRPETVEQLEGLERIPSIHWTVGDTEKKDLNLEELVRRNPEVVLVDGLAHRNREGARFATRLEDIQFLLNEGISVITTVNVFELEGATEIARKLTRIDVEETVPADTLELADEVRLIDVTPETMLERISAGHMKTSNRSLYDRGNLGKLREIALRTVAEGVNESLERHREENGLLGPSGAAERILVSVQYHWNGSIYVRRGQQIAKRLGGDLRIVSFVRPGRKLTEEAAAFKRSIIQLAAKVEGQFEELPLANRRALASELVRYSARNNVTRIVMGHSKMGAWQEWRKGSVVNGLLRRIRNTDLFFVADRAEREGERILPTKSRKEKYSERYRRKTR…	A0A841SQW6
Cohnella xylanilytica	Bacillota	A0A841U058	2	A0A841U0P9	KdpD domain, Usp domain x2, First domain mutated Walker B (DG)	Yes	No	MTEFRRKTPEELLYSIRKARMGRLKIVIGSASGAGKTYHMLQEGHTLKAKGIDVVVCAASAALRPETDRQIGDLERMAGIPWTRDGVPQEDLDLEALVARDPEVALVDGLAHRNREGARFPARLDDIQYLLSRGISVITTINVYELDGVDDVAYKLTGIKVRDTAPSHTLELADEVRLIDVTPETILERLSGEPIERGKSRLLMRGNLAKLRELSLRLVASGVNDSLEKHREELGLQGPSGASERILVATQYHWNGSIYVRRGQQIAKRLGGDLRIVSFVRPKSPLTKEAAAFKRSILQLADKVEGTFEEVGVPSRRAIPRALANYAVEHKITRIVLGHSRESRWQELRKGSVAGGLVKRIRNTDLFFVADRARTEGERILPTRTRSGDRPEPYRRLSE…	A0A841TU18
Cohnella zeiphila	Bacillota	A0A7X0VXL2	2	A0A7X0SPE1	KdpD domain, Usp domain x2, First domain mutated Walker B (DN)	Yes	No	MTEFRRKTPEELLCSMMKVQMGRLKIYIGSVSGAGKTYHMLQEGQSLKAKGIDVVICAVSTMKRPETVRQVGDLERVPSIHWFRDGQERKDLDLDALIARNPEVVLVDNLAHRNREGARFPTRLEDIQHLRSRGISVITTINVYELDGMTELAQKWTGIEVKETVPAHTLELADEVRLIDVTPETILERLSNGHFARGHPDLFKRGNLAKLRELSLRLVADGVNDSLEKHREELGLRGPSGAAERILVATQYHWNGSIYVRRGQQIAKRLSGDLRVVSFVRARAPLSKEAQAFKKSIIQLVEKVEGVFEEIAIRSRRTLPRQLADYAMEHKVTRIVMGHSRQSRWQDLWKGSVSGGLLKRIHNTDLFFVADRARTEGERILPTRSRSGDAADPYRRLSG…	A0A7X0SGY0
Coleofasciculus chthonoplastes	Cyanobacteriota	–		B4VWY5	KdpD domain, Usp domain	Yes	No	MINKDELTHSSASPESFEPPTSRRGKHRLYIGMAPGVGKTYRMLKEAHRLREEGIDVVIGLLETHGRQETATAAEGLEMVPRLSICRGNTTLTEMDTNAILARQPQLVLVDELAHTNIKGLPREKRYQDVEVILDAGIDVFSTVNIQHLESLNDLVAKITGVVVRERIPDRLLDEADEVVIVDVTPETLEERLIEGKIYAPEKIEQSLQNFFQRQNLLALRELALREVADNLEAVAEKSTLTGKFYSVHERVLVCVSTYPNSAQLLRRGARLATIMRARLYGLFVAHPEQFLTKDESLYIEMCEHFCQEFGGEFLHVTSTNIPNAIAKVAHTYHITQVVVGQTHKSRWQLALQGSPVQQLLRYLKDVDLHIIAT	B4VWB3
Conexibacter woesei	Actinomycetota	D3F9I6	2	D3F9J1	KdpD domain, Usp domain	Yes	No	MEAATRSRTGRLKVFLGMAAGVGKTYRMLQEGQAEAESGRDVVIGYLEPHGRAETTAQARGLEVVPRQRVEHRGAFLEEMDLRGILSRAPELCLIDELAHTNAPGLLHAKRYEDVAAVLAAGIDVFSTVNVQHLESLNDTVAELTTTRVRETVPDEVLGEADELVLIDLTPEALIERLRAGKVYPRERIESALNNFFRIEHLSALREVALRQVAEEVEARRVVGPLPARRSGDGERIALSAAPAAIGERLLALVTPAPVSQRVVRRAWRSAQRLGADLDLLWVQPAGRELKPEQAEQLDALRRLAVVLGAHLLVEPGDDLVAVVRRVAHDRRTTYVLIGEPRPRNALRRLLRPSLPSRLLDALPGIDVRIVADRTRRAAAVDEQQEWSGEA	D3F137
Coprobacter sp.	Bacteroidota	–		A0A316SS77	KdpD domain, Usp domain	Yes	No	MDNEKNVQHFLNLIQKSRRGRFKVYIGMIAGVGKSYRMLQEAHELLDSGVDVQIGYIETHGRADTEALAEGLPAIPRKKIFYKGKELEEMDIEAILAIRPDIVIVDELAHTNVEGSVNEKRWQDVLQLLDAGINVISAVNIQHIEGLNEEVYDIVGLEVKERVPDSVLEQADEVVNIDLTAEELQNRLKAGKIYKTDKISQAMNNFFKVENILQLRELALREVALRVAQKVEDEVSVSNTKLRHEKFLVCISSNEKTPRRMIRKTARLASYYNTGFIVLYVQTPREASDRISLANQRHLLNHFKLSVELGGEVVQKQCNHVTDGIIEVCKERQITRCCIGVPSLRFPSALLTVWRYKKLIEFLSQSGIDLVILA	A0A316SPF1
Corallococcus carmarthensis	Myxococcota	–		A0A3A8JP14	KdpD domain, Usp domain	Yes	No	MTTRRPRAEDFLELVERGRRGRLKLYIGFAAGVGKTFRMLEEAHALKARGVDVVLGFIETHGRRETEALVAGLEAVPRQRVSYRDVTVEEMDLDAVLARRPQVAVVDELAHTNLPVCRNRKRYQDVQELLAAGINVIGAFNVQHLESLNDMVERNTGVTVRETLPDSFLKTADQVVNLDLAVEDLHERLKAGKIYAPDKVSHALERFFTGDNLSTLRELALREVAESLDRATTGRQVRAGEEPSQKGGAWGRVLVALSSHPPRAATLLRRGSRMAGRLNTDWFVVYVETPREAPHLIDAEAQRHLLTNIEKAKELGAEVVRLRASDPVAALLDFARSHGVGHIIIGRSNQAKWRQRLGMTADARLLREGEGFDIHVVSFESHEEKRP	A0A3A8K7E1
Corallococcus coralloides	Myxococcota	–		A0A410S4E2	KdpD domain, Usp domain	Yes	No	MTTRRPRAEDFLELVERGRRGRLKLYIGFAAGVGKTFRMLEEAHALKARGVDVVLGFVETHGRPETEALVEGLEVVPRQRLTYRDVTVEELDLEAILARKPQVAIVDELAHTNAPVCRHRKRYQDVQELLAAGINVIGAFNVQHLESLNDLVERNTGVTVRETLPDSFLKTADQVVNLDLAVEDLHERLKAGKIYAPDKVPHALERFFTGDNLSTLRELALREVAESLDRATAGRQALAGEEKSGAWGRVLVALSSHPPRAATLLRRGSRMAGRLNTDWFVVYVETPREAPNLIDAEAQRHLLTNIEMAKELGAEVVRLRSSDPVAALLDFARSHGVGHIIIGRSHQAKWRQRLGMTADARLLREGEGFDIHVVSFESHEEKRP	A0A410RR57
Corallococcus exercitus	Myxococcota	–		A0A3A8I595	KdpD domain, Usp domain	Yes	No	MTTRRPRAEDFLELVERGRRGRLKLYIGFAAGVGKTFRMLEEAHALKARGVDVVLGFIETHGRRETEALVAGLEAVPRQRVSYRDVTVEEMDLDAVLARRPQVAVVDELAHTNLPVCRHRKRYQDVQELLAAGINVIGAFNVQHLESLNDLVERNTGVTVRETLPDSFLKTADQVVNLDLAVEDLHERLKAGKIYAPDKVPHALERFFTGDNLSTLRELALREVAESLDRATTGREVRAGEEPSPKGGAWGRVLVALSSNPPRAATLLRRGSRMAGRLNTDWFVVYVETPREAPNLIDAEAQRHLLTNIEKAKELGAEVVRLRAGDPVAALLDFARSHGVGHIIIGRSNQAKWRQRLGMTADARLLREGDGFDIHVVSFEPHEEKRP	A0A3A8HAF1
Corallococcus exiguus	Myxococcota	–		A0A7X4YI20	KdpD domain, Usp domain	Yes	No	MTTRRPRAEDFLELVERGRRGRLKLYIGFAAGVGKTFRMLEEAHALKARGVDVVLGFVETHGRPETEALVAGLEVVPRQRITYRDVTVEELDLEAILARKPQVAIVDELAHTNAPVCRHRKRYQDVQELLAAGINVIGAFNVQHLESLNDLVERNTGVTVRETLPDSFLKTADQVVNLDLAVEDLHERLKAGKIYAPDKVPHALERFFTGDNLSTLRELALREVAESLDRATTGRQALAGEDPSQKGGAWGRVLVALSSHPPRAATLLRRGSRMAGRLNTDWFVVYVETPREAPNLIDAEAQRHLLTNIEKAKELGAEVVRLRSSDPVAALLDFARSHGVGHIIIGRSNQAKWRQRLGMTADARLLREGEGFDIHVVSFESHEEKRP	A0A7X4YIM1
Corallococcus llansteffanensis	Myxococcota	–		A0A3A8NY01	KdpD domain, Usp domain	Yes	No	MTTRRPRAEDFLELVERGRRGRLKLYIGFAAGVGKTFRMLEEAHALKLRGVDVVLGFIETHGRPETEALVAGLELVPRQRSTYRDVTVEEMDLDAVLARRPQVAIVDELAHTNLPVCRHRKRYQDVQELLAAGINVIGAFNVQHLESLNDLVERNTGVTVRETLPDSFLKNADQVVNLDLAVEDLHERLKAGKIYAPDKVPHALERFFTSDNLSTLRELALREVAESLDRATTGKQARAGEDPSQKGAGGAWGRVLVALSSQPPRAATLLRRGSRMAGRLNTDWFVVYVETPGEAPHLIDAEAQRHLLTNIEMAKELGAEVVRLRAKDPVAALLDFGRSHGVGHIIIGRSNQAKWRQRLGLTADARLLREGDGFDIHVVSFEAPHEEKRP	A0A3A8P2Y8
Corallococcus sicarius	Myxococcota	–		A0A3A8NKQ1	KdpD domain, Usp domain	Yes	No	MTTRRPRAEDFLELVERGRRGRLKLYIGFAAGVGKTFRMLEEAHALKLRGVDVVLGFVETHGRPETEALVAGLELVPRQRSTYRDVTVEEMDLDAVLARRPHVAIVDELAHTNLPVCRNRKRYQDVQELLAAGINVIGAFNVQHLESLNDLVERNTGVTVRETLPDSFLKNADQVVNLDLAVEDLHERLKAGKIYAPDKVPHALERFFTGDNLSTLRELALREVAESLDRATTGKQARAGEDPSQKGAGGAWGRVLVALSSQPPRAATLLRRGSRMAGRLNTDWFVVYVETPGEAPHLIDAEAQRHLLTNIEKAKELGAEVVRLRAKDPVAALLDFGRSHGVGHIIIGRSTQARWRQRLGLTADARLLREGDGFDIHVVSFEVPHEEKRP	A0A3A8NSN4
Corallococcus sp.	Myxococcota	–		A0A9E9GUH1	KdpD domain, Usp domain	Yes	No	MTTRRPRAEDFLELVERGRRGRLKLYIGFAAGVGKTFRMLEEAHALKARGVDVVLGFVETHGRPETEALVEGLEVVPRQRLTYRDVTVEELDLDAVLARKPQVAIVDELAHTNAPVCRHRKRYQDVQELLAAGINVIGAFNVQHLESLNDLVERNTGVTVRETLPDSFLKTADQVVNLDLAVEDLHERLKSGKIYAPDKVPHALERFFTGDNLSTLRELALREVAESLDRATTGRQARAGEDASQKGGAWGRVLVALSSHPPRAATLLRRGSRMAGRLNTDWFVVYVETPREAPNLIDAEAQRHLLTNIEKAKELGAEVVRLRASDPVAALLDFARSHGVGHIIIGRSNQPKWRQRLGMTADARLLREGEGFDIHVVSFESHEEKRP	R5VYR9
Corallococcus terminator	Myxococcota	–		A0A3A8I618	KdpD domain, Usp domain	Yes	No	MTTRRPRAEDFLELVERGRRGRLKLYIGFAAGVGKTFRMLEEAHALKARGVDVVLGFIETHGRQETEALVEGLELVPRQRLTYRDVPVEEMDLDAILARRPHVAIVDELAHTNLPVCRNRKRYQDVQELLAAGINVIGAFNVQHLESLNDLVERNTGVTVRETLPDSFIKNADQVVNLDLAVEDLHERLKAGKIYAPDKVPHALERFFTGDNLSTLRELALREVAESLDRATTGKQARASGEDPSQKGAGGAWGRVLVALSSHPPRAATLLRRGSRMAGRLNTDWFVVYVETPGEAPHLIDAEAQRHLLTNIEMAKELGAEVVRLRAKDPVAALLDFGRSHGVGHIIIGRSNQAKWRQRLGLTADARLLREGDGFDIHVVSFESPHEEKRP	A0A3A8HU84
Crinalium epipsammum	Cyanobacteriota	–		K9VXD8	KdpD domain, Usp domain	Yes	No	MITQKDIANEISLDSTRVRSRRGKHKIFIGMAPGVGKTYRMLEEAHQLKQEGIDVVIGLLETHGRKETAQKSQGLEIITRQQIGRGDITLTEMDTDAILARQPQLILVDELAHTNVPGSPREKRYQDVEVILESGIDVYSTVNIQHIESLNDLVARITGVVVRERIPDRILDEANEVVVIDVTPETLEERLREGKIYAPEKIQQSLDNFFQRRNLIALRELALREIADNLEEDAINSTPKTKYCSVHERVMVCVSTYPNSVQLLRRGARIADYMRARLYVLFVAHPEKFLTKEESLHIETCEKLTREFGGEFLRATSHDVPQKIAEVAQEYRITQVVLGHSQKSRWQLLWRGSFVHQLLRYLKDIDLHIMASEKTVSKSLSEK	K9VSY3
Crocosphaera subtropica	Cyanobacteriota	–		B1WP54	KdpD domain, Usp domain	Yes	No	MLSQNNITPSLLSVSHRGKHRIYIGMAPGVGKTYRMLQDAQALKEQGTDVVIGLLETHNREETAEQAEGLERIPLLAVNYQNISLKEMNVDGILARSPQLVLVDELAHTNVPGSLHEKRYQDVEYLLESGLNVFSTVNIQHLESLKDLVIKITGISVRERIPDRLLDEADEVVVVDITPEILQERLQDGKIYDLHKIEQSLNNFFQYRNLVALRELALREVADNLEELSTEKSGKESSNGVQERILVTISTNPNSSRLIRRGARLVSQLKGRLYVLFVSHPEQFLSKNDTLYLEMCEQLCQSLGGEFLQITHVDVVKAIAETAKQYHITQIVIGQTQQSRWKLFLQGSIVQRLIRHLKEIDLHIIALPVL	B1WWH6
Cuspidothrix issatschenkoi	Cyanobacteriota	–		A0A2S6CSQ6	KdpD domain, Usp domain	Yes	No	MAPGVGKTYRMLEEAHQLKQDGIDVVIGILETHGRKDTAQKAVGLEIIPKKTIIHKNINLEEMDTEAILARCPQLVLVDELAHTNVPNSAREKRYQDVELILAANIDVYSTVNIQHIESLNDLVAEITGVVVRERIPDRLLDEADAVVVIDVTPQTLEDRLREGKIYAADKIEQSLQNFFQRPNLIALRELALREVADTVEEEANTSISPGQIHNVHERVLVCVSTYPNSIQLLRRGARLANYMNAKLYTIFIADPENFLTKTESLHIHTCERLCQEFGGEFIHLKSSHVPQAIAQFAATHHITQIVIGESQQPRWKKFFKRSFTQRLLELIRDQKIDLHIIATEK	A0A2S6CYR4
Cyanobacterium aponinum	Cyanobacteriota	–		A0A844GUJ5	KdpD domain, Usp domain	Yes	No	MLRKQGKHKIFIGMAPGVGKTYKMLQDANILKKQGIDVVIGLLETHNRQETLLQADGLEIIPRKFISQDNLTLTEMDTEAIINRHPQLVLIDELAHTNIPNSRYQKRYQDVEEILKAGIDVYSTVNIQHLESLNDLIAKITGVVVRERIPDRILDEADQVVVIDVTPETLEERLLAGKIYASNKIEQSLQNFFQRKNLIALRELALREVADTVEEEGEESIPFAQSYLIQERVLVCVSTYPNSLRLLRRGARLANYMNAPLFVLFVKNPDHFLSKTEALHIETCQQLCRDFEGTFLRVEDYNVASVIALIAEQEKITQIVIGESRQSRWKQLLRGSFTQKLMRLIWKKQIDLHIIATNH	A0A844GT47
Cyanobacterium sp.	Cyanobacteriota	–		A0A1E5QU00	KdpD domain, Usp domain	Yes	No	MNHKQGNHKIFIGMAPGVGKTYKMLQEGKSLKQDGIDVVIGLLETHNRQETLLQANGLEIIPRKAINQEELTLTEMDTDAIINRCPQLVLVDELAHTNVPNSRYQKRYEDVEEILRAGIDVYSTVNIQHLESLNDLVAKITGVVVRERIPDRLLEEANQVVVIDVTPETLEERLLGGKIYATDKIEQSLQNFFQRKNLIALRELALREIADTVEEETQQLLSSTQFYSIQERVLVCVSTYPNSLGLLRRGARLANYMNAPFFVLFIKNPEHFLSKTEALHIETCQKLCQDFGGTFLRVEDDNVPEAIARIAEQQKITQIVIGESKQPLWKRLWKGSFTQKLMKLIWKKQIDLHIIATQH	A0A2K8WLM5
Cyanobium gracile	Cyanobacteriota	–		K9PA50	KdpD domain, Usp domain	Yes	No	MIRSSRGRGRHKVFIGMAPGVGKTCRMLQEGRELLKEGTDVVIGLLETHGRQETIRQAEGLEQVPRKQLLYQGVTLEELDVAAVLERRPQLVLVDELAHTNIPGSERKKRWQDVEALLLSGLDVYSTLNIQHLESLNDLVAELTGVVVRERIPNRVLEQADEVVLVDVTPETLQERLKEGKVYAPEKVPQALANFFQRRHLVALRELSLREVADRVEEEEPTAAGLRERVMVCVSAYPSATRLLRRAARLASTMDAPLLALTIQDPGRFLSRQETLRLEACATLCQDVGGTFLRIESSDVLGTIARVARERRITQIVLGQTLRSRWQVLLRRPISERLQQLLRGLSIDLHLISDTTAPGADAEP	K9P236
Cyanobium sp.	Cyanobacteriota	–		A0A2W6ZJ54	KdpD domain, Usp domain	Yes	No	MIRLPRGQGRHKLFIGMAPGVGKTFRMLQEAQELRREGVDVVVGVLETHGRRDTARQAEGLELVPRRRLVHQGVCLEEMDVAEILARRPQLVLVDELAHTNVPGSERPKRWQDVAVLLAAGLDVYSTVNIQHLESLNDQVAQLTGVVVRERLPDRVLQQAEEVVLVDVTPETLQERLRDGKVYAAAKVDQALAHFFRRSHLVALRELALREVADRVEEDGPPVRGLRERVMVCLSTYPGSNRLLRRAARLAGFMDAPLLVLTVLDPARFLSKEQAVRLEESIKLCEDFGAEFLRIDSDDALGTIAHIAGERGITQIVLGQTLRSRPQAFLRRTLSEKLQHRLKGQAVDLHLISIDAGQASPGLPEAPGQDVDHQN	A0A4V0XEB3
Cyanothece sp.	Cyanobacteriota	–		B7JXL2	KdpD domain, Usp domain	Yes	No	MIAQNQLAQPFFSASHSGKHRIYIGMAPGVGKTYRMLQDAQALKEEGMDVVIGLLETHNREETAEQAEGLEQIPLLEVNYQNKSLKEMNVEEILARSPQLVLIDELAHTNVPGSLREKRYQDVEYILESGINVFSTVNIQHLESLNDLVAKITGVVVRERIPDRLLDEADEVVVVDVTPEILQERLEDGKIYDVHKIEQSLSNFFQYRNLTALRELALREVADNLEELAEEQSGHKGSNGVQERILVSVSTNPQSSRLVRRGARLVSQLKGRLYVLFVCDPDRFLSKDEGLYIEMCERLCQELGGEFLRVSHPDIVKGIIEVAQQYHITQIVIGHTRQPRWKWFFKRTIVQRLIGSLNGIDLHIIAGS	A0A6P0TAQ1
Cylindrospermopsis curvispora	Cyanobacteriota	–		A0A7H0F3E5	KdpD domain, Usp domain	Yes	No	MPTTQDPDSYYATPHRRGKHKIFIGMAPGVGKTYKMLEEAHQLKQEGIDVIIGILETHGRKETAQKATGLEMIPKKVMVKENITLTEMDTDAILDRSPQLVLIDELAHTNIPGSPREKRYQDVEVILESGIDVYSTVNIQHIESLNDIVARITGIVVRERIPDRLLDEADAVVVIDITPETLEERLREGKIYPRTQVEQSLKNFFQRRNLIALRELSLREVADTVEEEANTSSLEPSSCNIHERVLVCVSTYSNSLQLLRRGARIANYMNAKLYGIFVSDPEQFLSKKEAGHIDTCEKLCREFGGEFLHVKSQNVAREIARIAAKYHITQIVIGESQQPRWQRWFKGSFTQRLVDLIRNQNIDLHIIAE	A0A7H0EYD2
Cylindrospermopsis raciborskii	Cyanobacteriota	–		A0A8T9DS55	KdpD domain, Usp domain	Yes	No	MPTAQDPDNYYATPHRRGKHKIFIGMAPGVGKTYKMLEEAHQLKQEGIDVIIGILETHGRKETAQKATGLEMIPKRVMVKENITLAEMDTDAILDRSPQLVLIDELAHTNIPGSPREKRYQDVEVILESGIDVYSTVNIQHIESLNDIVARITGIVVRERIPDRLLDEADAVVVIDITPETLEERLREGKIYPQSQVEQSLKNFFQRRNLIALRELSLREVADTVEEEANTCSLEPSSCNIHERVLVCVSTYSNSVQLLRRGARIANYMNARLYGIFVSGPEQFLSKKEAGHIDTCEKLCREFGGEFLHVKSQNVAREIAQIAAKYHITQIVIGESQQPPWQRWFKGSFTQRLVDLIRNQNIDLHIIAE	A0A8T9DUS3
Cylindrospermopsis sp.	Cyanobacteriota	–		A0A0R0M2L1	KdpD domain, Usp domain	Yes	No	MPTTQDPDSYYATPHRRGKHKIFIGMAPGVGKTYKMLEEAHQLKQEGIDVIIGILETHGRKETAQKATGLEMIPKKVMVKENITLTEMDTDAILDRSPQLVLIDELAHTNIPGSPREKRYQDVEVILESGIDVYSTVNIQHIESLNDIVARITGIVVRERIPDRLLDEADAVVVIDITPETLEERLREGKIYPRTQVEQSLKNFFQRRNLIALRELSLREVADTVEEEANTSSLEPSSCNIHERVLVCVSTYSNSLQLLRRGARIANYMNAKLYGIFVSDPEQFLSKKEAGHIDTCEKLCREFGGEFLHVKSQNVAREIARIAAKYHITQIVIGESQQPRWQRWFKGSFTQRLVDLIRNQNIDLHIIAE	A0A0R0M6C3
Cylindrospermum sp.	Cyanobacteriota	–		A0A927A4P7	KdpD domain, Usp domain	Yes	No	MYLERRGKHKIFIGMAPGVGKTYRMLEEGHALKLEGIDVVIGLLETHGRKETASKAEGLEIIPCRQVPHGELMLTEMDTEAILKRSPQLVLIDELAHTNVPGSPRKKRYEDVEIILAAGIDVYSTINIQHLESLNDLVARITGVVVRERIPDRILEAADEVLVVDVTPETLEERLLEGKIYAQPKIQQALDNFFQRRNLIALRELALREVANNVEEEAIASTLKGEFYNIQERVLVCVSTYPNSVQLLRRGARLASYMNAPLYTLFVADPNRFLTKEESLHVDTCQKLCQEFAGTFIQVKSNNVAKAIAEEAQQHHITQIVIGASQRSRWQLFLKGSLIQELVHLLKNVDLHIIASEKKSSSKN	A0A1Z4QGW6
Cylindrospermum stagnale	Cyanobacteriota	–		K9WYH7	KdpD domain, Usp domain	Yes	No	MMITQREMLNDTNTGSADTKPLTSASSAMSLARRGKHKIFIGMAPGVGKTYRMLEEGHALKQEGIDVVIGLLETHGRKETAAKAEGLEIVKNRQVPHGELMLTEMDTEAIIRRSPQLVLIDELAHTNVPGSPRKKRYEDVEVILAAGIDVYSTMNIQHLESLNDLVARITGVVVRERVSDRILEAADEVVVVDVTPETLEERLIEGKIYAPPKIEQALDNFFQRRNLIALRELALREVANNVEEEAIASTPNGQFYNIQERVLVCVSTYPNSVQLLRRGARLASYMNAPLYTLFVADPHHFLTKEESLHVDTCQKLCKEFAGTFIRVTNNNVAQAIAQEAHKHHITQIVIGASQRSRWQLLLKGSLIQTLVHLLKNVDLHIIASEKKSSSQAENSG	K9WT82
Cystobacter ferrugineus	Myxococcota	–		A0A1L9BH13	KdpD domain, Usp domain	Yes	No	MPRGRAEDFLELVERGRRGRLKLYIGFAAGVGKTYRMLEEAHALRKRGVDVVLGFVETHGRAETQALIEGLEVVPRAVFTYRDVSVEEMDLDRVLARKPQVVVVDELAHSNVPLCRHRKRYQDVEELLAAGINVIGAFNVQHLESLNDLLERNIGVRVRETIPDSFLESADQVVNLDLAVEDLHERLRAGKIYAADKVPGALESFFRQDNLSTLRELALREVAESLDRATGTRARVGENSSKPGGWGRLMVALSSNPPHAATLLRRGSRMAGRLNTDWFVVYVETPREAPHLIDSEAQRHLLTNIEMARELGAEVVRLKSEDPVGALLDFARSHGVGHIIVGRSRQPWWRRMLGLASDVRLLREGEGIDIHVVSFHPPREERRP	A0A1L9AVR0
Cystobacter fuscus	Myxococcota	–		S9PMY3	KdpD domain, Usp domain	Yes	No	MPRGRAEDFLELVERGRRGRLKLYIGFAAGVGKTYRMLEEAHALRQRGVDVVLGFVETHGRAETQALIEGLESIPRAVFTYRDVSVEEMDLDRVLARKPQVVVVDELAHSNAPPCRHRKRYQDVEELLAAGINVIGAFNVQHLESLNDLLERNIGVRVRETLPDSFLKSADQVVNLDLAVEDLHERLRAGKIYAADKVPGALESFFRQDNLSTLRELALREVAESLDRATGTRARTGEDSPKPGGWGRLMVALSSNPPHAATLLRRGSRMAGRLNTDWFVVYVETPREAPHLIDAEAQRHLLTNIEMARELGAEVVRLKSEDPVGALLDFARSHGVGHIIVGRSRQPWWRRMLGLASDVRLLREGEGIDIHVVSFHPPREERRP	A0A250J3T9
Cytobacillus horneckiae	Bacillota	–		A0A2N0ZDA2	KdpD domain, Usp domain	Yes	No	MLGNDHPHFRRKTPDEFLEEINQAKRGKFKLYVGAAPGVGKSYRMLQDAHELKSDGVDIVIGLIESHGRIETEAQIKGLESVPLKEIIYKGKKFYELNVNEIFIRKPEIVIVDELAHTNIKGSLHPKRYLDVEDLLEAGISVFSAVNIQHLESVYDIIQQICGIKVRERLPDKIFHIADEIQLIDVTPETLRKRLSEGKIYSSRKIEQSLNNFFTTEKLSALRELTLREVANDVDERIERITMEGEYGSIGILEKILVCIHYGPTAEKLIRRGWRMAQRLKAELFILNVLPDENHIVHLEREKKLREWKILAEQFNATFIIEKQGRCSPAEIIILTAKSFHITQILLGQSARTRWEEICKGSIVNTIMRKTSNIDIHIVADSR	A0A2N0Z8Q9
Cytophaga hutchinsonii	Bacteroidota	–		A0A6N4SS50	KdpD domain, Usp domain	Yes	No	MSEKDKTVQHFLDLIKKSRKGKFKIYIGMSAGVGKSYRMLQEAHALLKNGIDVKIGFIETHNRKETHALLEGLPVVPRRKLFYKGKELEEMDVQAIINLRPEVVIVDELAHTNIEGSKNEKRWQDVIEILEAGINVISAVNIQHIESLNEEVKTITGVEVKERIPDSILTQADEVVNIDLTADELIIRLKEGKIYQEEKIQAALQNFFKSDHILQLRELALKEVASQVERKVETEVTKTHAIKHERFLACISSNDHAAKEVIRKTARLANYYHSKWYVLYIQTPNEHADKIALDKQRHLINNFKLATELGAEIIKVESASVTKMIVSQAIERNITTICIGKPRLNVFKIIWRTNVLNTLFKKLSSNNIDLVILS	A0A6N4SV60
Dechloromonas denitrificans	Pseudomonadota	A0A133XGC2	2	A0A133XMW9	Truncated DHpCA domain	Yes	No	MTDQRPDPDQLLNRLNEEEAKARRGKLKIFFGASAGVGKTYAMLGAARQQLLAGVDVVIGVVETHGRMETEVMADGLEHLPLRDIPYRDRILREFDLDTALARKPTLILMDELAHSNVAGSRHAKRWQDIDELLAAGIDVYSTVNVQHLESLNDVVSGITGIRVWETVPDKVFDAADEVVLVDLPPDELLQRLKAGKVYLANQAERAIRNFFRKGNLIALRELALRRTADRVDDQMLQYRRDQSVSPIWQTRDSLLACIGTGAAAEKVVRTTARVASRLEAPWHAIYIETPALQRLSEESRHRVLRNLKLAEELGAQTATLSGSDVEELVVKYARDHNLSKILVGRDHPRPWRPWYRSFADRIGQRAPDLDVLQVARSDPDREPGKGGQERIGDSLFDQ…	–
Deinococcus actinosclerus	Deinococcota	–		A0A0U4B8L3	KdpD domain, Usp domain	Yes	No	MPGAARPVRGRHRVFVGMAAGVGKTTRALSELRDRLARGEDALIGVLETHGRAFTQAAAAGLPVFPRLEVVRGGVTLGELDVAGLIARRPDAVLVDELAHSNAPGSAREKRWMDVEALLDAGVNVLSTVNVQHLESLHDTVARLTGVRVRERIPDAVLRGADELVLVDLTPADLRERVRSGAVYGAERAEHALTNFFTLPNLTALRELALRQVAQVVEQGAAGLAAGLGVQERVVVAVAAEETGARLIRRGGQLAQRLHADLQVVTVRSGRISAERARLLDTFRAVTVALGGEFIVLDPAGGVAATLIRHVRAAQATQVVLGESSRSRWEEVLRGDIIRSVLRQTRNVDVYVITRE	A0A0U3KBB9
Deinococcus aquiradiocola	Deinococcota	–		A0A917UIG3	KdpD domain, Usp domain	Yes	No	MPDDPAPPGTTSPTGPPVPERLRLPRHDPPARQRGHHKVYVGMAAGVGKTTRALNDLRDHLQAGEDALIGLLETHGRAGTIQAAEGLPVWPRQQVTRGTVTLGELDVQGLLTRRPALVLIDELAHTNVPGSDSALAGREKRWQDVQVLLDAGIHVLSTVNVQHLESLHDTVTRLTGVRVRERLPDSVLQDADELVLVDVTPTDLRARLLTGKIYSPDKIDQSLSHFFTTENLTALRELAMRQMANVVEEEAPTGLPGVKERVMVAVAAEDTSARLIRRGARIAERMGGDLLVVSVRPAHLTGPAARYLDTYRTLTHALGGTFTMLGGTSSVARALVTYARQEHVTQIVVGESSRSRLETFLRGDIIAFLLRETRNVDVYVISRD	A0A917PFV3
Deinococcus arcticus	Deinococcota	–		A0A2T3WAZ0	KdpD domain, Usp domain	Yes	No	MSDPPGPVRLPPRRPAPDAARGRHKVFVGMAAGVGKTTRALHELRERLLAGEDALIGVLETHGRADTIRAAEGLPVFPRLELRRGDVVLGELDVAGLLARRPALVLVDELAHTNAPGSAREKRWEDVAALLTAGIHVLSTVNVQHLESLNDTVARLTGVRVRERVPDQVLLSADELVLIDLPPDDLRARLRAGKIYGPEKIEQALGHFFTVPNLMALREIALRQVANAVEMDAPAGEPGVQERVVVAVAAEGSGARLIRRGGQLAERLRGELHVVTVRPPRLSPEQSRLLDTFRAITTALGGHFEVLEPQGGVAQTLVRYLTAAHATQAVLGESSRSRWDEWWRGDIIKTVLRDTRNVDVYVITRE	A0A2T3W787
Deinococcus arenae	Deinococcota	–		A0A8H9GL40	KdpD domain, Usp domain	Yes	No	MPGAPRPVRGRHRVFVGMAAGVGKTTRALHELRDRLARGEDALIGVLETHGRAFTQAAAAGLPVFPRLEVVRGGVTLGELDVAGLIARRPDVVLVDELAHSNAPGSARGKRWMDVEALLNAGVNVLSTVNVQHLESLHDTVARLTGVRVRERIPDAVLRGADELVLVDLTPADLRERVRSGAVYGAERAEHALTNFFTLPNLTALRELALRQVAHVVEQGAADLGAGRDLHDRLGVQERVVVAVAAEETGARLIRRGGQLAQRLHADLQVVTVRSGRISAERARLLDTFRAVTVALGGEFIVLDPAGGVAATLIRHVQAAQATQVVLGESSRSRWEEFLRGDIIRSVLRQTRNVDVYVITRE	A0A8H9GQN2
Deinococcus detaillensis	Deinococcota	–		A0A553V5S1	KdpD domain, Usp domain	Yes	No	MPDAESPSERSPQRLTLPGQSGGSAGPVRGVHKVFIGMAAGVGKTYRALSELRERVAKGEDALIGIVETHGRPETIRAAEGLPLFPRRVILYGGTELTELDVPGLLARRPEVVLVDELAHTNAPGSERQKRWQDVEVLLAAGITVLSTVNVQHLESLNDTVARLTGVRVRERIPDAVLSEATELVLVDLTPHDLRARMKAGHVYGPEKVDQALGNFFTSPNLMALREIALRQVASVVEQAAPTGSPGVHEIVVVAIAAEESAGRLIRRGGQLAARLHGALHVVTIRGPRVTSDQSRLLDAYRTLTVALGGQFEVLDGESGVAAALIGYVGRSRATQVVMGETSRSRWAELWRGDLIKQVLRSTRDVDVHIISRD	A0A553UV24
Deinococcus ficus	Deinococcota	–		A0A221T0G6	KdpD domain, Usp domain	Yes	No	MPDPVRLTLNRDSGALRGTHRMFIGMAAGVGKTYRALGSLHEHLSAGEDALIGVLETHGREETKRAADGLPVFSRREIQHGNVTLSELDVDGLIARRPGIVLIDEIAHTNAPGSRHEKRWEDVEALRDAGIHVLSTMNVQHLESLNDTVARLTGVRVRERVPDHVLRAADELVLIDLPPEDLRARLRAGKVYGPEKIEQALGNFFTVPNLMALREIALRHVAQAVELDVPDGQPAAHEVVVVAIAAEATAARLIRRGGQLSGRLHGELHVVTVRAERLTPEQGRLLGTFREITGALGGHFEVLERQGGIGDTLVAYARKAHATQIVMGETSRSRWAEFWRGNVIRFVLRATRGVDVHVISRD	A0A221STX6
Deinococcus geothermalis	Deinococcota	–		Q1J2K3	KdpD domain, Usp domain	Yes	No	MPGPTRLNPPCRHGPAPTRRGTHRIFIGMAAGVGKTYRALHELRERLERGEDALIGLLETHGRRETLEAAKGLPVFPRREVQHGNVTLGELDVEGLLRRRPQVVLVDELAHTNAPGSPRAKRWQDVEALLDAGIDVLSTMNVQHLESLNDTVARLTGVRVRERVPDHVLHDADELVLIDLPPEDLRERLRAGKIYGPDKIEQALGNFFTVPNLTALREIALRHVAQAVELEVPEGQPAAHEVIVVAVAAEGTAARLIRRGGQLAERLHGELHVVSVRSARLTQEQSRLLDTCREITQALGGTFELLENTGGVGPTLVAYARRVNATQIVLGETSRSRWAELLRGDIIKDVLRQTQGVDVYVISRD	Q1J246
Deinococcus gobiensis	Deinococcota	–		H8GX33	KdpD domain, Usp domain	Yes	No	MGMAAGVGKTTRALNELRERLERGEDALIGVLETHGRRGTVQAAEGLPVFPRRVLAHGGVTLGELDVDGLIARRPGVVLVDELAHTNAPGSPREKRWQDVETLLDAGIDVLSTVNVQHLESLNDTVARLTGVRVRERLPDAVLHGADELVFVDLPPDDLRARLRAGHIYGPEKIEQSLTNFFTVANLTALREIALRQVANAVEMDAPEGQPGVQERVVVAIAAEETGSRLIRRGGQLAERLHGELHVVTIRPARLSAEQSRMLGTFRAITAALGGQFHVLDAQGSVAPVLVRFVQEIHATQVVMGETSRSRLTEFLRGDIIKTVLRETRNVDVYVISRD	H8GTT6
Deinococcus grandis	Deinococcota	–		A0A100HKE2	KdpD domain, Usp domain	Yes	No	MPGAPRPVRGRHRVFVGMAAGVGKTTRALSELRDRLERGEDALIGVLETHGRAFTQAAAEGLPVFPRLEVVRGGVTLGELDVAGLIARRPDVVLVDELAHSNAPGSAREKRWMDVEALLDAGVNVLSTVNVQHLESLHDTVARLTGVRVRERIPDAVLGGADELVLVDLTPADLRERVRSGAVYGAERAEHALSNFFTLPNLTALRELALRQVAHVVEQGAAGLGSGQSPGMGVQERVVVAVAAEESGARLIRRGGQLAQRLHADLQVVTVRSERISAERARLLDTFRAVTVALGGEFIVLDPAGGVAATLIRHVQAAQATHVVLGESSRSRWEEFLRGDIIRSVLRQTRNVDVYVITRE	A0A100HGP8
Deinococcus indicus	Deinococcota	–		A0A246BMD2	KdpD domain, Usp domain	Yes	No	MPDPVRLTRPAPDPSPRRGRHRVFLGMAAGVGKTVRALNDLRDRHALGENVLIGVLETHGRAGTEAAAGNLPRFPLLELPRGAALLKEPDITGLIARRPDAVLIDELAHTNAPGSARTRRWEDAEALLAAGIDVYSTLNVQHLESLNDVVARLTGVRVRERVPDHVLADADEVVLIDLPPEDLRRRLRGGQVYAPQKVEQALTHFFTAANLTALRELALRHVTQTVEADAPPGPPGAHEVVVVAVAAESTALRLIRRGGQIAGRLHAPLHVITVSGPRLSAQQARLLETAREITHALGGTFDVLPAQGGVADTLVRHATRVNATQIVLGETSRSRWLEFLRGDIIRHVLRATRDVDVHVISRD	A0A246BKT2
Deinococcus koreensis	Deinococcota	–		A0A2K3USB7	KdpD domain, Usp domain	Yes	No	MTDPRGPTRLSLPGRAGEGRTRGHHKVFVGMAAGVGKTYRALGELRERLERGEDALIGVLETHGRQGTLRAAEGLPVFPRRQVQHGGVTLGELDVGGLLERRPFVVLVDELAHTNAPGSPRGKRWEDVEALLDAGIHVLSTVNVQHLESLNDTVARLTGVRVRERIPDAALHRADELVLIDLTPADLQARLRAGHVYGPEKVEQALTNFFTAANLTALREIALRQVANVVEMDAPAGEPGVQERVVVAIAAEETGGRLIRRGGQLAERLHGELHVVTVRPPRLSSEQSRLLGTFRAITEALGGEFHVLEPLGGVAAALIRYVQDSHATQVVMGETSRSRLTEFLYGDIIKTVLRETRNVDVYVISRD	–
Deinococcus maricopensis	Deinococcota	–		E8U858	KdpD domain, Usp domain	Yes	No	MSDPTPERQPERLTRPDAERARGHHKIFVGAAAGVGKTYRALTELREHREAGQDAIIGVLETHGRQDTARAADGLPIQPRREVKYKGVQLSEMDLAGLLERRPDMVLVDELAHSNAPGSKNEKRYEDVEELLQAGINVISTVNIQHLESLNDLVARLTGVRVRERVPDHVVQDADEVILVDVTPQVLQDRLRAGKIYAADKVEQALKNFFTDENLGALRELALRQVAEAVQAETEETTEHSSGVKERILVALGAEPESGRLLRRGGRMAKRLGGDLIALYVSTGRLSRDQSKTLDGLRAITESLGGTFVTAPARGGVGHTLVQYVREHGVTQVILGESSRTRFQEFLRGSIIHQVLRDTRNVDVYVISRDK	E8U5G9
Deinococcus marmoris	Deinococcota	–		A0A1U7P184	KdpD domain, Usp domain	Yes	No	MPDAEPSSAERSPQRLILPGQAENAAPARGVHKVFIGMAAGVGKTYRALGELRERLEKGEDVLIGVLETHGRAETIRAAEGLPIFPRRVTAYGGTELTELDVDGLLVRRPAVVLVDELAHTNAPGSERQKRWQDVEVLLAAGITVLSTVNVQHLESLNDTVARLTGVRVRERIPDAVLRAATELVLVDLTPHDLRARLKAGHVYGPEKIDQALGNFFTSPNLIALREIALRQVASVVEQGAPPGSPGVQEVVVVAIAAEESAARLIRRGGQLAARLHAALHVVTIRGPRITPEQSRLLDTYRALTVALGGQFEVLGGEAGVAAALIGYVQLSRATQVVMGETSRSRWAELWRGDIIKRVLSGTRNVDVHVISRD	A0A1U7NUP2
Deinococcus metalli	Deinococcota	–		A0A7W8NNX5	KdpD domain, Usp domain	Yes	No	MTEPVRLTREKAPQDAPRGTHRVFLGMAAGVGKTVRALNDLRDRAARGEDVVIGVLETHGRAGTLAAAAGLPVFPRVELPRGDAVLTEPDIEGLIARHPDVVLMDELAHTNAPGSARAKRWQDVGALLAAGIDVHSTLNVQHLESLNDVVARLTGVRVRERVPDHVLEEADEIVLVDLPPEDLRQRLRDGLVYGPEKVEQALGNFFTTPNLTALREVALRHVAQTVEATPPDGQPGAHEVVVVAIAAEATALRLIRRGGQFAGRLRAELHVVTVNTARLSHEQSRLLDTCREITQALGGTFEVLPAQGGVAGTLVAYVRRVNATQVVLGETSRSRWLELLRGDIIKVVLRDTRDVDVHVIGRD	A0A7W8KFZ6
Deinococcus metallilatus	Deinococcota	–		A0A8B5QPJ0	KdpD domain, Usp domain	Yes	No	MPDPIRLSLNREAAQPQRGKHRIFIGMAAGVGKTYRALNSLREHLEAGEDALIGVLETHGRHETVQAAEGLPLFPRRELQHGNVTLSELDVDGLTLRHPEIVLIDELAHTNAPGSRNEKRWQDVEALRDVGINVLSTMNVQHLESLNDTVARLTGVRVRERVPDHVLHDADELVLIDLPPEDLRARLRAGKIYSADKIEQSLGNFFTVPNLTALREIALRHVAQAVEMDVPDGQPAAHEVVVVAIAAEDTAARLIRRGGQLAERLHGELHVVTVRSERLSQEQSRLLDTYREINEALGGHFEVLEKGEGIGTALVTYARRVHATQIVMGETSRSRWAELWRGDIIKYVLRQTQGVDVHVISRD	A0A7W8I4Q9
Deinococcus phoenicis	Deinococcota	–		A0A016QS42	KdpD domain, Usp domain	Yes	No	MPEPVRLTLQRDPGQPRRGTHRIFIGMAAGVGKTYRALNELRARLERGEDALIGVLETHGRRETLEAARELPVFPRREIEHGNVTLSELDVDGLITRHPQVVLVDELAHTNAPGSPRGKRWQDVEALLDAGIDVLSTMNVQHLESLNDTVARLTGVRVRERVPDHVLHDADELVLVDLPPEDLRERLRAGKVYGPEKIDQALSNFFTVPNLTALREIALRHVAQAVELEVPEGQPAAHEVIVVAMAAEATAARLIRRGGQLAERLHGELHVVSVRPERLSQEQARLLDTCREITQALGGHFELLEGAGGVGMALVAYARRVHATQIVMGETSRSRWAELFRGDIIKYVLRETQGMDVHVISRD	A0A016QT76
Deinococcus psychrotolerans	Deinococcota	–		A0A3G8YRA0	KdpD domain, Usp domain	Yes	No	MRRPPQPGGKAVPDAESPSERSPQPLTLPGQSGGSAAPVRGVHKVFIGMAAGVGKTYRALSELRERLGRGEDALIGIVETHGRPETIRAAEGLPLFPRRVILHGGTELSELDVPGLLARRPEVVLVDELAHTNAPGSERQKRWQDVEVLLAAGITVLSTVNVQHLESLNDTVARLTGVRVRERIPDAVLSEATELVLVDLTPHDLRARMKAGHVYGPEKVDQALGNFFTSPNLMALREIALRQVASVVEQAAPTGSPGVHEIVVVAIAAEESAGRLIRRGGQLAARLHGALHVVTIRGPRITAEQSRLLDIYRALTGALGGQFEVLGGESGVAAALIDYVGRSRATQVFMGETSRSRWAELWRGDLIKQVLRGTRGVDVHVISRD	A0A3G8YDQ0
Deinococcus radiodurans	Deinococcota	–		Q9RZN5	KdpD domain, Usp domain	Yes	No	MSEPIRLTLPRDSQSPQPERGTHRIFIGMAAGVGKTYRALNELRERLERGEDALVGVLETHGRRETLQAAEGLPVFPRREIVHGNVTLSELDVEGLIARNPFIVLIDELAHTNAPGSPHEKRWQDVEALRDAGIHVLSTMNVQHLESLNDTVARLTGVRVRERVPDFVLHDADELVLIDLPPEDLRERLRAGKIYAPEKVEQALGNFFTLPNLTALREIALRHVAQAVELEVPEGQPAAHEVVVVAMAAEGTAARLIRRGGQLAERLRGELHVVTVRPARLTPEASRMLDTCREITEALGGGFRVLDNVGTVGATLVAYARAVHATQIVMGETSRSRWAELLRGDIIKYVLRGTQGMDVHVISRD	Q9RYE2
Deinococcus radiopugnans	Deinococcota	–		A0A5C4XUR4	KdpD domain, Usp domain	Yes	No	MPDADSPSAGRSPQRLTLPGQPDGPAVTRGVHKVFIGMAAGVGKTCRALGELRERLDRGEDVLIGVLETHGRAGTIRAAEGLPVFPRRVLPYGETELTELDVAGLLARRPAVVLVDELAHTNAPGSERQKRWQDVEALLAAGISVLSTVNVQHLESLNDTVARLTGVRVRERVPDAVLRAATELVLVDLTPHDLRARLKAGHVYGPEKIDQALGHFFTAPNLTALREIALRQVASVVEQAAPQGSPGVQEVVVVAIAAEESAARLIRRGGQLAARLHAALHVVTIRGPRVTPEQARLLDTYRALTVALGGQFEVLGGDGGVAAALIAYVQLSRATQVVMGETSRSRWAEVWRGDIIKQVLRGTRNVDVHVISRD	–
Deinococcus soli	Deinococcota	–		A0A0F7JPZ3	KdpD domain, Usp domain	Yes	No	MPGAPRPARGRHRVFVGMAAGVGKTTRALNELRDRLERGEDALIGVLETHGRAFTQAAAAGLPVFPRLEVVRGGVTLGELDVAGLIARRPDVVLVDELAHSNAPGSAREKRWMDVEALLDAGVNVLSTVNVQHLESLHDTVARLTGVRVRERIPDAVLGGADELVLVDLTPADLRERVRSGAVYGAERAEHALTNFFTLPNLTALRELALRQVAHVVEQGAADLGAGQGTGLGVQERVVVAVAAEETGARLIRRGGQLAQRLHADLQVVTVRSGRISAERARLLDTFRAVTVALGGEFIVLDPAGGVAATLIRHVQAAQATQVVLGESSRSRWEEVLRGDIIRSVLRQTRNVDVYVITRE	A0A0F7JLG4
Deinococcus sp.	Deinococcota	–		A0A5J6Z2T8	KdpD domain, Usp domain	Yes	No	MVERSSPQRLTLPGQGEGSAPQRGVHKVFIGMAAGVGKTYRALGELRERLARGEDALIGVVETHGRPETIRATEGLPLFPRRVIAYGGTELTELDVDGLLARHPEVVLVDELAHTNAPGSERQKRWQDVEVLLAAGITVLSTVNVQHLESLNDTVARLTGVRVRERIPDAVLREATELVLVDLTPHDLRARLKAGHVYGPEKIDQALGNFFTSPNLIALREIALRQVASVVEQAAPPGSPGVQEIVVVAIAAEESAGRLIRRGGQLAARLHGALHVVTIRGPRITPEQSRLLDTYRALTGALSGQFEVLDGAGGVAAALIGYVQLSRATQVVMGETSRSRWAELWRGDIIKQVLSGTRNVDVHVISRD	A0A4R5GA17
Deinococcus wulumuqiensis	Deinococcota	–		A0A345IN36	KdpD domain, Usp domain	Yes	No	MPDPIRLTLHRDSAQPQQPQRGTHRIFIGMAAGVDKTYRALSELRERLQSGEDALIGVLETHGRKETIGAAQGLPVFPRREIVRGSTTVTELDLDGLIQRRPDIVLIDELAHTNAPGSRFEKRWQDVEALRDAGIHVLSTMNVQHLESLNDTVARLTGVRVRERVPDHVLHDADELVLIDLPPEDLRARLRAGKIYGPEKVEQSLSNFFTLPNLTALREIALRHVAQAVEMDVPDGQPAAHEVVVVAIAAEDTAARLIRRGGQLAERLHGELHVVTVKAERVTQEQARLLDVCREITAALGGHFEVLEPGEGMGAALVGYSRRVHATQMVMGETSRSRWAELLRGDIIKYVLRQTRGVDVHVISRD	A0A345IIR6
Deinococcus xianganensis	Deinococcota	–		A0A6I4YHR8	KdpD domain, Usp domain	Yes	No	MPGAARPVRGRHRVFVGMAAGVGKTTRALGELRDRLERGEDALIGVLETHGRAFTQAAAAGLPVFPRLEVVRGGVTLGELDVAGLIARRPDVVLVDELAYSNAPGSARGKRWMDVEALLDAGVNVLSTVNVQHLESLHDTVARLTGVRVRERIPDAVLRGADELVLVDLTPADLRERVRSGAVYGPERAEHALTNFFTLPNLTALRELALRQVAHVVEQGAAGLGTGLGVQERVVVAVAAEETGARLIRRGGQLAQRLHADLQVVTVRSGRISAERARLLDTFRAVTVALGGEFIVLDPAGGVAATLIRHVQAAQATQVVLGESSRSRWEEFLRGDIIRSVLRQTRNVDVYVITRE	A0A6I4YAU5
Deminuibacter soli	Bacteroidota	–		A0A3E1NHR4	KdpD domain, Usp domain	Yes	No	MPEENSADQHFLDLIRKSRRGKFKIYIGMSAGVGKSYRMLQEAQTLIRNGIDIKIGYIETHGRIETAALLDGLPVIPRRRLFYKGKELDEMDFQAILNLRPEIVVIDELAHTNIEGSKNEKRWQDVMDILDAGINVITAVNIQHIESLNDDVREITGVEVTERIPDNVLRMADEVVNIDLTADELISRLKAGNIYAKEKVPIALRNFFQPEKILQLRELALKEVASQVERKIDTEIPRNIQNRAERLMCCISSNHNVSKNIIRKTARLATYYNAKWFVLYVQTPREEADKIGLAAQRHLINNFKLATEMGAEVIRVKNSIVGAGILEAAEANKITTLCIGKPHITLRSIILRTAIFNQLLKKLSSSDIDLIILSE	–
Desertifilum sp.	Cyanobacteriota	–		A0A846EB56	KdpD domain, Usp domain	Yes	No	MINNATYLTSRRGKHKIFIGMAPGVGKTFKMLEEAHLLKQEGIDVAIGLLETHGRKETAEKAEGLEIIPRKEMIRGEKSLTEMDVNAILNRQPQLVLVDELAHTNIPGDGREKRYQDVEAILDAGIDVYSTVNIQHLESLNDIVARITGVVVRERIPDRVLDEADEVVVVDVTPETLEERLREGKIYAPHKIQQALTHFFQRRHLVALRELALREVADNLEEMAIATTPAGEVCNIQERVLVCVSTYPNSLQLLRRGARLASYMNAPLFVVFVANPDRFLTRAETLHIENCERLTGEFEGKFIRLDRVDVVKAIAQVATQYRATQVVVGTTGRSRWQLLLQGSFIEKLMRSLANIDLHVIATDRDKS	A0A846DQN2
Desulfobacca acetoxidans	Desulfobacterota	A0A7C3SJA1	2	F2NIP5	KdpD domain, Usp domain	Yes	No	MNPTTNRAQDFLDLLERAKRGRLKIYLGFAAGVGKTVRMLKEAHALKLRGVDVVLAYIEPHGRAETAELIGDLEVIPRKQFVYRGITVEEMDLDAVLARRPEIAIVDEVAHTNVPLCRHRKRYQDILEITEAGINVICAFNIQHLESLNDLIERVTGVVVRETIPDTFVKEADQVVTVDLSVDDLMERLKSGKIYTRDKIPWALEHFFRIANLSTLRELALLEVAESLGRRQPSGPEELKLQDRVSLRTLGRVMVCMASASPRAKTLLRKGSRMAGRLNTHWFVVYVETPGEAPTQIEAETQRHLLENFQKARELGAEVIRLQAKDPVPAILDFARSHGVGHIVIGRSQQPWWRKLLGRSVSHRIIDEAAGFDVHVISFEEEE	A0A7C3WS78
Desulfobacterium sp.	Thermodesulfobacteriota	–		E1YG16	KdpD domain, Usp domain	Yes	No	MHSRRLSTRMRPLKPQDNRVDMNGNRADNFLRLIRRSQRGRLKIYLGYAAGVGKTYQMLLEGHRIREDGIDLAIGLVETHGRMETEALVEGLEIIPRRKITYRGIVIDEMDFEAILSRRPSVVLIDELAHTNVPGSKNAKRYQDVEEILSAGIHVISTLNIQHLESLYETVERATGVRVRERIPDRVVAEADQIVNVDITTEDLQRRLKEGKVYTRERIETALVNFFKPANLEQLRELTLRELASQIDSRRRDPLSEEDIPSNPDQVMVCLSSRGPNSEALLRFASRLAGRLNRNWYAVYVQTSKERPTLIDAATQRKLSNTLTLAQQLGATSFTYRGDDIVKTILQFAREYRVGHIVIGTPGKKVPFWRRLRGEVSIAERLITEGKGITVVVLDTRVI…	A0A923CTE9
Desulfomonile tiedjei	Thermodesulfobacteriota	–		I4C4T7	KdpD domain, Usp domain	Yes	No	MTTAEDRANSFLRMIRRSRRGKLKIYLGYCAGVGKTYQMLQEGYRLMKEGVDVAIGLLETHGRQDIVDLSQGIEVLPRIRQEYRGHVLEEMDVDAIIARRPEVALIDELAHTNVPGTKNAKRYQDVQQILAAGIHVITTLNVQHLESLYDTVEKTVHVKVRERLPDSVVAEADEIVNVDLTTNDLKERLREGKIYPAERIETALSNFFQTSNLENLRELTLRELASQIDLRMREGSQDDAEPTPDQVMVCLSSRGPNSEMLLRYASRLAGRLNRNWYAVYVQTPSEEPTVIDAYTQRILSGALTLAKQLGAMVFTYKGEDIPDTILRFAREYRVGHIVIGHPGEIPFWKKLFGKKTLVEELIRKARGITFVVLDTRGAEPTFASEGNGRNESSLQLRKE…	I4C9K6
Desulfovibrio fairfieldensis	Thermodesulfobacteriota	–		A0A0X8JIC0	KdpD domain, Usp domain	Yes	No	MREFSDVLARKREGSLKIYLGYAAGVGKTCAMLQEAHNLLRQGFDVVAAYVEPHERPDTLALLEGIETLPPLRVSQGGAAFPEMDVEALIRRAPQIALVDELAHTNAPGSQREKRYQDVLEILSHGINVIGTLNVQHLESVAERVQEATGVAVRERLPDAFLARADQVVTVDVSKEDLRERLRQGKIYKPEQAERALRNFFSYENLSFLRELCLREASGDQMRKIEAQALLSPEAEGHAAEAVMVAISSNPTDAETLIRKAMRLASQMGSRCYVVYVQRQRESPERINAAVQRGLQNNLQLAVRLGAEVVELEGEDVAETLVNFASARNVRHAFFGKSRLTPLRERLRGSFILNFLYDAVGVDVHIVNLTPREV	A0A0X8JK95
Desulfovibrio porci	Thermodesulfobacteriota	–		A0A6L5XHS6	KdpD domain, Usp domain	Yes	No	MREFSDVLARKREGSLKIYLGYAAGVGKTCAMLREAHNLLEQGFDVVAAYVEPHDRPDTRTLLDGIETLPPLNVSQGGAAFPEMDVEALIRRAPQIALVDELAHTNAPGSQREKRYQDVLEILSHGINVIGTLNVQHLESVAERVQEATGVAVRERLPDAFLARADQVVTVDVSKEDLRERLRQGKIYKPEQAERALRNFFSYENLSFLRELCLREASGDQMRKIEAQALLSPAAEGHAAEAVMVAISSNPTDAETLIRKAMRLASQMGSRCYVVYVQRQRESPERINAAVQRGLQNNLQLAARLGAEVVELTGEDVAETLVNFASARNVRHAFFGKSRLTPLRERLRGSFILNFLYDAVGVDMHIVNLTPKDW	A0A6L5XI22
Desulfovibrio vulgaris	Thermodesulfobacteriota	–		A0A0H3A6I2	KdpD domain, Usp domain	Yes	No	MDDFSEILARKRQGSLKVYLGYAAGVGKTYAMLQEAHRLAREGLDVVIGYVEPHDRADTLALVEGLEQVAPRKVAIAGSDFTEMDVPGIIARRPQVVLVDELAHTNAAGSENGKRYQDVLKVLEAGINVITTLNVQHLESVAERVESVAGVRVQERLPDAILRRADQVVNVDLTKEDLRERLRQGRIYAPEQAERALGGFFSYRNLSFLRELCLREASGDQVRKIEEQEHFPRHSAGDVIEGVMVALSSSPTDAETLIRRGVRIAHQMGSPCYVVYVQRPSENPTRIDSGLQRVLQGNLRLATQLGAEVVQLAGGDIAETLANFASERNVRHAVFGKSRLSPLLERVRGSFILEFLHDAVGVDVHIVNTTPRQPGQERA	A0A0H3AAX9
Desulfurella acetivorans	Campylobacterota	–		A0A7C3A718	Truncated DHpCA domain	Yes	No	MQENDIKRPSPEELLEIAKQQEASEQKKGKLTIYLGYAPGVGKTYTMLSDAHLRKKEGIDVVVGYAETHGRVETEKLLEGLEVIEPLIVDYKGLKLKEVNFEKIIQRKPQLVIIDELAHTNPPNFKNVKRYQDVEEILNAGIDVYTALNVQHIESLNDLVYQITNIAIKETVPDKFIEQASEIKLVDLTPEELLKRLHEGKVYVRDMAQAAIGKYFRSGNLLALRQIALRIVADSVDGKMRSYMKQHAIAGPWAVKEKVLVGIFASPYAEQLVRATYRFATEIDAQWIAVHVETQKNQYFTDQEKAWLNKAFDLVRSLGGQIVWIKGDDITTEIVNYAKSQNVTKIVIGKPRKFSMFSPTIPEKLIMQTEFIDVYLIAPKDKKPQEFLKKKKYGIKNIK…	–
Desulfurella amilsii	Campylobacterota	–		A0A1X4XUF8	Truncated DHpCA domain	Yes	No	MAEDDIKRPSPEELLEVASKETDTQKKGKLTIYLGYAPGVGKTYAMLYDAHLRKKEGVDVVAGYAETHNRQETEKLLKGLEVIEPLIVDYKGLKLKEVNFEKILKRKPQLVIIDELAHSNPPDFKNAKRYQDVEEILNAGIDVYTALNVQHIESLNDLVFQITNTAIKETVPDKFIELASEIKLLDLTPEELLKRLSDGKVYVKDMAQAAVKKYFRSGNLLALRQIALRVVADSVDDKMRTYMKQHAIAGPWSVKEKVLVGIFASPYAEQLVRATYRFATEIEAQWIAIHIETQRNQNFTEQEEAWLNKAFDLTRSLGGQIVWIKGDDVTTEMINYAKSQNVTKIVIGKPRKFSIFSPSIPEKLIMQTEFIDVYLITPKEKKAQEFLKKKKYSFQKIKQ…	–
Desulfurella multipotens	Campylobacterota	–		A0A1G6HXX7	Truncated DHpCA domain	Yes	No	MQENDIKRPSPEELLEIAKQQEASEQKKGKLTIYLGYAPGVGKTYTMLSDAHLRKKEGIDVVVGYAETHGRVETEKLLEGLEVIEPLIVDYKGLKLKEVNFEKIIQRKPQLVIIDELAHTNPPNFKNVKRYQDVEEILNAGIDVYTALNVQHIESLNDLVYQITNIAIKETVPDKFIEQASEIKLVDLTPEELLKRLHEGKVYVRDMAQAAIGKYFRSGNLLALRQIALRIVADSVDGKMRSYMKQHAIAGPWAVKEKVLVGIFASPYAEQLVRATYRFATEIDAQWIAVHVETQKNQYFTDQEKAWLNKAFDLVRSLGGQIVWIKGDDITTEIVNYAKSQNVTKIVIGKPRKFSMFSPTIPEKLITQTEFIDVYLIAPKDKKSQEFLKKKKYGIKNIK…	–
Desulfurella sp.	Campylobacterota	–		A0A2N7Q0R8	Truncated DHpCA domain	Yes	No	MQENDIKRPSPEELLEIAKQQEASEQKKGKLTIYLGYAPGVGKTYTMLSDAHLRKKEGIDVVVGYAETHGRVETEKLLEGLEVIEPLIVDYKGLKLKEVNFEKIIQRKPQLVIIDELAHTNPPNFKNVKRYQDVEEILNAGIDVYTALNVQHIESLNDLVYQITNIAIKETVPDKFIEQASEIKLVDLTPEELLKRLHEGKVYVRDMAQAAIGKYFRSGNLLALRQIALRIVADSVDGKMRSYMKQHAIAGPWAVKEKVLVGIFASPYAEQLVRATYRFATEIDAQWIAVHVETQKNQYFTDQEKAWLNKAFDLVRSLGGQIVWIKGDDITTEIVNYAKSQNVTKIVIGKPRKFSMFSPTIPEKLIMQTEFIDVYLIAPKDKKPQEFLKKKKYGIKNIK…	–
Desulfurivibrio sp.	Desulfobacterota	–		A0A3A6NN71	KdpD domain, Usp domain	Yes	No	MNADRADSFLHLIRRAARGRLKIYLGYAAGVGKTFQMLQEGHRLKEDGIDVVAGLVETHGRAETEALLTGLEAIARRTITYRNIEIEEMDLKAILARHPAVVLVDELAHTNVPGSGNVKRYQDVDAILEAGIHVISTLNIQHLESLYETIERATGVKVRERIPDRVVAQADQLVNVDLTTEDLRRRLQEGKVYTRERIETALDHFFKPANLEQLRELTLRELAAQIDARRRDPQTEELPSSPDQVMVCLSSRGPNSQALLRHASRLAGRLNRNWYAVYVQTSRERPVVIDAATQRVLANTLTLAHQLGATVFTYKGDDIVKTILQFAREYRVGHIVLGTPGRKMPFWRRLLGEVSLVERLITEGRDITVVVVDTRALPDTSPPGAAPLPPAG	A0A3A6P443
Dictyobacter alpinus	Chloroflexota	A0A402BAL8	2	A0A402BB10	KdpD domain, Usp domain	Yes	No	MASQHPEKQVQADGRPDPEALLARYNLRDRDVETENSQDLYSKPRRGRLRVYLGAAAGVGKTYAMLNEGHRRKERGSDVVVGYVETHQREQTQAQLKDLEIVPPQILEYRGVKLKEMDTAAIIARHPQIVLVDELAHTNVAGSKHPKRYQDVMDILDAGIDVVSTLNVQHLESLNDLVASITGVQVRETLPDRILDQADEVELIDIAPYALRQRMKHGNIYPPERIEPALNNFFREGNLTALRELALRQTANKAESQLQQYMTEHDIKSQWPTSECVLVGFDHRPQSRVIIRDAWRLAHGLHADFIAVSIQLTGYPAFLRRCIAYLKYGADVRLREEEMRKKLDEHALLAEDLGAEVIQRSSSDIAGTLADLVKQRHVTQIVLGQPAHTRLEVLLYGSV…	–
Dictyobacter arantiisoli	Chloroflexota	A0A5A5TIN7	2	A0A5A5THJ9	KdpD domain, Usp domain	Yes	No	MSMSGSDKRIQADGRPDPDALLKRYHLHDQTPDVEGEDQASHPVGERGKLRVYLGAAAGVGKTYAMLNEGQRRLERGTDVVVGYVETHMRAQTEAQLGKLPVIPPKMIEYRGVLVKEMDTAAIITRHPQLALIDELAHTNVAGSLHPKRYQDVMDILDAGIDVVTTLNVQHLESLNDLVTSITGIQIRETLPDRILDQADEVELIDIAPNALRQRMKHGNIYPTERIEPALSNFFREGNLTALREIALQQTARKAESQLQSYMTEHEIATRWSTNERVLVGFDHRLQSRAVIRDAWRLAHGLHADLIAVSIQLTGYPAFIRKVISFFWNGGSIRQHNEEIQRLRDEHALLAEDLGAEVIRRSSTDIAGTLAELARQRHATQIVLGQPSHSWWEILLYGS…	–
Dictyobacter aurantiacus	Chloroflexota	A0A401ZS94	2	A0A401Z7H1	KdpD domain, Usp domain	Yes	No	MGALPPDKRIQDDGRPDPEALLDRYRLREDDGDQQSSSIAHTDHDQGDKRRGRLRVYLGASAGVGKTYAMLNEGRRRKERGSDVVIGYVETHRREQTQAQIGDLEIIPRQTIAYRGVHLEEMDTGAIIARHPQIVLIDELAHTNVAGSKHHKRYQDVLDILDAGIDVVTTLNVQHLESLNDLVESITGVRVRETLPDRILDQADEVELIDIAPYALRQRMKHGNIYPPERIEPALKNFFREGNLTALRELALRLTANKAESQLQRYMTEHDIKAQWPTTERVLVGFDHRPQSREIIRDAWRLAHGLHADLIAVSIQLTGYPAFLRKAIAFIKYGSDIKKRYAEIQKKVDEHALLAEDLGAEIIRRSSTDIAGTIADLVKQKHVTQVVLGQPAHSRWEVL…	–
Dictyobacter kobayashii	Chloroflexota	A0A402AKW7	2	A0A402ABC8	KdpD domain, Usp domain	Yes	No	MSTQPPDKRVQADGRPDPEALLERYKLRESDPDLKSGDKLSTAPEKQQRGRLRVYLGAAAGVGKTYAMLNEGHRRKERGSDVVIGYVETHKRAQTQAQLGDLEIIPCQTIEYRGVLLKEMDTAAIIARHPQIALVDELAHTNVAGSKHHKRYQDVMDILDAGIDVVTTLNVQHLESLNDLVASITGIQVRETLPDRILDQADEVELIDIAPYALRQRMKHGNIYPSERIEPALSNFFREGNLTALRELALRLTANKAESQLQQYMTGHDIKSQWSTTERVLVGFDHRPQSRVIIRDAWRLAHGLHADLIAVSIQLTGYPAFIRKVIAFLKYGSNMQKRYEDMQKKVDEHALLAEDLGAEVIRRTSTDIAGTIADLVQQRHVTQIVLGQPAHSRWEVLLY…	–
Dinghuibacter silviterrae	Bacteroidota	–		A0A4R8DQM7	KdpD domain, Usp domain	Yes	No	MPNDPSAQHFLELIRRSRRGKLKIYIGMSAGVGKTFRMLQEARTLLKNGVDVKIGYVETHGRLETEALVEGLPIIPRRKLFYKGKELEEMDVQAILNLRPEVVVVDELAHSNIEGSHNEKRWQDIMDILDAGINVISAVNIQHIESLHGEVKAITGVDISERVPDSVLRQADEVVNLDLTAEELITRLKEGKIYAAEKVKTALGNFFQPDRILQLRELALKEVASQVERKIEIELPRNIQSRAERLMCCISTNHEIAKTVIRKTARLATYYNAKWYVLYVQTPKEDADKIGLAAQRHLINNFKLATEMGAEVIRARNKNVGTGILEVAEERKITTVCLGKPHLNLRNIILRTAVFNHLLKKLGAIDIDLVILS	–
Dolichospermum compactum	Cyanobacteriota	–		A0A1Z4V5L6	KdpD domain, Usp domain	Yes	No	MSYPHTPSPDSSYIRPTRRGKHKIFIGMAPGVGKTYRMLEEAHQLQQEGIDVVIGIIETHGRKDTAVKAIGLEVVPKKANIHKNINLQEMDTEAILNRSPQLVLVDELAHTNIPGSPREKRCQDVEVILAAGIDVYSTVNIQHLESLNDLVAGITGVVVRERIPDRLLDEADAVVVIDVTPETLEERLREGKIYAANKIEQSLENFFQRRNLIALRELALREVADTVEEEANTSISPGQIRTVHERVLICVSTYPNSIQLLRRGARIANYMNAKLYTVFIADPERFLTKEETLHIHTCEKLCREFGGEFLHVKSNNVAQAIAQVAATNYITQIVIGESQQPRWKRFFKRSFTQRLLELIRDQHIDLHIIATEK	A0A1Z4V140
Dolichospermum flos-aquae	Cyanobacteriota	–		A0A6H2C494	KdpD domain, Usp domain	Yes	No	MFYPNTPSPDSSYIRPARRGKHKIFIGMAPGVGKTYRMLEEAHQLKQDGIDVVIGVLETHGRKDTAAKAIGLEIIPKKASIHKNINLQEMDTETILERSPQLVLVDELAHTNIPGSAREKRYQDVELILAEGIDVYSTVNIQHLESLNDLVARITGVVVRERIPDLLLDEADAVVVIDVTPETLEERLREGKIYTPDKIEQSLENFFQRRNLIALRELALREVADTVEEEANTSISAGQICNVHERVLVCVSTYPNSIQLLRRGARLANYMNAKLYTLFIADPERFLSKEESLHIDTCEKLCLEFAGEFLHIKNHNVSQTIAQIAATYHITQIVIGESQQPRWKRFFKRSFTQRLLELIRNQNIDLHIIATEK	A0A6H2C5Z8
Dolichospermum planctonicum	Cyanobacteriota	–		A0A480ADF5	KdpD domain, Usp domain	Yes	No	MYPPSSLPPNSYNILPSRRGKHKIFIGMAPGVGKTYRMLEEGHQLKQEGIDVVIGVLETHGRKETAIKAEGLEVIPKKANIHKNINLLEMDTEAILTRSPQLVLVDELAHTNIPGSPREKRYQDVELILAAGIDVYSTVNIQHLESLNDLVARITGVVVRERIPDILLDEADAVVVIDVTPETLEERLREGKIYAADKIQQSLENFFQRRNLIALRELALREVADTVEEEANTSISSPQVRNVHERVLVCVSTYPNSIQLLRRGARLANYMNARFYTLFIADPDRFLSKEESLHIDTCEKMCREFAGEFFHVKSYNVPKAIAEVATINHITQIVIGESRQPRWKRFFKRSFTERLLELIGDKHIDLHIIATEK	A0A480A9P4
Dolichospermum sp.	Cyanobacteriota	A0A5C0DXY6		A0A5C0DY38	KdpD domain, Usp domain	Yes	No	MFYPNTPSPDSSYIRPARRGKHKIFIGMAPGVGKTYRMLEEAHQLKQDGIDVVIGVLETHGRKDTAAKAIGLEIIPKKASIHKNINLQEMDTETILERSPQLVLVDELAHTNIPGSAREKRYQDVELILAEGIDVYSTVNIQHLESLNDLVARITGVVVRERIPDLLLDEADAVVVIDVTPETLEERLREGKIYTPDKIEQSLENFFQRRNLIALRELALREVADTVEEEANTSISAGQICNVHERVLVCVSTYPNSIQLLRRGARLANYMNAKLYTLFIADPERFLSKEESLHIDTCEKLCLEFAGEFLHIKNHNVSQTIAQIAATYHITQIVIGESQQPRWKRFFKRSFTQRLLELIRNQNIDLHIIATEK	A0A5C0DRZ9
Domibacillus aminovorans	Bacillota	–		A0A177L4Q9	KDpD domain, Usp domain x2	Yes	No	MGEQFRRKSPEEILESISKVNRGRLKIILGPVSGSGKTYHLLLEGNELKKRSIDVVIGLVSASNQSKTIEQIGQLESISPIHWNDHGTTRQDVDLEAILARNPEVVLVDELAHRNRPESRNKTRLDDVLELISKKISVITTLNIYELQGVKQIAENQLGVRVHVSHCVPENTLDLADEVRLLDVPPNVILNRLQDNENVGDETKEKEKSALFQRDNLAVLRELALRFVAEEVNEALDDYREKQGIVGASGATEKILVSVQYHWNGSILIRRGHQIAKRLGGDLQVVCFRSSKKPLSENEATYRRSIKKLVEKVGGEFEELPLITENAAEAIVSYAMKKNISRIVMGQSKRSRWEEIVYGSIINKILRKTNNIDIFIVADRAEKDGERVLPAKKVKQDQS…	A0A177KHK7
Duganella alba	Pseudomonadota	A0A7X4GUV0	2	A0A7X4GUV1	KdpD domain, Usp domain	Yes	No	MFPSDSVRPDPDALLAQVQAQERKAARGKLRIYFGASAGVGKTYAMLAAARKLQADGQPVLVGVVETHGRADTAAMLAGLPLLPPRAVAYRGKQLAEFDLDGALALQPPLILMDELAHSNAPGSRHPKRWQDVEELLDAGIDVLSTVNVQHLESLNDVVGGITGIRVAETLPDTVFDQADEVVLVDVPADELLARLQGGKVYPAAQAERASRNFFRKGNLIALRELALRRTADRIEDDVRAYRVEKSIADIWKTGAALLACVGPRADGEHTVRSTARLASQLGTGWHAVYVETPALQRLPAAQREQILKHLKLAEDLGATTAVLSGPDIAHAALDYARGHNLSKLVLGRAHGGWLRWPWRAPPIKRLAEYAPDLDLIEIGVPRNEAPAAAPAVASG	–
Duganella aquatilis	Pseudomonadota	A0A6L5QRE7	2	A0A6L5QPR2	KdpD domain, Usp domain	Yes	No	MFPHDAVRPDPDALLAQVQAQERKAARGKLRIYFGASAGVGKTYAMLAAARKLQEGGQPVLVGVVETHGRADTAAMLAGLTLLPPRAVDYRGRRIAEFDLDGALALRPPLILMDELAHSNAPGSRHPKRWQDIEELLDAGIDVLTTVNVQHLESLNDVVGGITGIRVGETVPDTVFDQADEVVLVDIPADELLARLQSGKVYQAAQAERAARNFFRKGNLIALRELALRRTADRIEDDVRAYRVEQSIADIWKTGAALLACVGPRADGEHTVRSTARLAGQLGTGWHAIYVETPALQRLPAAQREQILKTLKLAEELGASTAVLSGHDIAQAALDYARSHNLSKLVLGRAHRSWPWRAPHRQRLADYAPDLDLIEIGAPRNQPSAARADRQ	–
Duganella flavida	Pseudomonadota	A0A6L8K7K4	2	A0A6L8KKE1	KdpD domain, Usp domain	Yes	No	MAIPSDPVRRDPVRPDPDALLAQVQAQERKAARGKLRIYFGASAGVGKTYAMLAAARKLHDSGQPVLVGVVETHGRADTAAMLAGLPVLAPRAVAYRGKQLAEFDLDGALALQPPLILMDELAHSNAPGSRHPKRWQDVEELLEAGIDVLSTVNVQHLESLNDVVGGITGIRVAETVPDTVFDQADEVVLVDLPADELLARLQGGKVYQAAQAERASKNFFRKGNLIALRELALRRTADRIEDDVRAYRVEKSIADIWKTGAALLACVGPRADGEHTVRSTARLASQLGTGWHAVYVETPALQRLPAAQREQILRTLKLAEELGATTAVLAGQDIAATALDYARSHNLSKLVLGRAHRSRWPQPWRAPHIKRLAQYAPDLDLIEIGVPRNAPAAARSSA	–
Duganella guangzhouensis	Pseudomonadota	A0A6I2L927	2	A0A6I2LAX3	KdpD domain, Usp domain	Yes	No	MAIPSAPVRPDPDALLAQVRAQQRKAARGKLRIYFGASAGVGKTYAMLAEARQLQAGGQAPLVGVVETHGRADTAAMLAGLPQLAPRLIAHRGKQLAEFDLDGALAARPALILIDELAHSNAPGSRHPKRWQDVEELLEAGIDVLTTVNVQHLESLNDVVGGITGIRVAETVPDTVFDQADEVVLVDLPADELLARLRAGKVYHGAQAERAGQNFFRKGNLIALRELALRRTADRIEDDVRAYRVEQSIGAIWKTGAALLACVGPGAGGEHTVRSTARLAGQLGTGWHAVYVETPALQRLPAAQRETILNTLKLAGELGATTAVLSGADIALATLDYARGHNLSKLVLGRPTGRRGWPWRAPL	–
Duganella margarita	Pseudomonadota	A0A7X4KGD7	2	A0A7X4KJW4	KdpD domain, Usp domain	Yes	No	MFPTDSVRPDPDALLAQVQAQERKAARGKLRIYFGASAGVGKTYAMLAAARKLQADGQPVLVGVVETHGRTDTAAMLAGLPLLPPRQVAYRGKQIAEFDLDGALAAQPPLILMDELAHSNAPGSRHPKRWQDIEELLDAGIDVLTTVNVQHLESLNDVVGGITGVRVGETVPDTVFDQADEVVLVDLPADELLARLQSGKVYQAAQAERASKNFFRKGNLIALRELALRRTADRIEDDVRAYRVEKSIADIWKTGAALLACVGPGPGGEHTVRSTARLAGQLGTGWHAVYVETPALQRLPAAQREQILKTLKLAEDLGATTAVLSGADLAAAALEYARSHNLSKLVLGRAQRRWPWPWRPAPLKRLAQLAPDLDLIEIGVPRNQPAPARSSHADADPDP…	–
Duganella radicis	Pseudomonadota	A0A6L6PNA3	2	A0A6L6PSF7	KdpD domain, Usp domain	Yes	No	MAFPSDPVRSDRLDPDALLAQVQAQERRAARGKLRIYFGASAGVGKTCAMLAAARALQAAGQPVLVGVVETHGRADTAAMLAGLPRLAPRTVDYRGKRIAEFDLDAALAAQPPLILMDELAHSNAPGSRHPKRWQDVDELLDAGIDVLTTVNVQHLESLNDVVGGITGIRVAETVPDTVFDRADEVVLVDLPADELLARLQGGKVYQAAQAERASKHFFRKGNLIALRELALRRTADRIEGDVRAYRVEKSIADIWKTGAALLACVGPRADGEHTVRSTARLASQLGTGWHAVYVETPALQRLPAAQREQILQHLKLAEDLGACTAVLAGQDIAAAALDYARSHNLSKLVLGRAHRSAWQPWRASHRARLAQYAPDLDLIEIGAPRTPPRAA	–
Duganella rivi	Pseudomonadota	A0A844DA19	2	A0A844DGX2	KdpD domain, Usp domain	Yes	No	MFPHDAVRPDPDALLAQVQAQERKAARGKLRIYFGASAGVGKTYAMLAAARKLQENGQPVLVGVVETHGRADTAAMLAGLPLLPPRAVEYRGKRIAEFDLDGALALQPALILMDELAHSNAPGSRHPKRWQDVEELLDAGIDVLTTVNVQHLESLNDVVGGITGIRVGETVPDTVFDQADEVVLVDLPADELLARLQSGKVYQAAQAERAARNFFRKGNLIALRELALRRTADRIEDDVRAYRVEKSIADIWKTGAALLACVGPRADGEHTVRSTARLAGQLGTGWHAIYVETPALQRLPAAQREQILKTLKLAEELGASTAVLSGHDIAQAALDYARSHNLSKLVLGRAHRSWPWRAPHRQRLADYAPDLDLIEIGAPRNQPPAARADLDQV	–
Duganella vulcania	Pseudomonadota	A0A845GFX6	2	A0A845HPQ5	KdpD domain, Usp domain	Yes	No	MFPNDKERPDPDVLLAQVQAQDRKAARGRLRIYFGASAGVGKTYAMLAAARKLQADGQPVLVGVIETHGRSDTAAMLEGLDVLPLKQVDHRGRRIAEFDIDGALARRPPLILMDELAHSNAPGSRHPKRWQDVEELLDAGIDVLTTVNVQHLESLNDVVGGITGIRVGETVPDTVFDQADEVVLVDLPADELLARLKAGKVYKAQQAERAARNFFRKGNLIALRELALRRTADRVEDDVRAYRVEQSIGDIWKTGAALLACVGPRPGGEHTVRSTARLAGQLGTGWHAIYVETPALQRLPDAERERILKTLKLAEDLGAATAVVSGHDIAQAALDYARSHNLSKIVLGRAHPGWPWRPPHIKRLARLGPDIDLVEIGAPSKEAAPPAGAG	–
Dyadobacter fermentans	Bacteroidota	–		C6VYH1	KdpD domain, Usp domain	Yes	No	METSAEHFLQLIKQSRRGKFKIYIGMSAGVGKTYRMLQEAHALLRTGIDVKIGYIETHNRKETHELLEGLPVIPRRKLFYKGKELDEFDVQAVITLRPEVVIVDELAHSNIEGSKHAKRWQDVLDILEAGINVISAVNIQHIESLNQEVREITGVEVAERIPDKVLGMADEVVNIDLTADELITRLKEGKIYREEKIQAALQNFFKPQHILQLRELALKEVASQVERKVESEIQPGMVLKHERFLACISSNEKTARNVIRKTARLANYYHSSWFLLYVQTPGESASRIGLAKQRHLINNFKLATELGGNVIKMESGSIARTIVEVAEKNKITTICIGKPHLNLFKVILATNVFNGLLNKMSSSDIDLVILS	C6VX22
Dyadobacter flavalbus	Bacteroidota	–		A0A5M8QVK0	KdpD domain, Usp domain	Yes	No	MTEKENHVRHFLELIQQSRKGKFKVYIGMSAGVGKTFRMLQEAHTLLRNGIDVKIGYIETHNRRETHELLEGLPVIPRRKLFYKGKELEELDIQAVISLRPEIVIIDELAHSNIEGSKNDKRWQDVMDILDAGINVISAVNIQHIESLNEEIKDITGVEVKERIPDSVLAAADEVVNIDLTADELITRLKEGKIYAPEKVQTALGNFFTPNNILQLRELALKEVASQVVRKVETQISSRGLSALKPNRFMACISSNAVTARNVIRKTARLASYYNSPWILLYVQTPKENTDKITLVKQRHLINNFKLATELGGEIVRVESPHVSKVIMEVAEQRQVTTICIGKPHMNLFRVILATNIFNQLLKKLSVSEIDLVILS	A0A5M8Q6G8
Dyadobacter frigoris	Bacteroidota	–		A0A4U6CJP7	KdpD domain, Usp domain	Yes	No	MTEKENNVKHFLDLIKKSRKGKFKIYIGMSAGVGKTFRMLQEAHTLMRNGIDVKVGYIETHNRKETHDLLEGLPIIPRRKLFYKGKELEEFDLQAVISLRPEIVIVDELAHTNIEGSKNDKRWQDVMEILDAGINVISAVNIQHIESLNEEIKQITGVEVKERIPDSVLQQADEVVNIDLTADELITRLKEGKIYTAEKVPTALNNFFTSGNILQLRELALKEVASQVVRKVETEVTSRSVTALKPNKFMACISSNAQTSKNVIRKTARLASYYNSPWVLLYVQTPKESMDKIALDKQRHLINNFKLATELGGEIIRVESAHVSRTIMEVAEQRQ	A0A4U6D0Q8
Dyadobacter jiangsuensis	Bacteroidota	–		A0A2P8G8X6	KdpD domain, Usp domain	Yes	No	MENSAEHFLELIKKSRRGKFKIYIGMSAGVGKTYRMLQEAHALLRTGIDVKIGYIETHNRKETHELLEGLPVIPRRKLFYKGKELEEFDVQAVITLRPEVVIVDELAHSNIEGSKNAKRWQDVLDILEAGINVISAVNIQHIESLNQEVREITGVEVAERIPDKVLGIADEVVNIDLTADELITRLKEGKIYREEKIQAALQNFFKPQHILQLRELALKEVASQVERKVESEIQPGMALKHERFLACISSNEKTARNVIRKTARLANYYHSSWFLLYVQTPGESASRIGLAKQRHLINNFKLATELGGNVIKMESGSIAKTIVEVAEKNKITTICIGKPHLNLFKVILATNVFNGLLNKMSSSDIDLVILS	A0A2P8G8B9
Dyadobacter koreensis	Bacteroidota	–		A0A1H6YVK8	KdpD domain, Usp domain	Yes	No	MTEKENNVKHFLDLIKKSRKGKFKIYIGMSAGVGKTFRMLQEAHTLMRNGIDVKIGYIETHNRKETHDLLDGLPIIPRRKLFYKGKELEELDLQAVISLRPEIVIIDELAHTNIEGSKNDKRWQDVMEILDAGINVISAVNIQHIESLNEEIKQITGVEVKERIPDSVLQQADEVVNIDLTADELITRLKEGKIYAAEKVPTALNNFFTSGNILQLRELALKEVASQVVRKVETEVTSRSVTALKANKFMACISSNAQTSKNVIRKTARLASYYNSPWVLLYVQTPNESTDKIALDKQRHLINNFKLATELGGEIIRVESPHVSRTIMEVAEQRQITTICIGKPHMSLFKVILATNIFNQLLKKLSVSEIDLVILS	A0A1H6V1R1
Dyadobacter luteus	Bacteroidota	–		A0A3D8Y4S0	KdpD domain, Usp domain	Yes	No	MSEINLHAQHFLEMIKKSRRGKFKIYIGMSAGVGKTYRMLQEAHSLLASGVDVRIGYIETHNRSQTHQLLHGLPVIDRRKLFYKGKQLDEMDLQRIISQRPEVVIVDELAHTNIEGSKNEKRWQDVIEILEAGISVISAVNIQHIESLHQEVKRITGIDVTERIPDRVLSLADEVVNIDLTADELITRLKEGKIYSKDKIETALTNFFKADHILQLRELALKEVAGQVERKVEAEVPRPAAARREKILACISSNQVTAKHVIRKTARLASYYNSKWFVLYVQTPSESKDKIALDKQRHLINNFKLATEMGAEIVRVQNRNVSEAIIEVAEQQQITTICLGKPHITLLRVILATNIFNNLLKKLSSSDIDLVILS	A0A3D8YF68
Dyadobacter luticola	Bacteroidota	–		A0A5R9L111	KdpD domain, Usp domain	Yes	No	MSETNPSAQHFLDLIRKSRRGKFKIYIGMSAGVGKTFRMLQEAQALLRNGIDVKIGYIETHNRKETHDLLEGLPVIPRRKLFYKGKELDELDVQAVIGLRPEVVVIDELAHTNIEGSKNDKRWQDVLEVLEAGINVISAVNIQHIESLNEEIKNITGVEVKERIPDSVLGAADEVVNIDLTADELITRLKEGKIYRPEKIQTALNNFFKPDHILQLRELALKEVASQVERKVESEIPRLVASRREKFLACISSNESTARHVIRKTARLASYYNSKWFLLYVQTPKESQDNIALDKQRHLINNFKLATEMGAEIVRVQSSNISEAIIEVAEQREITTICIGKPHITLIRVILATNLFNNLLKKLSSSDIDLVILS	A0A5R9L2J4
Dyadobacter psychrophilus	Bacteroidota	–		A0A1T5E132	KdpD domain, Usp domain	Yes	No	MSDTNPSAQQFLDLIKKSRRGKFKIYIGMSAGVGKTFRMLQEAHALLRNGIDVKIGYIETHNRKETHDLLNGLPVIPRRKLFYKGKELDELDVQAVISLRPEVVVVDELAHTNIEGSKNDKRWQDVLEILEAGINVISAVNIQHIESLNEEIKGITGVEVRERIPDSVLGAADEVVNIDLTADELITRLKEGKIYKPEKIQTALNHFFKPDHILQLRELALKEVASQVERKVELEVPKLAASRREKFLACISSNESTARHVIRKTARLASYYNSKWFVLYVQTPNESQDKIALDKQRHLINNFKLATEMGAEIIRVQNTNVSEAIIQVAEQREITTICLGKPHINLLRVILATNLFNNLLKKLSSSDIDLVILS	A0A1T5DMX0
Dyadobacter psychrotolerans	Bacteroidota	–		A0A4R5E026	KdpD domain, Usp domain	Yes	No	MTEKESHVKHFLDLIQQSRKGKFKIYIGMSAGVGKTYRMLQEAHTLMRNGIDVKIGYIETHNRQETHALLEGLPVIPRRKLFYKGKELEELDIQAVISLRPEIVIIDELAHTNIEGSKNDKRWQDVMEILDAGINVISAVNIQHIESLNEEVKDITGVEVKERIPDSVLAAADEVVNIDLTADELITRLKEGKIYAPEKVPTALGNFFTSNNILQLRELALKEVASQVVRKVETQISSRGLTALKPNRFLACISSNAVTAKNVIRKTARLASYYNSPWVLLYVQTPKESTDKIALDKQRHLINNFKLATELGGEIIRVESPFVSRTIMEVAEQRQVTTICIGKPHMNLFRVILATNIFNQLLKKLSVSEIDLVILS	A0A4V2Z4P2
Dyadobacter sediminis	Bacteroidota	–		A0A5R9KBF6	KdpD domain, Usp domain	Yes	No	MAETNPSAQHFLDLIKRSRRGKFKIYIGMSAGVGKTFRMLQEAHALLRNGIDVKIGYIETHNRKETHDLLEGLPVIPRRKLFYKGKELDELDMQAVISLRPEVVIVDELAHTNIEGSKNDKRWQDVLEILEAGINVISAVNIQHIESLNEEVKGITGVEVKERIPDSVLGTADEVVNIDLTADELITRLKEGKIYKPDKIQTALNHFFKPDHILQLRELALKEVASQVERKVETEIPKLVAPKREKFLACISSNESTARHVIRKTARLASYYNSKWFVLYVQTPNERQDKIALDKQRHLINNFKLATEMGAEIIRVQDANISEAIIQVAEQREITTICLGKPHINLIRIILATNLFNNLLKKLSSSDIDLVILS	A0A5R9KFP8
Dyadobacter soli	Bacteroidota	–		A0A1G8AM78	KdpD domain, Usp domain	Yes	No	METSAEHFLELIKKSRRGKFKIYIGMSAGVGKTYRMLQEAHALLRTGIDVKIGYIETHNRKETHELLEGLPVIPRRKLFYKGKELEEFDVQAVITLRPEVVIVDELAHSNIEGSKNAKRWQDVLDILEAGINVISAVNIQHIESLNQEVREITGVEVAERIPDKVLGLADEVVNIDLTADELITRLKEGKIYREEKIQAALQNFFKPQHILQLRELALKEVASQVERKVESEIQPGMALKHERFLACISSNEKTARNVIRKTARLANYYHSSWFLLYVQTPGESASRIGLAKQRHLINNFKLATELGGNVIKMESGSIAKTIVEVAEKNKITTICIGKPHLNLFKVILATNVFNGLLNKMSSSDIDLVILS	A0A1G6XJ83
Dyadobacter sp.	Bacteroidota	–		A0A916J906	KdpD domain, Usp domain	Yes	No	MTEKENHVKHFLDLIQQSRKGKFKVYIGMSAGVGKTYRMLQEAHTLMRNGIDVKIGYIETHHRKETHELLEGLPVIPRRKLFYKGKELEELDIQAVISLRPEIVIIDELAHTNIEGSKNDKRWQDVMEILDAGINVISAVNIQHIESLNEEIKDITGIEVKERIPDSVLAAADEVVNIDLTADELITRLKEGKIYAAEKIPTALGNFFTANNILQLRELALKEVASQVVRKVETQISSRGLTALKSNRFMACISSNAETARNVIRKTARLASYYNSPWILLYVQTPKENTNKIALDKQRHLINNFKLATELGGEIIRVESPHVSRVIMETAEQKHITTICIGKPHMNLFRVILATNIFNQLLKKLSVSEIDLVILS	A0A1H7BUK2
Dysgonomonas alginatilytica	Bacteroidota	–		A0A2V3PL73	KdpD domain, Usp domain	Yes	No	MVDERENNVQHFLNLIKKSKQGKFKVYIGMIAGVGKTYRMLQEAHILQESGIDIKIGYIETHGRKETAAQLEGLPIIARRKIFYKGKELEELDVQTILNLHPEVVIIDELAHTNIEGSKNEKRWQDVLEILEAGINVISAVNVQHIESLNEEVKRITGIEVAERIPDRIIMMADEVVNIDLTAEDLISRLKEGKIYPTDKIRSALDNFFKSEHILRLRELALKEVASHVVRKADSEAPNATPGKHMTFMACIGSNGKKANNIIRKTARQAGYYNGEWYVLYVQRPQESLDKIALDSQRKLINSFKLAVELGGQVIQVKHTSIPKAIVEQAIKMNISTVCIGMPHLHWFRMILQTRPMNELLKTLKAEEIDLIILS	A0A2V3PQX0
Dysgonomonas capnocytophagoides	Bacteroidota	–		A0A4Y8L5Q9	KdpD domain, Usp domain	Yes	No	MNDDRKSAEYFLNLIKQSKRGKFKLYIGMIAGVGKTYRMLQEAHILLEGGVDIKIGYIETHNRRETVALLKGIPVIQRRKIFYKGKELDELDVQAVINLHPEAVIIDELAHSNIEGSKNEKRWQDVIEILEAGINVISAVNVQHIEGLNEEVKKITGIEVAERIPDRVVAMADEVVNIDLSADDLVNRLKDGKIYPSDKIQAALANFFKTEHILRLRELALKEVASHVLKKAERETLTSQPGLHKNFMACIGSNGKKANNIIRKTARLASYYTGEWYVLYVQTPKEEADKIALNSQRKLINSFKMAVELGGQVIQLKHKNIPEAIIEQAIKKDVSTVCIGMPYISRWRMLLYMATYKKILRELKKEGIDLIILS	A0A4Y8KUJ3
Dysgonomonas gadei	Bacteroidota	–		F5IXB2	KdpD domain, Usp domain	Yes	No	MDEDRKSAEYFLSLIKQSKRGKFKLYIGMIAGVGKTYRMLQEAHILLEGGVDIKIGYIETHNRQETVALLDGIPVIPRRKIFYKGKELEELDVQAVINLRPEAVIVDELAHTNIEGSKNEKRWQDVLEILEAGINVISAVNVQHIEGLNEEVRKITGIEVSERIPDRVIAMADEVVNIDLSADDLVTRLKDGKIYPSDKIQAALANFFKTEHILRLRELALKEVASHVLKKADDETFSSQPGLHKNFMACIGSNGKKANNIIRKTARLASYYSGEWYVLYVQTPKEGADKIALDSQRKLINSFKMAIELGGQVIQLKHKNIPEAILEQAIKKDVSTVCIGMPYINRWRMLLYVSTYKKILRELKKEGIDLIILS	F5J097
Edaphobacter acidisoli	Acidobacteriota	A0A916RMD3	2	A0A916RK01	KdpD domain, Usp domain	Yes	No	MVPEADNAPFNRETPEQWLEKIAPEKRKGLFKIFLGYAPGVGKTYSMLSEAIRRHERGEDVVIGIVETHGRIRVGELASQLEIIPRRKVEFRGTIFEEMDVDAILTRNPQVVLIDELAHTNVEDGKRKRYEDVLKILDAKIDVLSTVNIQHIESVASTVQNLTGITVRETIPDWILGKADEVVMVDLTPEALQTRLRRGDVYPVDRAERALTNFFRRGNLIALRELALQHVTRAVDRSLDEYVSKKKLGTHWAVHERVVVCISSSPAAQQLIARGARMAEATGGDLFALHVDTGHTPSPEKAASLASNQRFAKELKAETIEVRGKSIPLAIAEFVREKRATQVILGRSAIHGLQKYLYYWELHRLLENAPFVDVHIITQE	–
Edaphobacter aggregans	Acidobacteriota	A0A428MI97	2	A0A3R9PRN6	KdpD domain, Usp domain	Yes	No	MPNRDPQSAAAKSPEEWLEQVAPEKTRGTFKLFLGYAPGVGKTYNMLSEAIRRHQRGEDIVIGVVETHGRPRTAELAQQLEQVPRRKIEYKGVVFEEMDLDGILARKPQIVLIDELAHTNIEGSKHRKRYEDVLDILAANIDVLATMNVQHIESVAPTVQSVTGVQIRETVPDWLIQRADEIVMADLTPEALQTRMRRGDIYGVDRAEKALANFFRRGNLIALRELALQHVTKAVDRTLTAYMDAKRIEANWAVRERVAVCISSNSASQTLIARGARVAEGVGGELFVLHIDTNEDLAKDEQSTLAANLQFARNLNAQVFVIKGKNIAHTAATFVREKRITHIVFGRTAVTGLRKYLYYWAIQHFLREAPNVDVHIVTQHSEHE	–
Edaphobacter dinghuensis	Acidobacteriota	A0A917HFW5	2	A0A917M510	KdpD domain, Usp domain	Yes	No	MEKIAPEKTRGTFKLFLGYAPGVGKTYNMLSEAIRRRQRGEDIVVGVVETHGRPRTAELAAQLEQVPRKKIEYRGVVFEEMDLDGVLARKPQIALIDELAHTNIEGSKHRKRYEDVLDILAANIDVLATMNVQHIESVAPTVQSVTGIQIRETVPDWLVQRADEIVMADLTPEALQTRMRRGDIYGVDRAEKALANFFRRGNLIALRELALQHVTKAVDRTLTAYMDAKRIQEHWAVRERVAVCISSNSASQILITRGARIAEGVGGELFVLHIDTGSSDEEQSTLATNMQFARNLGAQVTTIKGTSVAHAAAEFVREKRITHIIFGRTAVSGFRKYLYYWAIQHFLSEAPNVDVHIVTQHRERE	–
Edaphobacter lichenicola	Acidobacteriota	A0A7Y9NJG2	2	A0A7W8J463	KdpD domain, Usp domain	Yes	No	MGTRDNSNPALKSPEEWLEKVAPEKMRGTFKLFLGYAPGVGKTYSMLSEAIRRHQRGEDIVIGVVETHGRPRTAELAEQLEQIPRRRIEYKGVVFEEMDLDGILTRRPQIVLIDELAHTNIEGSRHRKRYEDVLDVLAANIDVLATMNVQHIESVAPTVQSVTGVMIRETVPDWLVQRADEIVMADLTPEALQTRMRRGDIYGTARAEKALANFFRRGNLIALRELALQHVTKAVDRTLTAYMDAKRIEAHWAVRERVAVCISSNSSSQMLIARGARVAEGVGGELFVLHVDADEDLSEDEKATLAANIQFARNLDAQVFTVKGKSIAHAAASFVREKRITHIVFGRTAVHGFRKYLYYWAIQHFLKESPNVDVHIVTQHPERE	–
Edaphobacter modestus	Acidobacteriota	A0A4Q7YYW3	2	A0A4Q7YWL6	KdpD domain, Usp domain	Yes	No	MSDNKKSPEDWLNSSEAEKTRGRFKIFLGYAPGVGKTYSMLSEGIRRRSRGEDVVIGIVETHGRASTAELAAKLEQVPRREVEYRGTLFTEMDVDAILARMPQVVLIDELAHTNIEGSRAKKRYEDVLLLLESNIDVLSTINIQHVESLTVRVQALTGIKVQEQVPDWVLDEADEIVISDLTPEALSTRMRRGDIYPAERVERALSNFFRRGNLIALREMALQRVTRAVDKTLDDYVRRKRLGAHWSVAEKVAVCISSNPEARDLIARGARFAEALDGELYILHVTNDRDEDPTRKKTLESHIQFANNLGASVVHLTGGNVASVTAAFVTEHRITQAIFGRSALHGLKKYLYFLAIQKFMSEAPHVDLHIITQETR	–
Edaphobacter sp.	Acidobacteriota	A0A7G8BV75	2	A0A7G8BV76	KdpD domain, Usp domain	Yes	No	MMESRKSPEEWLLTSDPEKQRGRFKVFLGYAPGVGKTFSMLSEGIRRRSRGEDVVIGIVETHGRPNTAELESRLEHIPRREINYKGTVFSEMDVDAIIARMPQVALIDELAHTNIEGSRFPKRYEDVLYLLENKIDVLSTINIQHIESLAPRVQALTGISVREQIPDWVLDRADEIVISDLTPEALVTRMQRGDIYPQERVERALSNFFRRGNLIALREMALQRVTRAVDRNLDDYVRRKKLGAHWAVSEKVAVCISSNFQARDLIARGARLAEALDAELYVLHVSSGRDDNPDRKKVLESSLQFAKNLGASIVFLDGKDTARATAAFVRDNRITQAIVGRSAVHGLNSYLYYLAIQRFMSEAPHVDLHIVTQEKH	–
Elizabethkingia anophelis	Bacteroidota	–		A0A8B4GYF8	KdpD domain, Usp domain	Yes	No	MSSADHFLQLIQKSKRGKFKIYIGMSAGVGKTFRMLQEAHTLLRNGIDVKAGFIETHGREETDALAIGIPTIERRSIFYKGKYLEEMDLQAIINDHPEVVLVDELAHTNVEGSKNKKRWQDVLEILENGINVISAMNIQHIESLNEDVKNITGIEVSERVPDKVLALADEVVNIDLTADELLTRLKEGKIYKKEKIETALANFFQSNHILQLRELALKEVATHVEKKVEAEIKTENFKPVKFLACISSNEKVAKTIIRKTARLASYYSSPWTVLYIQKPSESPEKIALDKQRYLINNFNLAQELGAKVVRMKESSVHKGILEYVNQHNITTVCIGKPRHKLWQRISGYSWIYTLMNRLNEKHIDIIILS	–
Elizabethkingia bruuniana	Bacteroidota	–		A0A7T7UZX2	KdpD domain, Usp domain	Yes	No	MSSADHFLQLIQKSKRGKFKIYIGMSAGVGKTFRMLQEAHTLLRNGIDVKAGFIETHGREETDALVVGIPTIERRSIFYKGKYLEEMDLQAIINDHPEVVLVDELAHTNVEGSKNKKRWQDVLEILENGINVISAMNIQHIESLNEDVKNITGIEVSERVPDKVLALADEVVNIDLTADELLTRLKEGKIYKKEKIETALANFFQSNHILQLRELALKEVATHVEKKVEAEIKTENFKPVKFLACISSNEKVAKTIIRKTARLASYYSSPWTVLYIQKPSESPEKIALDKQRYLINNFNLAQELGAKVVRMKESSVHQGILEYVNQHNITTVCIGKPRHKLWQRISGYSWIYTLMNRLNEKHIDIIILS	–
Elizabethkingia meningoseptica	Bacteroidota	–		A0A1V3TZP7	KdpD domain, Usp domain	Yes	No	MASADHFLQLIQKSRRGKFKIYIGMSAGVGKTYRMLQEAHTLLRNGIDVKAGFIETHDREETDALTEGIPFIEKKSVFYKGKYLEEMDLQSIINDHPEVVLVDELAHTNVEGSKNKKRWQDVLEILENGINVISAMNIQHIESLNEDVKNITGIEVSERVPDKVLALADEVVNIDLTADELLTRLKEGKIYKKEKVETALANFFQSGHILQLRELALKEVATHVERKVETEIKTENFKPVKFLACISSNEKVAKTILRKTARLASYYNSSWTVLYIQKPSEGPEKIALDKQRYLINNFNLAQELGAKVVRMKESSVYMGILEYVNQHNITTVCMGKPHPRLWQRISGYSWIYKLMNRLNEKHIDIIILS	–
Elizabethkingia miricola	Bacteroidota	–		A0A0D5BLN3	KdpD domain, Usp domain	Yes	No	MSSADHFLQLIQKSKRGKFKIYIGMSAGVGKTFRMLQEAHTLLRNGIDVKAGFIETHGREETDALAVGIPTIERRSIFYKGKYLEEMDLQAIINDHPEVVLVDELAHTNVEGSKNKKRWQDVLEILENGINVISAMNIQHIESLNEDVKNITGIEVSERVPDKVLALADEVVNIDLTADELLTRLKEGKIYKKEKIETALANFFQSNHILQLRELALKEVATHVEKKVEAEIKTENFKPVKFLACISSNEKVAKTIIRKTARLASYYSSPWTVLYIQKPSESPEKIALDKQRYLINNFNLAQELGAKVVRMKESSVHQGILEYVNQHNITTVCIGKPRHKLWQRISGYSWIYTLMNRLNEKHIDIIILS	–
Elizabethkingia occulta	Bacteroidota	–		A0A1T3MYC9	KdpD domain, Usp domain	Yes	No	MSSADHFLQLIQKSKRGKFKIYIGMSAGVGKTFRMLQEAHTLLRNGIDVKAGFIETHGREETDALAIGIPTIDRRSIFYKGKYLEEMDLQAIINDHPEVVLVDELAHTNVEGSKNKKRWQDVLEILENGINVISAMNIQHIESLNEDVKNITGIEVSERVPDKVLALADEVVNIDLTADELLTRLKEGKIYKKEKIETALANFFQSNHILQLRELALKEVATHVERKVEAEIKTENFKPVKFLACISSNEKVAKTIIRKTARLASYYSSPWTVLYIQKPSEGPEKIALDKQRYLINNFNLAQELGAKVVRMKESSVHQGILEYVNQHNITTVCIGKPRPKLWQRISGYSWIYTLMNRLNEKHIDIIILS	–
Elizabethkingia sp.	Bacteroidota	–		A0A7T7KIH4	KdpD domain, Usp domain	Yes	No	MSSADHFLQLIQKSKRGKFKIYIGMSAGVGKTFRMLQEAHTLLRNGIDVKAGFIETHGREETDALAIGIPTIERRSIFYKGKYLEEMDLQAIINDHPEVVLVDELAHTNVEGSKNKKRWQDVLEVLENGINVISAMNIQHIESLNEDVKNITGIEVSERVPDKVLALADEVVNIDLTADELLTRLKEGKIYKKEKIETALANFFQSNHILQLRELALKEVATHVEKKVEAEIKTENFKPVKFLACISSNEKVAKTIIRKTARLASYYSSPWTVLYIQKPSESPEKIALDKQRYLINNFNLAQELGAKVVRMKESSVHQGILEYVNQHNITTVCIGKPRHKLWQRISGYSWIYTLMNRLNEKHIDIIILS	–
Elizabethkingia ursingii	Bacteroidota	–		A0A1T3FDR1	KdpD domain, Usp domain	Yes	No	MSSADHFLQLIQKSKRGKFKIYIGMSAGVGKTFRMLQEAHTLLRNGIDVKAGFIETHGREETDALAIGIPTIDRRSIFYKGKYLEEMDLQAIINDHPEVVLVDELAHTNVEGSKNKKRWQDVLEILENGINVISAMNIQHIESLNEDVKNITGIEVSERVPDKVLALADEVVNIDLTADELLTRLKEGKIYKKEKIETALANFFQSNHILQLRELALKEVATHVERKVEAEIKTENFKPVKFLACISSNEKVAKTIIRKTARLASYYSSPWTVLYIQKPSEGPEKIALDKQRYLINNFNLAQELGAKVVRMKENSVHQGILEYVNQHNITTVCIGKPRPKLWQRISGYSWIYTLMNRLNEKHIDIIILS	–
Empedobacter brevis	Bacteroidota	–		A0A5P2GJT1	KdpD domain, Usp domain	Yes	No	MDERKSAEHFLELIQKSRRGKFKLYIGMSAGVGKTYRMLQEAHTLLRNGIDVKIGYIETHKRPETHALLEGLPLIPRRKLFYKGKELEELDLQAIINLRPEVVIIDELAHTNIEGSNNEKRWQDVLDILETGINVISAVNIQHIESLNEEVHEITGIDVQERIPDSVVTQADEVVNIDLTAEDLIDRLKAGKIYESSKIAAALNNFFKSEHILQLRELALKEVASQVQRKVETEVILTRNIKKERFLACISSNEKTAKNVIRKTARLANYYNSKWYVMYVQIPKENPDKIALDKQRHLINNFKLATELGAEIIKVKAKNTTKAIIKECEDRKITTVCIGKPHITLVKIILATDTFNALLNKLSHENIDLIILS	–
Empedobacter falsenii	Bacteroidota	–		A0A376G754	KdpD domain, Usp domain	Yes	No	MEKETQHTAEDFLALIRKSKRGKFKVYIGMCAGVGKSYRMLQEAHELQKNKIDVKIGYIETHKRVETENLVVGLTIIPRKIIYYKGKSVEEMDLEEILKQRPEIVIVDELAHSNVFGSKHAKRWQDVMEILDAGINVISAVNIQHLESLNNSISEITTIDVSERIPDIILEQADEIVNIDLTADDLIERLKTGKIYPKDKIQTALNNFFIPSNILQLRELALKEVASHVEKKVETEYVSSVYAKPSRFLACISSNDKNAKTVIRKTARLAGYYNSRWFVLYVETPKEHPNKIALDKQRHLINNLKLATELGAEIVKVKNQRVSTAIIQQIELRNITTVCLGKPKLNLIQIILATNVFNQLLKKLSSLHVDVIILSK	–
Empedobacter tilapiae	Bacteroidota	–		A0A4Z1BQQ0	KdpD domain, Usp domain	Yes	No	MEKETQHTAEDFLALIRKSKRGKFKVYIGMCAGVGKSYRMLQEAHELQKNKIDVKIGYIETHKRVETENLVVGLTTIPRKVIYYKGKSVEEMDLEEILRQRPEIVIVDELAHSNVFGSKHAKRWQDVMEILDAGINVISAVNIQHLESLNNSISEITTIDVSERIPDIILEQADEIVNIDLTADDLIERLKTGKIYPKDKIQTALNNFFIPSNILQLRELALKEVASHVEKKVETEYVSSVYAKPSRFLACISTNDKNAKTVIRKTARLAGYYNSRWFVLYVETPKEHPNKIALDKQRHLINNLKLATELGAEIIKVKNQRVSTAIIQQIELRNITTVCLGKPKLNLIQIILATNVFNQLLKKLSSLHVDVIILSK	–
Emticicia agri	Bacteroidota	–		A0A4Q5M5C3	KdpD domain, Usp domain	Yes	No	MSTPDNKEENVQHFLDLIKKSRQGKFKVYIGMSAGVGKTFRMLQEAHALLRNGIDVKIGYIETHFRKETHDLLEGLPIIPRRKIFYRGKELEELDVQAVINLRPEVVIIDELAHTNIEGSKNEKRWQDVLEILEAGINIISAVNIQHIESLNEEVKEITGIEVKERIPDSIIAIADEVVNIDLTADELITRLKEGKIYTADKIQMALNNFFKSEQILQLRELALKEVASQVERKVETEIPRTTAIRHEKFLACISSNEQTAKTVIRKTARLASYYNSKWYVLYVQTPKESPDKIALDKQRHLINNFKLATQSGAEIIRVESGNISKSIMEVAEQRQITTVCIGKPHLNLLNVILSTNIFNELLKKLSFADIDVVILS	A0A4Q5M0Q0
Emticicia aquatilis	Bacteroidota	–		A0A917DIM6	KdpD domain, Usp domain	Yes	No	MEETKKSAQEFLNLIKKSKRGKFKVYIGMSAGVGKTYRMLQESHTLLKNGIDVKIGFIETHNRKETHDLLVGLPLIPRRKIFYKGKELEEMDVSAVINACPEVVIVDELAHTNIEGSKNEKRWQDVLEILEAGISVISALNIQHIESLNEEVKTITGIEVKERVPDSIIAQADEVVNIDLTADELISRLKEGKIYQPDKVEMALKNFFKSEHILQLRELALKEVASQVERKVESEITKVNTIKHERFLACISSNANTAKTVIRKTARLANYYNSKWFVLYVQTPKESADKIPLDKQRHLINHFKLATELGAEIIKVENSEIVKAIMQQAEERKISTICIGKPHFSLIKIILATNVFNELLKKLSSSDTDLVILS	A0A917DQR0
Emticicia sp.	Bacteroidota	–		A0A372F3G6	KdpD domain, Usp domain	Yes	No	MSTTDNKEENVQHFLDLIKKSRQGKFKIYIGMSAGVGKTFRMLQEAHSLLRNGIDVKIGYIETHLRKETHDLLEGLPIIPRRKIFYRGKELEELDVQAVINLRPEVVIIDELAHTNIEGSKNEKRWQDVLEILEAGINVISAVNIQHIESLNEEIKEITGIEVKERIPDSIVGIADEVVNIDLTADELITRLKEGKIYTADKVQMALNNFFKSEQILQLRELALKEVASQVERKVETEVSKNTAIRHEKFLACISSNEQTAKTVIRKTARLASYYNSKWFVLYVQTPKESPDKIALDKQRHLINNFKLATQLGSEIIRVESSNISKSIMEIAEQRQITTLCIGKPHLNLFNVILSTNIFNELLKKLSFVDIDVVILS	A0A372F1E0
Enterocloster aldenensis	Bacillota	A0A3E2WU92	2	A0A413W596	Truncated DHpCA domain	Yes	No	MDKEWDGRPDPELLLRQNFPEGESDGKGKLKIFFGYAAGVGKTYAMLDAARQEKEAGRDVVAGYIEPHDRPDTMALLDGLEFLPPRTVGYKGIVLREFDLDAALIRRPDLILVDELAHTNAQGSRHRKRCQDVTELLDAGINVYTTVNVQHLESLHDIVASITHVRVSERIPDSVFDNASQVELVDISPEELRQRLEEGKIYHKNQADKAKISFFTLENLSALREIALRRTADRVNREVIRERDAAGKEYFTNEHVLVCLSPSPTNAKVIRTAARMAGAFHADFTAVLVETEHLKREHSKISRSMEANISLAKQFRANVITLYGDDIVEQVASYARQNGISKIVIGRSVRKRHTLYMRPTIIDRLIKAVPNMDVYVIPDATAEERRYKVSTDQKRKVWA…	A0A3E2WAJ9
Enterocloster asparagiformis	Bacillota	A0A413FC47	2	A0A943II81	Truncated DHpCA domain	Yes	No	ILKKNFPKGSGNGHGRLKIFFGYAAGVGKTYAMLEAARDEAAAGRDVLAGYIEPHDRPETMALLSGLEVLPPRWIKYRGIELREFDLDGVLMSRPGLVLVDELAHTNVEGCRHRKRWQDVIELLEAGIDVYTTVNVQHLESLHDIVASITHVRVSERIPDRVFDQADQVELVDISPEELQKRLEEGKIYRKEQAGRAAANFFTVENLSALREIALRRTADRVNREVVREREAAGKDYYTGEHVLVCLSPSPTNARVIRTAARMAGAFRGDFTAILVETSQIKQENAKISKKMEANIALAKQFGANVITLYGEDIVEQIAGYARRNGISKIVIGRTVQKPHLFYVKPTLIDRLIKRLPNMDIYVIPDSNAGPQSRKREFLEMFRVKSKSDFLKTALILGA…	A0A413FCQ3
Enterocloster bolteae	Bacillota	A0A6N2XR04	2	A0A6N2UJQ1	Truncated DHpCA domain	Yes	No	MDGQRDERPDPELLLKQNFPRESDKARGRLKIFFGYAAGVGKTYAMLEAARQEKAAGRDVVAGYIEPHDRPDTMELLAGMELLTPMAVTYKGIILKEFDLDAALMRKPDLILVDELAHTNAQGCRHKKRYQDVIELLDAGINVYTTVNVQHLESLHDIVASITHVRVYERIPDDIFDDAGQVELVDIAPEELRQRLEDGKIYHKDQADKASVRFFTVENLSALREIALRRTADRVNREVVRERDAAGKDYYTGEHVLVCLSPSPTNARVIRTAARMAGAFHADFTAVLVETADMKREHAKISRSMEANINLAKQFRANVITLYGDDIVQQIAGYARRNGISKIVIGRTVRKRSFLHLKPTIIDRLIKAVPNMDVYVIPDAAARENGKIKKPENGRKYSM…	A0A412ZAV9
Enterocloster citroniae	Bacillota	A0A3E2V3G4	2	A0A3E2VRW7	Truncated DHpCA domain	Yes	No	MEKEWDGRPDPELLLRQNFPDSNNKGRGKLKIFFGYAAGVGKTFAMLEAARQEKAGGRDVVVGYIEPHDRPDTLALLDGLELLTPKYVEYKGITLREFDLDGVLIRHPDLVLVDELAHTNAQGCRHKKRYQDVTELLDAGINVYTTVNVQHLESLHDIVASITHVRVNERIPDRVFDNAAQVELVDIGPEELRQRLEEGKIYHREQADRASISFFTAQNLSALREIALRRTADRVNREVIRERDAAGKDYFTGEHVLVCLSPSPTNAKVIRTAARMASAFHADFTAVLVETEHLKKEHVRISRSMEANINLAKQFRANVITLYGDDIVEQVASYARQNGISKIVIGRTVRTRHSIFAKPTLIDRLIKAVPNMDIYVIPDASARERKRNGGTEQKRRVGS…	A0A3E2VHH8
Enterocloster clostridioformis	Bacillota	A0A174DJC0	2	A0A8B2X3I5	Truncated DHpCA domain	Yes	No	MDGQRDERPDPELLLKQNFPRESDKARGRLKIFFGYAAGVGKTYAMLEAARQEKAAGRDVVAGYIEPHDRPDTMELLAGMELLTPMAVTYKGIILKEFDLDAALMRKPDLILVDELAHTNAQGCRHKKRYQDVIELLDAGINVYTTVNVQHLESLHDIVASITHVRVYERIPDDIFDDAGQVELVDIAPEELRQRLEDGKIYHKDQADKASVRFFTVENLSALREIALRRTADRVNREVVRERDAAGKDYYTGEHVLVCLSPSPTNARVIRTAARMAGAFHADFTAVLVETADMKREHAKISRSMEANINLAKQFRANVITLYGDDIVQQIAGYARRNGISKIVIGRTVRKRSFLHLKPTIIDRLIKAVPNMDVYVIPDAAARDNGKIKKPENGRKYSM…	A0A174T7R9
Enterocloster lavalensis	Bacillota	A0A1I0GB18	2	A0A2T3FHX9	Truncated DHpCA domain	Yes	No	MDGRPDPEQILKKNFPKGSGNGHGRLKIFFGYAAGVGKTYAMLEAARDEAAAGRDVLAGYIEPHDRPETMALLSGLEVLPPRWIKYRGIELREFDLDGVLMRRPGLVLVDELAHTNVEGCRHRKRWQDVIELLEAGIDVYTTVNVQHLESLHDIVASITHVRVSERIPDRVFDQADQVELVDISPEELQKRLEEGKIYRKEQAGRAAANFFTVENLSALREIALRRTADRVNREVVREREAAGKDYYTGEHVLVCLSPSPTNARVIRTAARMAGAFRGDFTAILVETTQIKQENAKISKKMEANIALAKQFGANVITLYGEDIVEQIAGYARRNGISKIVIGRTVQKPHLFYVKPTLIDRLIKRLPNMDIYVIPDSNAGPQSRKREFLEMFRVKSKSDF…	A0A1I0CSB9
Epilithonimonas arachidiradicis	Bacteroidota	–		A0A420D8J0	KdpD domain, Usp domain	Yes	No	MDEKKSAQDFLDLIKKSRRGKFKIYIGMSAGVGKTYRMLQEAHTLLSNGIDVKIGYIETHNRKETHALLDGLPVIPRRTLFYKGKELNELDVQAVINLRPEVVIVDELAHTNIEGSKNEKRWQDVMEILESGINVISAVNIQHIESLNEDVKNITDIEVKERIPDSVLAQADEVVNIDLTAEELIDRLKAGKIYDQSKINSALSNFFKSENILQLRELALKEVASQVQRKVETEVSSIKNIRKEKFLACISSNEKTAKNVIRKTARLANYYNSQWCLLYVQIPRERADKIALDKQRHLINNFKLATELGAEIIKVEGTNIAHTIMEQCEERKITTVCIGKPHLNLWKIIVATDTFNSLLNRLSKENIDLVILS	–
Epilithonimonas bovis	Bacteroidota	–		A0A1U7PY75	KdpD domain, Usp domain	Yes	No	MDEKNSAQDFLNLIKKSRRGKFKIYIGMSAGVGKTYRMLQEAHALLTSGIDVTIGYIETHQRKETHALLDGLPIIPRRKLFYKGKELEELDVQAVINLRPEVVIVDELAHTNIQGSKNEKRWQDVMDILDSGINVISAVNIQHIESLNEDVKMITNIEVQERIPDNVLAQADEVVNIDLTSEELIDRLKAGKIYDQSKINSALNNFFKSENILQLRELALREVASQVTRKVETEVTIHKSVKKEKFLACISSNEKTAKNVIRKTARLANYYNSSWYLLYVQIPRESSDKIALDKQRHLINNFKLATELGAEIIKVEDTKVARAIMEQCEERKITTVCIGKPHLNLWKIILATDTFNTLLNKLSQENIDLVILS	–
Epilithonimonas hominis	Bacteroidota	–		A0A3N0XA09	KdpD domain, Usp domain	Yes	No	MDEKNSAQDFLNLIKKSRRGKFKIYIGMSAGVGKTYRMLQEAHALLTSGIDVTIGYIETHQRKETHALLDGLPIIPRRKLFYKGKELEELDVQAVINLRPEVVIVDELAHTNIQGSKNEKRWQDVMDILDSGINVISAVNIQHIESLNEDVKMITNIEVQERIPDNVLAQADEVVNIDLTSDELINRLKAGKIYDQSKIHSALNNFFKSENILQLRELALREVASQVTRKVETEVTIHKSVKKEKFLACISSNEKTAKNVIRKTARLANYYNSQWYLLYVQIPRESSDKIALDKQRHLINNFKLATELGAEIIKVEDTKIAHSIMEQCEERKITTVCIGKPHLNLWKVILATDTFNTLLNKLSQENIDLVILS	–
Epilithonimonas hungarica	Bacteroidota	–		A0A1G7R290	KdpD domain, Usp domain	Yes	No	MAEKNSAQDFLNLIKKSRRGKFKIYIGMSAGVGKTYRMLQEAHALLASGIDVKIGYIETHHRKETHALLDGLPIIPRRTLFYKGKELEELDVQAVINLRPEVVIVDELAHTNIEGSKNEKRWQDVMDILDSGINVISAVNIQHIESLNEDVKSITNIEVQERIPDNVLAQADEVVNIDLTSEELIDRLKAGKIYDQSKINSALNNFFKSENILQLRELALREVASQVTRKVETEVTIHKSVKKEKFLACISSNEKTAKNVIRKTARLANYYNSQWYLLYVQIPRESSDKIALDKQRHLINNFKLATELGAEIIKVEDTKVAHAIMEQCEERKITTVCIGRPHLNLWKVILATDTFNTLLNKLSQGKIDLVILS	–
Epilithonimonas lactis	Bacteroidota	–		A0A085B7D8	KdpD domain, Usp domain	Yes	No	MDEKRSAQDFLNLIKKSRRGKFKIYIGMSAGVGKTYRMLQEAHSLLTNGIDVKIGYIETHNRKETHALLDGIPIIPRRKLFYKGKELEELDVQAVINLRPEVVIVDELAHTNIEGSKNEKRWQDVMEILDAGINVISAVNIQHIESLNEDVKNITDIEVKERIPDSVLAQADEVVNIDLTAEELIDRLKAGKIYDAAKINSALSNFFKNDNILQLRELALKEVASQVQRKVETEVSNVKNIRKEKFLACISSNEKTAKNVIRKAARLANYYNSKWYLVYVQIPRESADKIALDKQRHLINNFKLATELGAEIIKVESTNVTRAIMEQCEERKITTVCIGKPHLNLWKVIVATDTFNSLLNKLSQENIDLVILS	–
Epilithonimonas mollis	Bacteroidota	–		A0A1M6U647	KdpD domain, Usp domain	Yes	No	MDEKKSAQDFLDLIKKSRRGKFKIYIGMSAGVGKTYRMLQEAHTLLLNGIDVKIGYIETHNRKETHALLDGLPVIPRRTLFYKGKELDELDVQAVINLRPEVVIVDELAHTNIQGSKNEKRWQDVMEILESGINVISAVNIQHIESLNKDVKEITNIEVKERIPDSVLGQADEVVNIDLTSEELIDRLKAGKIYDQSKVNSALSNFFKSENILQLRELALKEVASQVQRKVETEVSSIKNIRKEKFLACISSNEKTAKNVIRKTARLANYYNSQWCLLYVQIPRESADKIALDKQRHLINNFKLATELGAKIIKVESPSIVHTIMEQCEEQKITTVCIGKPHLNLWKIIVATDTFNTLLNKLSKESIDLVILS	–
Epilithonimonas vandammei	Bacteroidota	–		A0A3G8Y7D4	KdpD domain, Usp domain	Yes	No	MSQDGSSAEDFLNLIKKSRRGKFKVYIGMSAGVGKTYRMLQEAHALLENGIDVKIGYIETHHRKETHALLDGLPVIPRRKLFYRGKELEELDVQAVLNLRPEVVIVDELAHTNIEGSKNDKRWQDVMEILDSGINVISAVNIQHIESLNDEVKSITGIEVKERIPDSVLSEADEVVNIDLTAEELIDRLKAGKIYDQTKIGAALNNFFKSESILQLRELALKEVASQVTRKVEAEVVIHKAVKKERFLACISSNEKTAKNVIRKTARLANYYHSQWYLLYVQIPSESSDKIALDKQRHLINNFKLATELGAEIIKVESIKVAQAIMQQCEERKITTVCIGKPHLNLWKVILASDTFNTLLNKLSQENIDLVILS	–
Epilithonimonas xixisoli	Bacteroidota	–		A0A4R8IIA8	KdpD domain, Usp domain	Yes	No	MDEKKSAQDFLNLIKKSRRGKFKIYIGMSAGVGKTYRMLQDAHSLLSNGIDVKIGYIETHNRKETHALVEGLPVIPRRTLFYKGKELDELDVQAVINLRPEVVIVDELAHTNIEGSKNEKRWQDVMEILESGINVISGVNIQHIESLNEDVKDITNIEVKERIPDSVLAQADEVVNIDLTAEELIDRLKAGKIYDQSKINSALSNFFKSENILQLRELALKEVASQVQRKVETEVSSIKNIRKEKFLACISSNEKTAKNVIRKAARLANYYNSKWFLLYVQIPRESADKIALDKQRHLINNFKLATELGAEIIKVENTNVTRAIMEQCEERKITTVCIGKPHLNLWKVIAATDTFNSLLNKLSQENIDLVILS	–
Epilithonimonas zeae	Bacteroidota	–		A0A1N6FDF0	KdpD domain, Usp domain	Yes	No	MDEKKSAQDFLDLIKKSRRGKFKIYIGMSAGVGKTYRMLQEAHTLLSNGIDVKIGYIETHNRKETHALLDGLPVIPRRTLFYKGKELDELDVQAVINLRPEVVIVDELAHTNIEGSKNEKRWQDVMEILESGINVISAVNIQHIESVNEDVKNITDIEVKERIPDSVLAQADEVVNIDLTAEELIDRLKAGKIYDQAKINSALNNFFKSENILQLRELALKEVASQVQRKVETEISSIKNIRKEKFLACISSNEKTAKNVIRKAARLANYYNSQWCLLYVQIPRESADKIALDKQRHLINNFKLATELGAEIIKVEGTNIAHTIMEQCEERKITTVCIGKPHLNLWKIIVATDTFNSLLNRLSKENIDLVILS	–
Erysipelatoclostridium sp.	Bacillota	A0A1Y4NE76	2	A0A1Y4N9K0	Truncated DHpCA domain	Yes	No	MNKTGRLTIFFGYCAGVGKTYAMLNSAQQKSVEGIDVVIGYIEPHNRKETTDLIYGLEKIENKEIVYKGHKFIEFDLDAALKRHPQLILVDELAHTNAPESRHKKRYSDIEELLRAGIDVYTTLNVQHLESLHDIVASITRIKVNERIPDHIFDEAYDVKLIDIEVDDLIERLKEGKIYQPNQAKRALNNFFIKDNLISLREIALRRCADRINLYATNDNKPFLKEHILVCLGTSPTNQKVIRTASKMAQAFHGEFTALYVETTTSKNMSKKAYNQLQSNLTLARHLRANIVSTYGDDVAYQISQYAKTGGISKLVLGRSYRKPSFFNKTTIVDALTKLSPNLEIYIIPDSNSSAQKQPLNLDKIFKFSFKDIAVSFICMLSTTAISFIAMFLQFDITS…	A0A1Y4QQ70
Erysipelotrichaceae bacterium	Bacillota	G1VM17	2	A0A3B9FYU1	Truncated DhpCA domain	Yes	No	MQQTERGRLKIFFSYAEGIGKTQAMLREAQALKARGEDVLVGCISTGVSNAMPDLLGGLELLSSSGPMDEFDLDSALKRRPKILLLDDLAHTNPKDSRHMRRYQDVGELMNAGIDVFTTVNVGNIESLHDIAASITGITTWERIPDAVFDNADQVVLIDIEAKELMERLHENNSADSRFTLEQLTALREVALRRCADRLRRVTEHLHDRDSFHTDEHILACLSSAPSNAKIIRTAARMANAFNGRFTAFFVETPDFAAETDENRQRLLDNQKLAQQLGASVETAYGEDVAFLIAEFARISGITKIVLGRSAARRKHLLGKGALTEQLIAHAPDLEIHIIPDRMADAPYRPRKRTGRAGLDILRDSLISLSILLGATLLSLLFHDLGFTDSNIIMVYILG…	A0A354LTA5
Ethanoligenens harbinense	Bacillota	–		E6U9J4	KdpD domain, Usp domain	Yes	No	MSDKRLTPEEALNICNSQSRGTLKIFLGYAPGVGKTFAMLNEANRRLKYGQDIVIGYVENHGREETDSQIGDLGVLPRKTILYNGVELSELDVDAILQRKPDTVLIDELAHTNIPGSKNKKRYEDVLEILSHGINVISTLNIQHLESLNDVIFQITGIRVNETLPDNILQQADEVVVVDLTPDALQNRLRRGAVYRPEKVPQALKNFFRKGNLNALRELVLRQAAEDVDEDLDAYMKRKGIKDNWHTVERLMVCISSSPNSKKLIRRGARIANRYKCEWHVVSVNSTRLFFDNHTETDQKMLESHEQLARQLGAEVIELTGRSVSETLAVYANQKHITQIIMGQSARTKVETFFRGSTVNKLIKMVKNVEIHLIPIG	A0A386XPN5
Eubacterium dolichum	Bacillota	R7G960	2	R7G954	Truncated DHpCA domain	Yes	No	MQRKGRLKIFFGYCAGVGKTYSMLKEAHEKAQEGVDVVIGYIEPHDRKETISLIDGLEQLDKKEILYKKHRFYELDLDLALQRHPKLILVDELAHTNAIGSRHKKRYSDIEELLRAGIDVYTTINVQHLESLHDTVAMITRIQVNERIPDHIFDDADDVKLVDIEVDDLIQRLKDGKIYHKNQTKRALENFFVRDNLIALREIAMRRCADRINLITSTANKAFSKEHIMVCLGASPTNQKVIRTAARMVQAFHADFTALYVETSQADWITQKAKNQLQANLELARHLKADIVSTYGDDIAYQISQYAKNAHVSKLVLGRSYQKPSIFRKTTLVDQLSKLAPEIEIYIIPDQQSGAMKKKYRTLLKSKFNMQEAIITITVLLVTTLFAIFLDSFHVHITS…	R7G7H9
Evansella caseinilytica	Bacillota	–		A0A1H3HC17	KdpD domain, Usp domain	Yes	No	MENWLSFSGKGPEYFLEEIKSLRKGKFKLFIGSAPGVGKTYRMLQEAHELKREGEDVVIGLIETHGRKETGQMVGSLEVIPLKKMTYRQKEFDELDVDAVLRRKPDVVLIDELAHTNIPGSKNKKRFQDILEVLDAGISVYSAVNIQHVESLHDHVQQISGIGVRERIPDTVLQLADEIILVDISPETLQKRMKEGKIYDKTKVKQAITNFFTLQKLAALRELSLREIANNIDDRIVKQMEKSGVSGPTWANEKILVCIGYDSTAEILMRRGWRMASRLKARLYILTVTNSHVDSKHLQRINAWKELADQFDAVFIQKPKDKKIARIITETAKELGVTNIILGQSARTRKEEIMKGSIVNAIMRESDHIDIHIVSKTR	A0A1H3SI84
Exiguobacterium antarcticum	Bacillota	–		K0AF81	KdpD domain, Usp domain	Yes	No	MTRGKLKLYIGSAPGVGKTYKMLADAHALVREGKDVVIGLIETHGRRDTAEMIGRLEQVQLLDVHYKEKVFLEVNVDAIIARQPDIVLIDELAHTNAPGSIRKKRYQDVSALLDAGINVYSAVNIQHFESLLFKVKEVTGVEVRERIPDPFLGEADEILLVDVTPQTLRERLEHGKIYKKEKIEQSLNAFFSLQNLASLRELSLRQVADEVDDQVYQARLLIEKDPTLLQERILVCVQLNENARKLIYRGFRMASRLKADLYILTILPGPENKLSANQKEVLAMLRESGSLFDAEVLIRIQGDRSIAATITAVAKHHRITQIVLGQSARTRWQEIRRGSIVNQIMRQNRGIDLQIVADDQV	K0A7K8
Exiguobacterium enclense	Bacillota	–		A0A0V8GIE4	KdpD domain, Usp domain	Yes	No	MTRGKLKLYIGSAPGVGKTYKMLADARTLTLEGKDVVIGLIETHGRKETAEMVGQLEQVPLLEVVYKDKTFPEVNVDAIIARRPDIVLIDELAHTNAPGSVRKKRYQDVAALLEAGINVYSAVNIQHFESLLFKVKEVTGVEVRERIPDPFLGEADEILLVDVTPQTLRERLEQGKIYKKEKIEQSLNSFFSLQNLASLRELSLRQVADEVDDQVYQSRLLIEKDPASLQERILVCIQLSDNARKLIYRGFRMASRLKAELYVLTILPAAENQLNAKQKEVLAMVRESGSLFGAEVLIRIQGERSIAQAITAAAKHHRITQIVLGQSARTRWQEIRRGSIINEIMRHVRGIDIQIVADDMER	A0A0V8GED2
Exiguobacterium oxidotolerans	Bacillota	–		A0A653I7U6	KdpD domain, Usp domain	Yes	No	MTRGKLKLYIGSAPGVGKTYKMLADAHALVREGKDVVIGLIETHGRRDTAEMIGRLEQVPLLDVHYKERVFLEVDVDAIIARQPDIVLIDELAHTNAPGSVRKKRYQDVSALLDAGIHVYSAVNIQHFESLLFKVKEMTGVEVRERIPDPFLGQADEILLVDVTPQTLRQRLEHGKIYKKEKIEQSLNSFFSLQNLSSLRELSLRQVADEVDDQVYQARLLIEKDPTLLQERILVCIQLNENAQKLIYRGFRMASRMKADLYILTILPAPENQLSSHQKDVLAMLRESGSLFDAEVLIRIKGERSISQAITAVSKHYRITKIVLGQSARTRWQEIRRGSIVNEIMRQVSGVDIQIVSDETK	A0A653IGN2
Exiguobacterium sibiricum	Bacillota	–		B1YM39	KdpD domain, Usp domain	Yes	No	MTRGKLKLYIGSAPGVGKTYKMLADAHALVREGKDVVIGLIETHGRRDTAEMIGGLEQVPLLEVHYKEKVFLEVNVEAIIARKPDIVLIDELAHTNAPGLIRKKRYQDVSVLLEAGINVYSAVNIQHFESLLFKVKEMTGVEVRERIPDPFLGEADEILLVDVTPQTLRERLEHGKIYKKEKIEQSLNSFFSLQNLASLRELSLRQVADEVDDQVYQARLLIEKDPTLLQERILVCVQLNENARKLIYRGFRMASRMKADLYILTILPKPENQLTASQKEVLAMLRESGALFDAEVLIRIQGERSIAETITAAAKHHRITQIVLGQSARTRWQEIRRGSIVNQIMRQNRGIDLQIVADDQV	B1YH93
Exiguobacterium sp.	Bacillota	A0A4R0ZLV3		A0A653S3F2	KdpD domain, Usp domain	Yes	No	MRGKLRLYIGAAPGVGKTYKMLADARARQQEGVSVMIGLIETHGRNETEAMIGDLPIVPLLSLFYKGHELKELDVETILSFHPDIVLVDELAHTNAPGSVRAKRYQDVQVLLENGINVYAAVNIQHFESLLLTVKGITGVEVRERIPDLFLNQADEILLVDVTPQTLQERMRQGKIYRPDKIEQSLSSFFTLTNLSSLREIALRQVADEVDDQVYRTRKNVVSDPTLLQERIMVCIQLNDNARHLIYRGFRMASRLKAKLYILSVLHGEERKLTPEQTAILKEVREQGASFQAEVIVLNVPRKELTKSLTTTAREKRITQLILGQSARTRWQEVMRGSIVNVIMRELKQVDIHIVSDQT	A0A653T7H4
Faecalicatena orotica	Bacillota	A0A2Y9CAT2	2	A0A2Y9CA66	Truncated DHpCA domain	Yes	No	MAEDKRPSPREMLDKLQAEENKIHMKEFGRLKIFLGYAAGTGKTYAMLEAARDLKKNFVDVVAGYVEPHARPETTALLEGIEQLPFLMVEYKGVKIREFDLDAALKRRPKVILVDELAHSNAQGCRHQKRYQDIEELLEHGINVYTTVNIQHLESLNDNVSSITSIQVKERIPDSVFDKASQVKLVDIEPEELIERMKEGKIYQGMQAQRALQNFFTKDKLIALREIALRRMADRVNHLAEEEKKLLGSGDYSTGEHVLTCISPAPSNEKVIRTAARLAYAFHAEFTALYVETRNLQNADEKVKKRRDENMRLARTLGAKIASVNGEDVARQIAEYAKVSNVTKIVMGRTAHKILFGQTRKTLVESLNQYAPNLDVYIIPDLHNGVGQKHYTIRKNGKF…	A0A2Y9B7U9
Faecalicoccus pleomorphus	Bacillota	A0A380LM87	2	A0A7X9NJC9	Truncated DHpCA domain	Yes	No	MEATIKKGKLTIFFGYCAGVGKTYAMLSAAQQKSVEGVDVVIGYIEPHERKETLDLTYGLEQIEKKEISYKNHLFLEFNLEAALKRHPQLILVDELAHNNAPSSTHKKRYSDVEELLRAGIDVYTTVNVQHLESLHDVVESITRIKVNERIPDHIFDEAYDVKLVDIEIEDLITRLKEGKIYKPLQAKRALNHFFVKDNLIALREIALRRCADRIDLYANNENKPFLKEHILVCLGTSPTNQKVIRTASKMAQAFHGKFTALYVETSTSKAMPQKVYNQLQSNLTLAKHLRANIVSTYGDDIAYQISQYAKTSGISKLVLGRSYQKKSLLKKQTIVDTLTNLSPNLEIYIIPDNNSSYQKQPLNLHKYIQFSFKDTIISIVTLLVTTVISFIAYILQFD…	A0A380LJ77
Faecalimonas umbilicata	Bacillota	A0A4R3JMH1	2	A0A4R3JKF6	Truncated DHpCA domain	Yes	No	MNKKETGQMCIFLGYAAGVGKTYAMLEAAHDLKKSGVDVVAGYIEPHERAETRSKEEGLEKIPPLLVDYKGIKLREVDLNGILKRNPEVVLIDELAHTNAPGMCHQKRYEDIEEILNAGIDVYTTVNIQHLESLNDIVGKISGIHVKERIPDFIFDRATQIKLIDIEPDVLIQRLKDGKIYKSTQAERALHNFFAKEKLIALREITLRRTADKVNREAAKGQQAVSGDEKREIYQGEHILVCISPAPSCEKVIRSASRLAYAFQGKFTALYVETPSLQNADEHVKKKRDENIRLARLLGAKIATVFGEDVAFQIAEYARISGASKIVIGRTSHRSVLGQRKQNLTDQIDSYTKGIEIYIIPDRQSNKRKWSEEFKKKRGVDSQRGEGCGAEVIKGFLSL…	A0A4R3JPL9
Fenollaria massiliensis	Bacillota	A0A9E7DJQ1	2	A0A9E7IUQ4	Truncated DHpCA domain	Yes	No	MEKKGELTIFFGYCAGVGKTYNMLEVAHEKYLEGIDVVVGYVELHDRKDTLALMNGLDIIDYKKINYKDHIFNELDIDKALDRKPDIILVDELAHTNAPGSRHKKRYQDVEELLRAGIDVYTTLNVQHLESLHDIVESISRIKVNERVPDYVFDNADHIKIIDIEVEQLIERLKEGKIYKNAQSKKALENFFTIDNLVSLREIALRRCADKINLYSDDKNKPFLKEHILVCLSPSPTNQKAIRTAYRMANSFHAEFSALYVETSESKNFSNTEKNNLQKNIDLAKHLKANIVSSYGDDISFQISQYAKLSGVSKLVLGRSSQKISFLNKTTIIDEITKYAPNLDIFIIPDANSEYKKKNIRLDEFVHFDREDLIVTLLILLATTILSYALFIFDFNTTN…	A0A9E7DKH3
Ferroacidibacillus organovorans	Bacillota	A0A853KEC6	2	A0A1V4ESZ8	KdpD domain, Usp domain x2	Yes	No	MKTPDGARDDELKCAETGALKLFIGSAPGVGKTYTMLRAANDLRARGLDVVIGLMDHHGRPETEMQVGSLEIIAPLTLHVKGRTFEEVNLQAICARNPDIVVIDELAHTNAPGSQFPKRYMDVEYLLDHGISVLSAVNVQHIEGIHEEAEVVTGISVKELIPAAFLRKAREVEVIDVTPETLRQRLLDGSIYPRDKVNHALQNFFQKSNLSGLRELALRVVAEDVEERLQNAYGRNKIPGPVGAKETIMVCVNYLVRAQPLISRGYRMAKRLKADLYVLCVSDVAEDLISEKERERIRRLNHLAMEYDAEWILEPRNDRKVGEVIMSVAERMNVTQIVFGQTSKNRRWRLGVDASPVRHLMRSMRYVDLRIMGWDSEVSTPHDHAHGDEPGSGSHPLRD…	A0A101XPN4
Ferruginibacter sp.	Bacteroidota	–		A0A924L3J2	KdpD domain, Usp domain	Yes	No	MPDEKEKNAEHFLDLIRKSRRGKFKIYIGMSAGVGKTYRMLQEAQTLLRNGVDVKIGYIETHNRKETHDLLEGLPVIPRRKLFYRGKELDEFDVQAVINLHPEVVIVDELAHSNIEGSKNEKRWQDVVDILDAGINVISAVNIQHIESLHASIKTITGVDVGERIPDSVLGQADEVVNIDLTADELITRLKEGKIYSPDKIEISLKNFFQSERILQLRELALKEVAGQVERKIEIELPRNTHLKTERFLACISSNHEIAKKVIRKTARLSSYYNSKWYVLFVQTPKEDGDNIGLAAQRHLINNFKLATELGAEIIKIKNKNIAKGILEASVAQNITTICIGKPHLTLFNVILSTPVFNQLLNKLSESDIDIVILS	–
Fibrella aestuarina	Bacteroidota	–		I0K509	KdpD domain, Usp domain	Yes	No	MNPNDQTAERFLNLIRESRRGKFKIYIGMSAGVGKSYRMLQEAHSLLRSGVDVRIGFIETHNRAETVALVEGLPLIPRRTLFYKGRQLEEMDVQAIINSHPELVIVDELAHTNIPGSKNDKRWQDVADVLDAGINVISAVNIQHIESLYDEVRAITGIDVTERVPDRMLQLADEVVNIDLTADELIARLRDGKLYDQAKVQTALAHFFQPEKILQLRELALKEVAGQVERKVDQTLPPASVSRHERFLVAISTNADVARRVIRKTARLASYYNSRWYVLYVQTPAEAPDRIRLDVQRHLINNLKLATELGAEVIRVKGQNIVDGIMGEVERRHITTVCIGKPHLNLLQIIIQTNAFNRLLNKLSASDVDLIILS	I0KB66
Fibrella aquatilis	Bacteroidota	–		A0A939JYI2	KdpD domain, Usp domain	Yes	No	MTPNDQNADRFLALIRESRRGKFKVYIGMSAGVGKSYRMLQEAHSLLRNGVDVTIGFIETHKRAETEALVAGLPMIPRRTLFYKGRQLAEMDVQAIINTHPELVIVDELAHTNIPGSKNEKRWQDVIEILDAGINVISAVNIQHIESLYDDVKKITNIDVTERVPDRVLQLADEVVNIDLTADELITRLKEGKIYDPAKVQTALANFFQADKILQLRELALKEVAGQVERKVDMALPQAGPPRNERFMAAISSSHETARRVIRKTARLASYYNSRWFVLYVQPPSESPDRIRLDLQRHLINNFKLATELGAEVVQTKGDNIVDCIMAEVENRKITTVCIGKPHFSLIQIIVRTNAFNRLLNKLSDSDVDLIILS	A0A939JUA1
Fibrella rubiginis	Bacteroidota	–		A0A939GA52	KdpD domain, Usp domain	Yes	No	MTPNDQNADRFLSLIRESRRGKFKVYIGMSAGVGKSYRMLQEAHNLLRNGVDVTIGFIETHKRAETEALVAGLPIIPRRTLFYKGRQLEEMDVQAIINTHPELVIVDELAHTNIPGSKNEKRWQDVIEILDAGINVISAVNIQHIESLYDEVKKITNIDVTERVPDRILQLADEVVNIDLTADELITRLKEGKIYDPTKVQTALTNFFQADKILQLRELSLKEVAGQVERKVDLALPQAGPPRNERFMASISSNADVARRVIRKTARLASYYNSRWFVLYVQLPSESSDRIRLDVQRHLINNLKLATELGAEVIQTKGANIVDCIMEEVEKRKITTVCIGKPHLNLIQIIIRTNAFNRLLNKLSDSDVDLIILS	A0A939K8E8
Fibrella sp.	Bacteroidota	–		A0A926BZE6	KdpD domain, Usp domain	Yes	No	MTDNDNRDQTADRFLDLIRQSRRGKFKVYIGMSAGVGKSYRMLQEAHALLRNGIDVKVGFIETHNRAETQALVAGLPHIPRRRLFYKGRELEEMDLQAIVNTHPELVLVDELAHTNIPGSKNEKRWQDVLEILDAGINVISAVNIQHIESLYDAVRQITNIDVTERVPDRILQMADEVVNIDLPADELIARLKEGKIYDKAKVEMALANFFQADKILQLRELALKEVTTAVERKIETSMPMSTHHRPERFMAAISTNHEVARRVIRKTSRLASYYQSRWYVLYVQTPSEDSDRIKLDLQRYLINNLKLATELGGEVIQVKSKSIVKAIVETAEQRKITTVCIGKPHVNLIQVILQTNAFNQLLNELSDSDTDLIIMS	A0A926H7W3
Fibrisoma limi	Bacteroidota	–		I2GHW2	KdpD domain, Usp domain	Yes	No	MTTEDNRDQSAEQFLRLIQQSRRGKFKIYIGMSAGVGKSYRMLQEAHALLRSGIEVRIGFIETHNRAETQALVEGLPIIPRRRLFYRGRELEEMDVQVILNVHPELVIVDELAHTNIPGSKNEKRWQDVIEILDAGINVISAVNIQHIESLYDEVHAITGVDVTERVPDKVLHMADEVVNIDLPADELITRLKEGKIYDKAKVETALRNFFQPEKILQLRELALKEVAGQVERKIETTLSPGVQSRPERFLACISTNHQTARMIIRKTARLASFYQSRWFVLYVQTPAEGPDRIKLDVQRHLINNLKLATELGAEVIQVKGANIPRCIVETAEERKITTICIGKPHINLIRIILRTNLFNEMLNKLSQSDTDLIILS	I2GJL4
Fibrisoma montanum	Bacteroidota	–		A0A418MAR4	KdpD domain, Usp domain	Yes	No	MTTNDRDQSAEQFLRLIQQSRRGKFKVYIGMSAGVGKSYRMLQEAHALLRSGIDVRIGFIETHNRAETLALVDGLPIIARRKLFYRGRELEEMDVQAILNTHPELVIVDELAHTNIPGSKNEKRWQDVIEILDAGINVISAVNIQHIESLYDEVHAITGIDVTERVPDKVLHMADEVVNIDLPADELIARLKEGKIYDKAKVETALRNFFQPEKILQLRELALKEVAGQVERKIETTLPPGVQGRTERFLACISSNHQTARMIIRKTARLASFYQSRWFVLYVQTPAEGPDRIKLDVQRHLINNLKLATELGAEVIQVKGTNIPRCIVETADERKITTICIGKPHINLIRIIMRTNLFNEMLNKLSQSDTDLIILS	A0A418M5N2
Fictibacillus macauensis	Bacillota	–		I8UFB4	KdpD domain, Usp domain	Yes	No	MVPGYKRKTPEEILQEIEQLKYGKLKVYIGSAPGVGKTYRMLQEAHELVAEGVDVVIGIIETHNRKETADLVSSLEIIPKQQIQYKGHILEELDTEAIIKRAPDVVLVDELAHTNVPTSAREKRYMDVEKILQAGINVLSAVNIQHLESLHDIVEKITGVKVRERIPDSFLHTADEVILIDVTPEILRKRLKEGKIYHQSKIEQSLANFFTKGNLSSLRELSLREVADDVDERSEKAKLRDGQTGPIGTHEKIMVCVQHGGNAERLIRRGWRIASRLKTSLTILHVSNEASMNRSQEERKKIQDWKKLATQFNASFIVEQMNKRKISQVITDVAVSEKITQIILGQSARTRWEEIKKGSIVNNIMREATGIDIHIVSDQTKRG	I8J6B9
Fictibacillus phosphorivorans	Bacillota	–		A0A5P0YMF9	KdpD domain, Usp domain	Yes	No	MFPEYKRKTPEEILRELEQLKRGKLKVYIGSAPGVGKTYRLLQEAHELKAEGIDVLVGLVETHNRKETSDLIRDLEIVRKKEVRYKGRLLEEMDTQAIIERNPDVVIVDELAHTNVPTSPNEKRYMDVEEILQAGINVISAVNIQHLESLHDIVEQITGIKVRERIPDHVLHEMANEVILVDVTPEILRKRLSEGKIYDKSKIEQALTNFFTDSNLGALRELSLREVADDIDERIGKTRMQNGLQSPTGVHEKIMVCVQYGGNAEKLIRRGWRIASRLKTDLFILHVSNEASMNRSQEDRMKIQNWKKLATQFNATFIVEQTDKRTISETIRDIAVENGITQIILGQSARSRWEEITKGSIVNNIMRIATGIDIHIVADQNEN	A0A163RTG1
Filimonas effusa	Bacteroidota	–		A0A4Q1CZL2	KdpD domain, Usp domain	Yes	No	MDKDNNAEHFLKLIRQSRRGKFKVYIGMSPGVGKTYRMLQEARALLRNGVDVKIGYIETHNRPETHALLEGLPVIPRRQLFYKGKELEELDMHAVLNLHPEVVIIDELAHTNIEGSRNEKRWQDVMQILDEGINVISAVNIQHIESLQEEIKNITGINVNERIPDSVLQQADEVVNIDLTADELVSRLKEGKIYAPDKIAVSLQNFFQPEKILQLRELALKEVASQVERKIETVLPRNVHARNECLLACISSNHEMAKKVIRKTARLASYYHSRWLLLYVQTPGEEMDKIGLAAQRHLINNFKLATELGAEVIRIKHKKIGKGIIEVAEQKQVTTICIGKPHLNLFKVIMATNVFNEILKKLSSNDIDLVILS	–
Filimonas lacunae	Bacteroidota	–		A0A173MI94	KdpD domain, Usp domain	Yes	No	MEKDKNAEHFLKLIRQSRRGKFKIYIGMSPGVGKTYRMLQEAKALLRNGVDIKIGYIETHNRAETHALLEGLPIIPRRKLFYKGKELDELDVNAVINLHPEVVVIDELAHTNIEGSRNEKRWQDVMQILNEGINVISAVNIQHLESLQEEIKNITGIAINERVPDSVLQQADEVVNIDLTADELVTRLKEGKIYSLDKVAVSLQNFFQPEKILQLRELALKEVVTQVERKIETELPRAVQMRNERFMACISSNHEVAKKVIRKTARLAAYYRSKWFVLYVQTPGEEMDKIGLASQRHLINNFKLATELGAEVIRIQHSKIGKGIIEIAEKKEITTICMGKPHLSLLKVILSTNVFNQILKKLSSNDIDLVILS	–
Filimonas zeae	Bacteroidota	–		A0A917IZX5	KdpD domain, Usp domain	Yes	No	MDKDKNAEHFLKLIRQSRRGKFKIYIGMSPGVGKTYRMLQEARALLRNGVDVKIGYIETHNRAETHALLEGLPVIPRRQLFYKGKELDELDVNAVISLHPEVVIIDELAHTNIEGSRNEKRWQDVLQILNEGINVISAVNIQHLESLQEEIKNITGIAISERVPDSVLQQADEVVNIDLTADELVTRLKEGKIYTPDKVAVSLKNFFQPEKILQLRELALKEVANQVERKIETELPRSIHLRNERFMACISSNHEVAKKVIRKTARLAAYYRSKWFLLYVQTPGEEMDKIGLASQRHLINNFKLATELGAEVIRIKHAKIGKGIIEIAEKREITTICIGKPHLNLFQVILSTSVFNQILKKLSSNDIDLVIFS	–
Fimbriiglobus ruber	Planctomycetota	–		A0A225E151	KdpD domain, Usp domain	Yes	No	MSNDPSRPPPEHFLSLLHDQQRGRLKVYLGFAPGVGKTYGMLQEGQRLKRQGVDVMIGVVETHGRADTAAQLGELERVPPRKIEYRGVVLEEMDLDAVLKRRPTVALVDELAHTNAPGCKHAKRYQDVEELLRNGISVITTMNVQHLESLYDTVERFTGVKVKERVPDYILGQAHQVMNVDLPAEDLQERMRAGKIYPADRAGRALENFFTEPNLNQLREIALEQVAHVIDRQRQDRDNVQTNTSERLMVCVSSRSPNALRLMRKGARLADRLGAPWYAVYVQTPGESTEKVDAETQRRLADSLALAHQLDGVPLTFKGTDLPSAVTSFVQEYGITHIVLGRSQRPWYRQWFGPSLLDRLLRVVPGVDVVVVDTNG	–
Finegoldia magna	Bacillota	E1KZ69	2	E1KZ75	Truncated DHpCA domain	Yes	No	MEKKGKLTIFFGYCAGVGKTYSMLKYAHEKDLEGIDVVIGYIEPHDRKDTLDLINGLQRVENKKITYKNHVFYELDIDSTIKRKPQIVLVDELAHTNAPTSRHKKRYQDIEELLKAGIDVYTTLNVQHLESLHDIIESITRIKINERIPDYIFDNADNIKIIDIEVEQLLQRLKSGKIYNAMQSQKALANFFTKGNLVSLREITLRRCADRINLYTDEKNRPFLKEHILVCISPSPTNQKVIRTAYRMAKSFHAEFSALFVETSNSKFLSQKEKYDLQANINLAKHLKANLVSTYGDDVAFQISQYAKVSGISKLVLGRSLQKVFLLRKSTIIDSITKTNPTLDIFIIPDANQEPKKVKLNLENPFQFDIEDFLTTFSIILVSTLLSFFFFELDFSTTN…	E1KWT5
Fischerella major	Cyanobacteriota	–		A0A1U7GT30	KdpD domain, Usp domain	Yes	No	MPPNPTKWGPLAPHHPITPPPMYPVRRGKHKIFIGMAPGVGKTYRMLEEGHALKEEGIDVVIGLLETHGRKETAEMAEGLEIIPRKQIPRGNLTLTEMDTDAILARSPQLVLIDELAHTNVPGSPREKRYQDVETILQNGIDVYSTMNIQHLESLNDLVARITGIVVRERVPDRVLDDADEVVVVDVTPETLQERLVEGKIYAPQKIQQALDNFFQRRNLIALRELALREIADNVEEEAREMGAGLANKLDSQGQLCNIQERVLVCVSTYAKSLQLLRRGARIANYMNAPLFAVFVADPDHFLTKEESLHIDMCEKLCKEFAGNFIRVSSSDVAAAIAQVAEQYRITQIVIGASQRSRWQILLKGSLTHKLLRLLKNTDLHIIATDKKMHS	A0A1U7H3P6
Fischerella muscicola	Cyanobacteriota	–		A0A2N6K0W1	KdpD domain, Usp domain	Yes	No	MYPARRGKHKIFIGMAPGVGKTYRMLEEGHALKEEGIDVVIGLLETHGRKETAQMAEGLEILPRKQIPRGNLTLTEMDTEAILARSPQLVLIDELAHTNVPGSPREKRYQDVEIILQNGIDVYSTMNIQHLESLNDLVARITGIVVRERVPDRVLDDADEVVVVDVTPETLQERLVEGKIYAPQKIQQALDNFFQRRNLIALRELALREIADNVEEEAREMGAALTNGVNPQGQLCNIQERVLVCISTYANSLQLLRRGARIANYMNAPLFAVFVAAPDRFLTKEESLHIDMCEKLCKEFAGNFIRVSNSDIAEAIAQVAEQYRITQIVIGASQRSRWQILLKGSLTHKLLRLLKNTDLHIIATDKKNAFLA	A0A2N6K5U7
Fischerella sp.	Cyanobacteriota	–		A0A1Z4TQJ0	KdpD domain, Usp domain	Yes	No	MYPARRGKHKIFIGMAPGVGKTYRMLEEGHALKEEGIDVVVGLLETHERKETAQMAEGLEILPRKQIPRGNLMLTEMDTDAILVRSPQLVLIDELAHTNVPGSPHEKRYQDVEIVLQNGIDVYSTMNIQHLESLNDLVARITGVVVRERVPDKVLDDANEVVVIDVTPETLQERLLEGKIYASQKIQQALDNFFQRRNLVALRELALREIADNVEEEAREMSAGLTSGVNPQGQFCNIRERVLVCISTYPNSLQLLRRGARIANYMNAPLFALFVADSDRFLTKEESLHIDICEKLCKEFEGNFIRVPSNDIAEAIAQVAEKYHITQIVIGASQRSRWQILLKGSLAHKLLRSLKNTDLHIIAIDKKNTVPEKLL	A0A0S3TIG8
Fischerella thermalis	Cyanobacteriota	–		A0A2N6KHR7	KdpD domain, Usp domain	Yes	No	MYPARRGKHKIFIGMAPGVGKTYRMLEEGHALKEEGIDVVIGLLETHGRKETAEMAEGLEIIPRKQIPRGNLTLTEMDTDAILARSPQLVLIDELAHTNVPGSPREKRYQDVETILQNGIDVYSTMNIQHLESLNDLVARITGIVVRERVPDRVLDDADEVVVVDVTPETLQERLVEGKIYAPQKIQQALDNFFQRRNLIALRELALREIADNVEEEAREMGAGLANKLDSQGQLCNIQERVLVCVSTYAKSLQLLRRGARIANYMNAPLFAVFVADPDRFLTKEESLHIDMCEKLCKEFAGNFIRVPSSDVAAAIAQVAEQYRITQIVIGASQRSRWQILLKGSLTHKLLRLLKNTDLHIIATDKKMHS	A0A2N6MDA3
Flavihumibacter petaseus	Bacteroidota	–		A0A0E9MTD1	KdpD domain, Usp domain	Yes	No	METIATDWPDRRKEQKGKLKIYIGMSAGVGKTYRMLQEAHTLLRNGINLKIGYVETHRRQETEALVPGLPLLPRRKVFYKGKELDEMDVQAIILLHPQVVVVDELAHSNIPGSRNEKRWQDVLDILEAGIDVITAVNIQHIESINDDVKAITGIEVKERVPDKVLQLADEVVNIDLTAQELITRLKEGKIYDHAKVQQALTNFFQPEKILQLRELALKEVAGQVERKVDYEVAAGNRQWRHERFLACISSNHETAQHIIRKTARMASYYNSRWYVLYVQTPREAADKIPLAAQRHLINNFKNATELGGDIVQRQSRNVAEAIMALIEEKGITTVCIGKPHFHLWQIILKTNVFNHLLKTLSKNDVDLVILS	–
Flavihumibacter solisilvae	Bacteroidota	A0A0C1L1Q5		A0A0C1LL70	KdpD domain, Usp domain	Yes	No	MPEENESVEHFLELIRKRRKGKFKIYIGMSAGVGKTYRMLQEAQTLLRNGVDVKIGYIETHGRSETEALLAGLPLIPRRKLFYRGKELDEFDKQAVLNLHPEVVVVDELAHSNIEGSKNEKRWQDVIEILDAGINVISAINIQHIESLNGEVKSITGIEVSERIPDSVLRMADEVVNIDLTAEELVTRLKEGKIYTKDKVETAMRNFFQSEKILQLRELALKEVASQVERKIETELPRYQHLRSERFLACISSNHEIAKKVIRKTARLATYYNSRWAVLYVQTPREDGNRIGLAAQRHLINNFKLATELGAEVIKAKNDNIARGIIEVAEQQKSTTICLGKPHLSLAGVILNTAVFNQLLNKLSAADIDIVILS	–
Flavihumibacter sp.	Bacteroidota	A0A0C1I543		A0A162RCD7	KdpD domain, Usp domain	Yes	No	MHHSQHSPEEWLQKISRPNAEKGKLKIYIGMSAGVGKTFRMLQEAHQLIQDGIDVRIGYIETHNRKETVALLSGLPIIPRREVFYKGKRLEELDVPALVLLHPEVVLIDELAHTNIPGSKNEKRWQDVLDVLEAGINVISAVNIQHIESINEDVKNITGIEVKERVPDKLLQLADEVVNIDLPADELIRRLREGKIYEPSKVQQALIHFFQPDKILQLRELALKEVAGQVERKVDYSIEYKKNPFRHERFLACVSSNYEIAQRIIRKTARLASYYNSQWVVLYVQTAREAPDKIPLDKQRHLLNNFKNAAELGAEILQLKEEDISQAILKTIELYKITTVCMGKPHLTLWQIILKTSVFNKLLKMLSKNDVDLVILS	–
Flavipsychrobacter stenotrophus	Bacteroidota	–		A0A2S7T186	KdpD domain, Usp domain	Yes	No	MNDEELKAKRVSQFLELNQKSTRGRLKIYIGMSAGVGKTYRMLQEAHSLLRNNVNIKIGYVETHKRKETEALVEGLPIIPRRELFYKGKKLDELDVQAILLLHPETVIVDELAHTNIPGSKNQKRWQDVLDILDAGIDVITAVNIQHIESINEDVKEITGIEVKERVPDKILQLADEVVNIDLTADELITRLKEGKIYDHSKIQQALQNFFQPERILQLRELALKEVAGQVERKVDYQLASRATSFRHERFLACISSNPEIAQRIIRKTARLASYYNSQWSVLYVQTADESNDKISLAAQRHLINNFRNATELGAEVIRKKNNNVADAIFETTREKDITTICIGKPHLNLFQVILRTGIFNQLLKTLSKNNIDIIILS	–
Flavobacterium akiainvivens	Bacteroidota	–		A0A0M8MEP1	KdpD domain, Usp domain	Yes	No	MVNSEKENNVKHFLDLIQKSRKGKFKVYIGMSAGVGKTYRMLQEAHSLLRNGIDVKIGFIETHNRKETHDLLEGLPIIPKRSIFYKGKYLEELDVQAIINLRPEVVVVDELAHTNIEGSKNTKRWQDVMDIIDAGINVISAVNIQHIESLNDDIKEITGIEVKERIPDSVLKAADEVVNIDLTAEELITRLKQGKIYTADKIPNALNNFFKPEHILQLRELALKEVASQVERKVETEVTGIKNLKQERFMACISSNHTTAKTVIRKTARLANYYHSKWFLLYVELPKESADKIALDKQRHLINNFKLATELGAEIIRVQHTRVATAIMEQAEARKITTICIGKPHLTLFKVILSTNIFNALLNKLSAGETDLIILS	–
Flavobacterium anhuiense	Bacteroidota	–		A0A1G5K7X6	KdpD domain, Usp domain	Yes	No	MVKPKNMENENNAQHFLDLIQKSRKGKFKIYIGMSAGVGKTFRMLQEAHSLLKNGIDVKIGYIETHMRKETHELLAGLPIIPRRTIFYKGKELEELDVQAIINLRPEVVIVDELAHTNVEGSKNEKRWQDVLEILDAGINVISAVNIQHIESLNEDVKRITNIDVQERIPDNVLRLADEVVNIDLTSEDLIARLKEGKIYTSDKIPTALANFFKSEQILQLRELALKEVASQVVRKVESEVPNLHALRHEKLLACISSNEKTAKIIIRKAARLASYYNGSWYVLYVETPKESSNRIALDKQRHLINNFKLAVQLGAEVIKLENSNITNAILTTVEEKQITTVCIGKPHFNLFKVILSTTIFRRLLNKLSLSNVDLVILS	–
Flavobacterium aquariorum	Bacteroidota	A0A2W7TSP4		A0A2W7UI86	KdpD domain, Usp domain	Yes	No	MDNEKENNVKHFLDLIQKSRKGKFKVYIGMSAGVGKTYRMLQEAHTLLKNGIDVKIGYIETHNRKETHNLLEGLPVIPRRTIFYKGKQLEEMDVQAIINLRPEVVIVDELAHTNIEGSKNEKRWQDVLEILEAGINVISAVNIQHIESLNEDVKRITNVDVLERVPDNVLRMADEVVNIDLTSEDLIDRLKEGKIYTADKIQTALSNFFKAEQILQLRELALREVASQVVRKVENEVPKNLALRHEKLLACISSNDRTAKIVIRKAARLASYYNSDWYVLYVQTPKESSDKIALDKQRHLINNFKLATQLGAEVIKVEAKNITDTMLEVVKQKQITTVCIGKPHFNLFKVILSTTIFNKLLNNLSSSNIDLVILS	–
Flavobacterium aquatile	Bacteroidota	–		A0A095TWR7	KdpD domain, Usp domain	Yes	No	MEQEKQNNALHFLDLIQKSRKGKFKIYIGMSAGVGKTFRMLQEAHTLLKNGIDIKIGYIETHFRKETHELLDGLPIIPRRSIFYKGKNLEEMDVQAIINLRPEVVIVDELAHTNIEGSKNEKRWQDVLEILEAGINVISAVNIQHIESLNEDVKRITGVDVQERVPDNVLRLADEVVNIDLTSEDLISRLKEGKIYTQDKIQTALANFFKADQILQLRELALKEVASQVVRKVENEVPKNLALKHEKLLACISSNDKTAKIVIRKAARLASYYNGSWYVLYVETPKESPNKIALDKQRHLINNFKLATQLGAEVIKIESSNITDAMLKIVEQKNITTVCIGKPHFNLFKVILSTTIFRRLLNSLSKSSVDLVILS	–
Flavobacterium aquidurense	Bacteroidota	–		A0A0Q0W793	KdpD domain, Usp domain	Yes	No	MEQEKENNAQHFLDLIQKSRKGKFKVYIGMSAGVGKTYRMLQEAHSLLKNGIDVKIGYIETHMRKETHELLSGLPVIPRRTIFYKGKELEELDVQAIINLRPEVVIVDELAHTNVEGSKNEKRWQDVLEILDAGINVISAVNIQHIESLNEDVKRITNIDVQERIPDNVLRLADEVVNIDLTAEDLIARLKEGKIYTPDKIQTALTNFFKSDQILQLRELALKEVASQVVRKVESEVPQLNALRHEKLLACISSNDKTAKIVIRKAARLASYYNGSWYVLYVETPKESSTKIALDKQRHLINNFKLAVQLGAEVIKLENKNIADAILMAVEEKHITTVCIGKPHLNLFKVILSTTIFRRLLNSLSLSNVDLVILS	–
Flavobacterium araucananum	Bacteroidota	A0A227P356		A0A227NPY3	KdpD domain, Usp domain	Yes	No	MEQEKENNAQHFLDLIQKSRKGKFKVYIGMSAGVGKTYRMLQEAHSLLKNGIDVKIGYIETHMRKETHELLSGLPVIPRRTIFYKGKELEELDVQAIINLRPEVVIVDELAHTNVEGSKNEKRWQDVLEILEAGINVISAVNIQHIESLNEDVKRITGIDVQERIPDNVLRLADEVVNIDLTAEDLIARLKEGKIYTPDKIQTALTNFFKSDQILQLRELALKEVASQVVRKVESEVPHLNALRHEKLLACISSNDKTAKIVIRKAARLASYYNGSWYVLYVETPKESSTKIALDKQRHLINNFKLAVQLGAEVIKLENRNIADAILIAVEEKHITTVCIGKPHLNLFKVILSTTIFRRLLNSLSLSNVDLVILS	–
Flavobacterium baculatum	Bacteroidota	A0A5M6CTS3		A0A5M6CTR5	KdpD domain, Usp domain	Yes	No	MDEEKRTAEHFLSLIKKSRRGKFKLYIGMSAGVGKTYRMLQEAHNLLRNGIDVKIGYIETHNRVETAALLDGLPVIPRRKLFYKGKELEELDVQAVINLRPEVVIVDELAHTNIEGSKNEKRWQDVLDILDAGINVISAVNIQHIESLNDEIKNITGVTVNERIPDSVLDQADEVVNIDLTADELIARLKEGKIYQAEKITTALTNFFQSDHILQLRELALKEVASQVNRKVETEVIKSNTIKHERFLACISSNEKSAKKVIKKTARLASYYHSKWYVLYVQTPYENADKIALNKQRHLINNYKLASELGAEIIKVKSQSIAKEIINQVEEKKITTVCIGKPHLTLWKVIRATGMFNVLLKKLSSNNVDLVILS	–
Flavobacterium bizetiae	Bacteroidota	–		A0A6J4G7T0	KdpD domain, Usp domain	Yes	No	MEQEKENNAQHFLDLIQKSRKGKFKVYIGMSAGVGKTYRMLQEAHSLLKNGIDVKIGYIETHMRKETHELLSGLPVIPRRTIFYKGKELEELDVQAIINLRPEVVIVDELAHTNVEGSKNEKRWQDVLEILEAGINVISAVNIQHIESLNEDVKRITGIDVQERIPDNVLRLADEVVNIDLTSEDLIARLKEGKIYTSDKIQTALTNFFKSDQILQLRELALKEVASQVVRKVESEVPNLHALRHEKLLACIGSNDKTAKIVIRKAARLASYYNGSWYVLYVETPKESSTRIALDKQRHLINNFKLAVQLGAEVIKIENKNIANAILMAVEEKHITTVCIGKPHLNLFKVILSTTIFRRLLNSLSLSNVDLVILS	–
Flavobacterium cerinum	Bacteroidota	–		A0A444GL45	KdpD domain, Usp domain	Yes	No	MNSERDNNAKHFLDLIKKSRRGKFKVYIGMSAGVGKTFRMLQEAHSLLRNGIDVKVGFIETHNRKETHDLLDGLPIVPKRSLFYKGKHLEEMDLQAIINLRPEVVIVDELAHTNIEGSKNEKRWQDVMEILDAGINVISAVNIQHIESLNDNVKEITGIEVKERIPDSVLKAADEVVNIDLTADELIIRLKEGKIYTEDKIQSALKNFFKSDHILQLRELALKEVASQVERKVENEVTGNNNFKHERFIACISSNPKTAKTVIRKTARLANYYHSKWFVLYVQTPKESSDKIPLDKQRHLINNFKLATELGAEVIKVENTSVARAITQQAEALKATTICIGKPRLTLVKVILSTNIFNELLNKLSSSDIDLIILS	–
Flavobacterium cheongpyeongense	Bacteroidota	–		A0A2V4BND0	KdpD domain, Usp domain	Yes	No	MENENNAQHFLNLIQKSRKGKFKIYIGMSAGVGKTFRMLQEAHSLLKNGIDVKIGYIETHNRKETHELVAGLPIIPRRTIFYKGKELEELDFQAIINLHPEVVIVDELAHTNVEGSKNEKRWQDVLEILEAGINVISAVNIQHIESLNEDVKRITGIDVQERIPDNVLRLADEVVNIDLTSEDLIARLKEGKIYTADKIQTALTHFFKSEQILQLRELALKEVASQVVRKVENEVPHLHALRHEKLLACISSNDKTAKIVIRKASRLASYYNGIWYVLYVETPKESSTRIALDKQRHLINNFKLAVQLGAEVIKVENSNISNAILTTVEEKQITTVCIGKPHLNLFKVILSTTIFRRLLNKLSLSNVDLVILS	–
Flavobacterium chilense	Bacteroidota	–		A0A1M7M6X3	KdpD domain, Usp domain	Yes	No	MKEEKENNAQHFLDLIQKSRKGKFKVYIGMSAGVGKTYRMLQEAHSLLKNGIDVKIGYIETHMRKETHELLSGLPVIPRRTIFYKGKELEELDVQAIINLRPEVVIVDELAHTNVEGSKNEKRWQDVLEILEAGINVISAVNIQHIESLNEDVKRITGIDVQERIPDNVLRLADEVVNIDLTSEDLIARLKEGKIYTPDKIQTALTNFFKSEQILQLRELALKEVASQVVRKVENEVPNLHALRHEKLLACISSNDKTAKIVIRKAARLASYYNGSWYLLYVETPKESSTRIALDKQRHLINNFKLAVQLGAEVIKLENPNIANAILTTVEEKQITTVCIGKPHLNLFKVILSTTIFRRLLNSLSLSNVDLVILS	–
Flavobacterium chungangense	Bacteroidota	–		A0A6V6YYR4	KdpD domain, Usp domain	Yes	No	MENENNNAQHFLDLIQKSRKGKFKIYIGMSAGVGKTFRMLQEAHSLLKNGIDVKIGYIETHRRKETHELLTGLPIIPRRTIFYKGKELEELDVQAIINLRPEVVIVDELAHTNIEGSKNEKRWQDVLEILEAGINVISAVNIQHIESLNEDVKRITGIDVQERIPDNVLRLADEVVNIDLTSEDLIARLKEGKIYTADKIQTALANFFKSEQILQLRELALKEVASQVVRKVENEVPQLHALRHEKLLACISSNDKTAKIVIRKAARLASYYNGSWYVLYVETPQESTTRIALDKQRHLINNFKLAVQLGAEVIKVENSNISNAILTAVEEKQITTVCIGKPHLNLFKVILSTTIFRRLLNKLSLSNVDLVILS	–
Flavobacterium circumlabens	Bacteroidota	–		A0A4Y7U683	KdpD domain, Usp domain	Yes	No	MEKENNAQHFLDLIQKSRKGKFKVYIGMSAGVGKTYRMLQEAHSLLKNGIDVKIGYIETHLRKETHELLFGLPVIPRRTIFYKGKELEELDVQAIINLRPEVVIVDELAHTNVEGSKNEKRWQDVLEILEAGINVISAVNIQHIESLNEDVKRITGIDVQERIPDNVLRIADEVVNIDLTAEDLIARLKEGKIYTPDKIQTALTNFFKSEQILQLRELALKEVASQVVRKVESEVPQLQALKHEKLLACISSNDKTAKIVIRKAARLASYYNGSWYVMYVETPKESSIKIALDKQRHLINNFKLATQLGAEVLKKEHKNIADAILMMVEEKHITTVCIGKPHLNLFKVILSTTIFRRLLNRLSLSNVDLVILS	–
Flavobacterium collinsii	Bacteroidota	–		A0A6J4G7R0	KdpD domain, Usp domain	Yes	No	MLKAKNMEKENNAQHFLDLIQKSRKGKFKIYIGMSAGVGKTYRMLQEAHSLLKNGIDVKIGYIETHMRKETHELLSGLPVIPRRTIFYKGKELEELDVQAIINLRPEVVIVDELAHTNVEGSKNEKRWQDVLEILEAGINVISAVNIQHIESLNEDVKRITSIDVQERIPDNVLRLADEVVNIDLTSEDLIARLKEGKIYTADKIQTALANFFKSEQILQLRELALKEVASQVVRKVENEVPQLHALRHEKLLACISSNDKTAKIVIRKAARLASYYNGSWYVLYVETPKESSTKIALDKQRHLINNFKLAVQLGAEVIKTENQNIADAILMTVEEKHITTVCIGKPHLNLFKVILSTTIFRRLLNSLSLSNVDLVILS	–
Flavobacterium crocinum	Bacteroidota	–		A0A2S1YKP7	KdpD domain, Usp domain	Yes	No	MENENNNAQHFLDLIQKSRKGKFKIYIGMSAGVGKTFRMLQEAHSLLKNGIDVKIGYIETHMRKETHELLTGLPIIPRRTIFYKGKQLEELDVQAIINLRPEVVIVDELAHTNIEGSKNEKRWQDVLEILDAGINVISAVNIQHIESLNEDVKRITNIDVQERIPDNVLRLADEVVNIDLTSEDLIARLKEGKIYTADKIQTALANFFKSEQILQLRELALKEVASQVVRKVESEVPNLHALRHEKLLACISSNEKTAKIIIRKAARLASYYNGSWYVLYVETPKESSTRIALDKQRHLINNFKLAVQLGAEVIKLENSNITDAILKTVEEKQITTVCIGKPHFNLFKVILSTTIFRRLLNKLSLSNVDLVILS	–
Flavobacterium cupreum	Bacteroidota	–		A0A434A1Z4	KdpD domain, Usp domain	Yes	No	MEQKKENNAQHFLDLIQKSRKGKFKVYIGMSAGVGKTYRMLQEAHSLLKNGIDVKIGYIETHLRKETHELLFGLPVIPRRTIFYKGKELEELDVQAIINLRPEVVIVDELAHTNVEGSKNEKRWQDVLEILEAGINVISAVNIQHIESLNEDVKRITGIDVQERIPDNVLRIADEVVNIDLTSEDLIARLKEGKIYTPDKIQTALTNFFKSEQILQLRELALKEVASQVVRKVESEVPQLQALKHEKLLACISSNDKTAKIVIRKAARLASYYNGSWYVMYVETPKESSIKIALDKQRHLINNFKLATQLGAEVLKTEHKNIADAILMMVEEKQITTVCIGKPHLNLFKVILSTTIFRRLLNRLSLSNVDLVILS	–
Flavobacterium cutihirudinis	Bacteroidota	–		A0A3D9FR55	KdpD domain, Usp domain	Yes	No	MENENNNAQHFLDLIQKSRKGKFKIYIGMSAGVGKTFRMLQEAHSLLKNGIDVKIGYIETHMRKETHELLAGLPIIPRRTIFYKGKELEELDVQAIINLRPEVVIVDELAHTNVEGSKNEKRWQDVLEILEAGINVISAVNIQHIESLNEDVKRITNIDVQERIPDNVLRLADEVVNIDLTSEDLIARLKEGKIYTPDKIQTALTNFFKSEQILQLRELALKEVASQVVRKVENEVPNLHALRHEKLLACISSNDKTAKIVIRKTARLSSYYNGLWYVLYVETPQESSNKIALDKQRHLINNFKLAVQLGAEVIKLESRNIADAILATVEEKQITTVCIGKPHLNLFKVILSTTIFRRLLNKLSLSNVDLVILS	–
Flavobacterium dankookense	Bacteroidota	–		A0A4R6QEW8	KdpD domain, Usp domain	Yes	No	MDAEKEKSVKHFLDLIQKSRKGKFKIYIGMSAGVGKTFRMLQEAHTLLKKGIDVKIGYIETHNRKETHELLAGLPVIPRRTIFYKGKELEEMDVQAIINLRPEIVIVDELAHTNIEGSKNEKRWQDVLEILEAGINVISAVNIQHIESLNQNVKQITNVDVQERVPDNVLRLADEVVNIDLTSDELISRLKEGKIYTEDKIQAALNNFFKSDQILQLRELALKEVASQVVRKVENEVPKNVALRHEKLLACISSNDKTAKIIIRKTARLASYYNSDWYVLYVETPKESSDKIALDKQRHLINNFKLATELGAEIIKVENAKITDAILDVVEQKKITTVCIGKPHLNLFKVILSTSIFNKLLNSLSSSNIDLVILS	–
Flavobacterium dauae	Bacteroidota	–		A0A444WAE9	KdpD domain, Usp domain	Yes	No	MDERKSAEHFLDLIQKSRRGKFKLYIGMSAGVGKTYRMLQEAHTLLRNGIDVKIGYIETHKRPETHALLDGLPVIPRRKLFYKGKELEELDLQAIINLRPEVVIVDELAHTNIEGSNNEKRWQDVLDILDAGINVISAVNIQHIESLNEEVREITGIDVQERIPDSVVAQADEVVNIDLTAEDLIDRLKAGKIYESSKITAALNNFFKSEHILQLRELALKEVASQVQRKVETEVVLTRSIKKERFLACISSNEKTAKNVIRKTARLANYYNSKWYVMYVQIPKESPDKIALDKQRHLINNFKLATELGAEIIKVKAKNTTKAIIKECEDRKITTVCIGKPHLNLAKIILATDTFNALLNKLSQENIDLVILS	–
Flavobacterium defluvii	Bacteroidota	–		A0A1M5W294	KdpD domain, Usp domain	Yes	No	MKEENENNAQHFLDLIQKSRKGKFKIYIGMSAGVGKTFRMLQEAHSLLKNGIDVKIGYIETHMRKETHELLAGLPIIPRRTIFYKGKELEELDVQAIINLRPEVVIVDELAHTNVEGSKNEKRWQDVLEILDAGINVISAVNIQHIESLNEDVKRITNIDVQERIPDNVLRLADEVVNIDLTSEDLIARLKEGKIYTSDKIPTALANFFKSEQILQLRELALKEVASQVVRKVESEVPNLHALRHEKLLACISSNEKTAKIIIRKAARLASYYNGSWYVLYVETPKESSTRIALDKQRHLINNFKLAVQLGAEVIKLENSNITNAILTTVEEKQITTVCIGKPHFNLFKVILSTTIFRRLLNKLSLSNVDLVILS	–
Flavobacterium endophyticum	Bacteroidota	–		A0A495MCL2	KdpD domain, Usp domain	Yes	No	MESKREDNVQHFLNLIQKSRRGKFKVYIGMSAGVGKTFRMLQEAHSLLKNGIDVKIGYIETHNRKETHELLEGLPLVPRRKLFYKGKELEEMDVQAIISLRPEVVIVDELAHTNIEGSKNEKRWQDVFEILEAGINVISAVNIQHIESLNEEIKYITGIEVKERIPDSVLAQADEVVNIDLTADELITRLKEGKIYKTEKIEMALKNFFKSEHILQLRELALKEVASQVERKVEIEVPKNKGSRHEKFMACISSNEETAKKVIRKTARLANYYNSSKWYVLYVQLPRESADKIPLDKQRHLINNFKLATELGAEVIKIEHTKIAKAIIEQAENKGITTVCIGKPRMNLMKIILSTNAFKELLNKLSSSEIDLIILS	–
Flavobacterium faecale	Bacteroidota	–		A0A2S1LHN7	KdpD domain, Usp domain	Yes	No	MEQERQNNAQYFLDLIQKSRKGKFKIYIGMSAGVGKTYRMLQEAHSLLKKGIDVKIGYIETHARKETQELLTGLPIIPRRTIFYKGKELEELDVQAIINLRPEVVIIDELAHSNIQGSKNEKRWQDILEVLEAGINVISAVNIQHIESLNNVVKEVTGVEVQERVPDKVLSMADEVVNIDLTAEELINRLKEGKIYTENKIQLALTNFFKSDQILQLRELALKEVASQVVRKVEHEKPRNTNFRQDKLLACISSNDKTAKIVIRKTARLASYYNSKWMVLYVQTPKESSIRIPLAKQRYLINNLKLATQLGAEVIKKESNKITDAILEVVEQKQITTVCIGKPHFNLFKVILSSSIFNKLLNKLASSNVDLIILS	–
Flavobacterium flevense	Bacteroidota	–		A0A4Y4AVW7	KdpD domain, Usp domain	Yes	No	MSAGVGKTFRMLQEAHTLLKNGIDVKIGYIETHFRKETHELLDGLPIIPRRSIFYKGKNLEEMDVQAIINLRPEVVIVDELAHTNIEGSKNEKRWQDVLEILEAGINVISAVNIQHIESLNEDVRQITGIDVQERIPDTIVQLADEVVNIDLTSDDLIARLKEGKIYTADKIESALKNFFKPEQILQLRELALREVASQVVRKVENEVPKNLALKHEKLLACISSNDKTAKIVIRKTARLASYYNGIWYVLYVETPKESSNKIALAKQRYLINNFKLASQLGAHVIKLENNNITDAILKTVKEKEITTVCIGKPHLNLFKVILSTTIFRRLLNQLSLSNVDLIILS	–
Flavobacterium fluviale	Bacteroidota	–		A0A344LSB5	KdpD domain, Usp domain	Yes	No	MFMEQKNNAQHFLDLIQKSRKGKFKIYIGMSAGVGKTFRMLQEAHSLLKNGIDVKIGYIETHMRKETHELLAGLPVIPRRTIFYKGKELEELDVQAIINLRPEVVIVDELAHTNVEGSKNEKRWQDVLEILDAGINVISAVNIQHIESLNEDVKRITNIDVQERIPDNVLRLADEVVNIDLTSEDLIARLKEGKIYTPDKIQTALTNFFKSEQILQLRELALKEVASQVVRKVENEVPNLHALRHEKLLACISSNDKTAKIVIRKAARLASYYNGSWYVLYVETPQESSTKIALDKQRHLINNFKLAVQLGAEVIKLEHKNIADAILITTEEKQITTVCIGKPHLNLFKVILSTTIFRRLLNKLSLSNVDLVILS	–
Flavobacterium geliluteum	Bacteroidota	–		A0A940X9H0	KdpD domain, Usp domain	Yes	No	MEQKNNAQHFLNLIQKSRKGKFKVYIGMSAGVGKTFRMLQEAHSLLKNGIDVKIGYIETHMRKETHELLFGLPVIPRRTIFYKGKELEELDVQAIINLRPEVVIVDELAHTNIEGSKNEKRWQDVLEILEAGINVISAVNIQHIESLNQDVKRITGIDVQERIPDNVLRLADEVVNIDLTSEDLIARLKEGKIYTADKIQTALTNFFKSEQILQLRELALKEVASQVVRKVENEVPKLQALKHEKLLACISSNDKTAKIVIRKAARLASYYNGMWYVLYVETPQESSTKIALDKQRHLINNFKLAVQLGAEVIKIENKNIADAILMTVEEKQITTVCIGKPHLNLFKVILSTTIFRRLLNRLSLSNVDLVILS	–
Flavobacterium hercynium	Bacteroidota	–		A0A226GUE5	KdpD domain, Usp domain	Yes	No	MENNAQHFLDLIQKSRKGKFKVYIGMSAGVGKTYRMLQEAHSLLRNGIDVKIGYIETHMRKETHELLAGLPVIPRRTIFYKGKELEELDVQAIINLRPEVVIVDELAHTNVEGSKNEKRWQDVLEILESGINVISAVNIQHIESLNLVVKRITNIDVQERIPDNVLRLADEVVNIDLTAEDLIARLKEGKIYTADKIQTALMNFFKSDQILQLRELALKEVASQVVRKVENEIPQQYALRHEKLLACISSNDKTAKIVIRKAARLASYYNGSWYVLYVETPKESSTKIALDKQRHLINNFKLAVQLGAEVIKIEDRNITNAILSTVEEKHITTVCIGKPHLNLFKVILSTTIFRRLLNSLSLSNVDLVILS	–
Flavobacterium hibernum	Bacteroidota	–		A0A0D0EEQ4	KdpD domain, Usp domain	Yes	No	MKEEKENNAQHFLDLIQKSRKGKFKVYIGMSAGVGKTYRMLEEAHSLLKNGIDVKIGYIETHMRKETHELLSGLPVIPRRTIFYKGKELEELDVQAIINLRPEVVIIDELAHTNIEGSKNEKRWQDVLEILEAGINVISAVNIQHIESLNEDVKRITNIDVHERIPDNVLRLADEVVNIDLTAEDLIARLKEGKIYTADKIQTALTNFFKSDQILQLRELALKEVASQVVRKVENEVPQIHALRHEKLLACISSNDKTAKIVIRKAARLASYYNGSWYVLYVETPKESSTKIALDKQRHLINNFKLAVQLGAEVIKVENKNIADAILITVEEKHITTVCIGKPHLNLFKVILSTTIFRRLLNSLSLSNVDLVILS	–
Flavobacterium hydatis	Bacteroidota	–		A0A086A2E1	KdpD domain, Usp domain	Yes	No	MDNEKENNVKHFLDLIQKSRKGKFKVYIGMSAGVGKTFRMLQEAHTLLKNGIDVKIGYIETHNRKETHELLDGLPVIPRRSIFYKGKQLEEMDVQAIINLRPEVVIVDELAHTNIEGSKNEKRWQDVLEILESGINVISAVNIQHIESLNQDVKRITNVDVKERIPDNVLRLADEVVNIDLTSEDLIDRLKEGKIYTADKIQTALNNFFKSDQILQLRELALKEVASQVVRKVENEVPKTQALRHEKLLACISSNERTAKNIIRKTARLASYYNSDWYVLYVQLPKESSDKIALDKQRHLINNFKLATQLGAEVIKIESTNITDTMLKVVEQKEITTVCIGKPHFNFFKVILSTSIFRRLLSRLSLSNVDLVILS	–
Flavobacterium hydrocarbonoxydans	Bacteroidota	–		A0A6I4NJI6	KdpD domain, Usp domain	Yes	No	MKEEKENNAQHFLDLIQKSRKGKFKVYIGMSAGVGKTFRMLQEAHSLLKNGIDVKIGYIETHLRKETHELLFGLPVIPRRTIFYKGKELEELDVQAIINLRPEVVIVDELAHTNVEGSKNEKRWQDVLEILEAGINVISAVNIQHIESLNEDVKRITGIDVQERIPDNVLRLADEVVNIDLTAEDLIARLKEGKIYTADKIQTALTNFFKSDQILQLRELALKEVASQVVRKVENEVPQLNALKHEKLLACISSNDKTAKIVIRKAARLASYYNGIWYVLYVETPNESSTKIALDKQRHLINNFKLAVQLGAEVIKTEHQNITDAILMTVEEKQITTVCIGKPHLNLFKVILSTTIFRRLLNKLSLSNVDLVILS	–
Flavobacterium hydrophilum	Bacteroidota	–		A0A2V4CAS3	KdpD domain, Usp domain	Yes	No	MKEEKDNNAQHFLDLIQKSRKGKFKIYIGMSAGVGKTFRMLQEAHSLLKNGIDVKIGYIETHMRKETHELLAGLPIIPRRTIFYKGKELEELDVQAIINLRPEVVIVDELAHTNVEGSKNEKRWQDVLEILEAGINVISAVNIQHIESLNEDVKRITGIDVQERIPDNVLRLADEVVNIDLTSEDLIARLKEGKIYTTDKIQTALQNFFKSEQILQLRELALKEVASQVVRKVENEVPQLHALRHEKLLACISSNDKTAKIVIRKAARLASYYNGIWYVLYVETPQESTTRIALDKQRHLINNFKLAVQLGAEVIKVENSNISNAILTTVEEKQITTVCIGKPHLNLFKVILSTTIFRRLLNKLSLSNVDLVILS	–
Flavobacterium johnsoniae	Bacteroidota	–		A0A1M5U603	KdpD domain, Usp domain	Yes	No	MENENNAQHFLDLIQKSRKGKFKIYIGMSAGVGKTFRMLQEAHSLLKNGIDVKIGYIETHMRKETHELLAGLPIIPRRTIFYKGKELEELDVQAIINLRPEVVIVDELAHTNVEGSKNEKRWQDVLEILEAGINVISAVNIQHIESLNEDVKRITNIDVQERIPDNVLRLADEVVNIDLTSEDLIARLKEGKIYTPDKIQTALTNFFKSEQILQLRELALKEVASQVVRKVENEVPNPHALRHEKLLACISSNEKTAKIIIRKAARLASYYNGSWYVLYVETPQESSNRIALDKQRHLINNFKLAVQLGAEVIKLENSNITDAILTTVEEKQITTVCIGKPHFNLFKVILSTTIFRRLLNKLSLSNVDLVILS	–
Flavobacterium kingsejongi	Bacteroidota	–		A0A2S1LR21	KdpD domain, Usp domain	Yes	No	MENERDQNVQHFLNLIRKSRQGKFKVYIGMSAGVGKTFRMLQEARSLLKNGIDIKIGFIETHNRTETHELLDGLPIIPRRKLFYKGKELEELNVEAIISLRPEVVIVDELAHTNIEGSKNEKRWQDVMEILEAGINVISAVNIQHIESLNESIKHITGVEVRERIPDSVLARADEVVNIDLTADELITRLKEGKIYQQDKIEMALRNFFKSEHILQLRELALKEVASLVERKVATEVPRNKNMRHEKFMACISSNEKTAKKVIRKTARLANYYNSKWFVLYVQLPHESADRIPLDKQRHLINNFKLATELGAEVLNIQHTRIAKALMEQAESRNITTICIGKPRMNLFQIIRATNVFKELLNKLSCSDIDLIILS	–
Flavobacterium limnosediminis	Bacteroidota	–		V6SP93	KdpD domain, Usp domain	Yes	No	MEIRREDNVQHFLDLIKKSRRGKFKVYIGMSAGVGKTFRMLQEAHALLKNGIDIKIGFIETHNRKETQELLEGLPVVPRRKLFYKGKELEEMDVQAIINLRPEVVIVDELAHTNIEGSKNEKRWQDVMEILDAGINVISAINIQHIESLNEEIKYITGVEVKERIPDSVLAQADEVVNIDLTADELITRLKEGKIYQAEKIETALKNFFKSEHILQLRELALKEVASQVERKVEIEVPKNKNIRHEKFLACISSNERTAKKVIRKTARLANYYNSKWFVLYVQVPEESVDKIPLDKQRHLINNFKLATELGAEVIKVEHTKIAKAIIEQAELKNITTVCIGKPRMNLMKIILSTNVFKELLNKLSSSDIDLIILS	–
Flavobacterium lindanitolerans	Bacteroidota	–		A0A497UJ68	KdpD domain, Usp domain	Yes	No	MESKREDSVQHFLNLIQKSRRGKFKIYIGMSAGVGKTFRMLQEAHSLLKNGIDVKIGFIETHNRKETHDLLEGLPVIPRRYLFYKGKELEEMDVQAIISLRPEVVIVDELAHTNIEGSKNEKRWQDVFEILEVGINVISAVNIQHIESLNEEIKHITGIEVKERIPDSVLAQADEVVNIDLTADELITRLKEGKIYKAEKIEMALKNFFKSEHILQLRELALKEVASQVERKVEIEVPKSKNTRHEKFMACISSNEATAKKVIRKTARLANYYNSSKWYVLYVQLPHESADRIALDKQRHLINNFKLATELGAEVIKIEHTRIAKAIIEQAESKGITTVCIGKPKMNLMKIILSTSAFKQLLNKLSSSEIDLIILS	–
Flavobacterium magnum	Bacteroidota	–		A0A2S0RF71	KdpD domain, Usp domain	Yes	No	MMDGKEHNAQHFLDLIQKSRKGKFKVYIGMSAGVGKTFRMLQEAHSLLKNGIDVKIGYIETHNRKETQELLYGLPVVPRRTLFYKGKQLEEMDVQAIINLRPEVVIVDELAHSNIEGSKNEKRWQDVFEILDAGINVISAVNIQHIESLNEDVKFITNVVVQERIPDDVLRQADEVVNIDLTSDELITRLKEGKIYTADKIPTALNNFFKSEQILQLRELALKEVAGQVVRKVENELPRGIALRHERLLACISSNDRTAKIVIRKTARLATYYNSRWYVLYVETPQENSDKIALDKQRHLINNYKLATQLGAEVIRIERNHVTDGILDITREKEITTVCIGKPHLSLFKVILSTNIFKKLLNNLSSSNIDLVILSSS	–
Flavobacterium microcysteis	Bacteroidota	–		A0A501QGU8	KdpD domain, Usp domain	Yes	No	MESKREDSVQHFLNLIQKSRRGKFKIYIGMSAGVGKTFRMLQEAHSLLKNGIDVKIGFIETHNRKETHELLTGLPVIPRRHLFYKGKELEEMDVQAIISLRPEVVIVDELAHTNIEGSKNEKRWQDVFEILEAGINVISAVNIQHIESLNEEIKHITGIEVKERIPDSVLAQADEVVNIDLTADELISRLKEGKIYKAEKIEMALKNFFKNEHILQLRELALKEVASQVERKVEIEVPRNKNTRHEKFMACISSNEATAKKVIRKTARLANYYNSSKWYVLYVQLPHESADRIALDKQRHLINNFKLATELGAEVIKIEHTRIAKAIIEQADSKGITTLCIGKPRMNLMKIILSTSAFKELLNKLSSSEIDLIILS	–
Flavobacterium muglaense	Bacteroidota	–		A0A923N131	KdpD domain, Usp domain	Yes	No	MEQERENNAQHFLDLIQKSRKGKFKIYIGMSAGVGKTYRMLQEAHTLLKKGIDVKIGYIETHARKETQELITGLPIIPRRTIFYKGKELEELDVQAIINLRPEVVIVDELAHSNIQGSKNEKRWQDVLEVLEAGINVISAVNIQHIESLNTVVKEITGVEVQERVPDNVISMADEVVNIDLTAEELINRLKEGKIYAEDKIQMALTNFFKSDQILQLRELALKEVASQVVRKVEHEKPKNTNFRQDKLLACISSNDKTAKIVIRKTARLASYYNSKWMVLYVETPKESSVRIPLAKQRYLINNLKLATQLGAEVIKKENGKITDAILEVVEQKQITTVCIGKPHFNLFKVILSSNIFNKLLNKLASSNVDLIILS	–
Flavobacterium nitrogenifigens	Bacteroidota	–		A0A7W7N8W9	KdpD domain, Usp domain	Yes	No	MEQKNNNAQHFLDLIQKSRKGKFKIYIGMSAGVGKTFRMLQEAHSLLKNGIDVKIGYIETHMRKETHELLAGLPIIPRRTIFYKGKELEELDVQAIINLRPEVVIVDELAHTNVEGSKNEKRWQDVLEILDAGINVISAVNIQHIESLNEDVKRITNIDVQERIPDNVLRLADEVVNIDLTSEDLIARLKEGKIYTPDKIQTALANFFKSEQILQLRELALKEVASQVVRKVENEVPNLHALRHEKLLACISSNEKTAKIIIRKAARLASYYNGSWHVLYVETPKESSNRIALDKQRHLINNFKLAVQLGAEVIKLENSNITDAILKTVEEKQITTVCIGKPHFNLFKVILSTTIFRRLLNKLSLSNVDLVILS	–
Flavobacterium noncentrifugens	Bacteroidota	–		A0A1G9BIE7	KdpD domain, Usp domain	Yes	No	MDKEQHVQQFLDLIQKSRKGKFKVYIGMSAGVGKTYRMLQEAHTLLRNGIDVKIGFIETHHRKETHELLVDLPVIPRRTLFYKGKQLEEMDLNAIINLRPEVVIVDELAHTNIEGSKNEKRWQDVLEILDAGINVISAVNIQHIESLNAAVKRITNVDVQERIPDNVLRLADEVVNIDLTADELIARLKEGKIYTSDKIATALNNFFKSDQILQLRELALKEVASQVVRKVENEVPKSIALRHEKLLACISSNDKTAKIVIRKTARLAGYYNSKWYVLYVEIPKESSDKIALDKQRHLINNFKLATELGAEVIKIQSSNITDGILEICAQKQITTVCIGKPHLNLFKVILSTNIFNKLLNNLSSSNTDLVILS	–
Flavobacterium omnivorum	Bacteroidota	–		A0A1G8D5Q3	KdpD domain, Usp domain	Yes	No	MDNEKDNNVKHFLDLIQKSRRGKFKVYIGMSAGVGKTFRMLQEAHTLLKNGIDVKIGYIETHNRLETHQLLEGLPVIPRRNIFYKGKQLEEMDVQAIINLRPEVVIIDELAHSNIEGSKNEKRWQDILEILEAGINVISAVNIQHIESLNEDVKRITNIDVQERIPDNVLRMADEVVNIDLTSEDLITRLKEGKIYTADKIQTALSNFFKSDQILQLRELALKEVAGQVVRKVENEVPKNLALKQQKLLACISSNDKTAKIVIRKAARLASYYNCRWCVLYVETPIESSDKIALDKQRHLINNFKLATQLGAEVIKIENKCITNAILDVVEQKNITTVCIGKPHLNLFKVILSTTIFNKLLNNLSSSNIDLVILS	–
Flavobacterium oncorhynchi	Bacteroidota	–		A0A226HL21	KdpD domain, Usp domain	Yes	No	MENENNNAQHFLDLIQKSRKGKFKIYIGMSAGVGKTFRMLQEAHSLLKNGIDVKIGYIETHMRKETHELLAGLPIIPRRTIFYKGKELEELDVQAIINLRPEVVIVDELAHTNVEGSKNEKRWQDVLEILEAGINVISAVNIQHIESLNEDIKRITNIDVQERIPDNVLRLADEVVNIDLTSEDLIARLKEGKIYTPDKIQTALTNFFKSEQILQLRELALKEVASQVVRKVENEVPNLHALRHEKLLACISSNDKTAKIVIRKTARLSSYYNGLWYVLYVETPQESSNKIALDKQRHLINNFKLAVQLGAEVIKLENSNITDAILATVEEKQITTVCIGKPHLNLFKVILSTTIFRRLLNKLSLSNVDLVILS	–
Flavobacterium pectinovorum	Bacteroidota	A0A502EBS4		A0A502ENK5	KdpD domain, Usp domain	Yes	No	MEQEKENNAQHFLDLIQKSRKGKFKVYIGMSAGVGKTYRMLQEAHSLLKNGIDVKIGYIETHMRKETHELLSGLPVIPRRTIFYKGKELEELDVQAIINLRPEVVIVDELAHTNIEGSKNEKRWQDVLEILDAGINVISAVNIQHIESLNEDVKRITGIDVQERIPDNVLRLADEVVNIDLTSEDLIARLKEGKIYTADKIQTALMNFFKSDQILQLRELALKEVASQVVRKVENEIPQLHPLRHEKLLACISSNDKTAKIVIRKAARLASYYNGSWYVLYVETPKESSTKIALDKQRHLINNFKLAVQLGAEIIKVENKNIADAILMAVEEKHITTVCIGKPHLNLFKVILSTTIFRRLLNSLSLSNVDLVILS	–
Flavobacterium petrolei	Bacteroidota	–		A0A482TP40	KdpD domain, Usp domain	Yes	No	MDNEKEKNVKHFLDLIQKSRKGKFKVYIGMSAGVGKTFRMLQEAHTLLKNGIDVKIGFIETHNRKETHELLEGLPVIPRRTLFYKGKLLEEMDLQAIINLRPEVVIVDELAHTNIEGSKNEKRWQDVLEILEAGINVISAVNIQHLESLNADVKNITNIDVQERIPDSVLKLADEVVNIDLTSDELIARLKDGKIYTADKILTALNNFFKSDQILQLRELALKEVASQVNRKVESEVPKNIAVKHEKLLACISSNDKTAKIVIRKAARLASYYNCKWYVLYVETPKESSDKIALDKQRHLINNFKLATQLGAEVIKVQNTHITDAILEVVAQKQITTVCIGKPHLSLFKVILSTTVFNKLLNNLTSSNIDLIILS	–
Flavobacterium phragmitis	Bacteroidota	–		A0A1I1PSX5	KdpD domain, Usp domain	Yes	No	MENENNAQHFLDLIQKSRKGKFKIYIGMSAGVGKTFRMLQEAHSLLKNGIDVKIGYIETHMRKETHELLAGLPIIPRRTIFYKGKQLEELDVQAIINLRPEVVIVDELAHTNVEGSKNEKRWQDVLEILEAGINVISAVNIQHIESLNEDVKRITNIDVQERIPDNVLRLADEVVNIDLTSEDLIDRLKEGKIYTADKIPTALANFFKSEQILQLRELALKEVASQVVRKVESEVPNLHALRHEKLLACISSNEKTAKIIIRKAARLASYYNGSWYVLYVETPKESSTRIALDKQRHLINNFKLAVQLGAEVIKLENSNITDAILKTVEEKQITTVCIGKPHFNLFKVILSTTIFRRLLNKLSLSNVDLVILS	–
Flavobacterium psychrophilum	Bacteroidota	–		A0A238N7R4	KdpD domain, Usp domain	Yes	No	MENEKENNVKHFLDLIQKSRRGKFKIYIGMSAGVGKTFRMLQEAHTLLKNGIDVKIGYIETHNRKETQELIDGLPIIPRRTLFYKGKQLEEMNLQAIINLRPEVVIVDELAHTNIEGSKNEKRWQDVLEILEAGINVISAVNIQHIESLNKNVKLITNIEVQERIPDSVLKLADEVVNIDLTADELIARLKEGKIYTADKIPTALNNFFKSDQILQLRELALKEVASQVVRKVENEVPKNLALKHDKFLACISSNDTMAKIVIRKTARLASYYNSKWYVLYVEIPSENSDKIALDKQRHLINNFKLATQLGGEVIKVQNKKITDAILEVVKQKEVTTVCIGKPHLSLFKVILSTTIFNKLLHNLSSSNIDLIILS	–
Flavobacterium reichenbachii	Bacteroidota	–		A0A085ZPW2	KdpD domain, Usp domain	Yes	No	MEQKNNAQHFLDLIQKSRKGKFKIYIGMSAGVGKTFRMLQEAHSLLKNGIDVKIGYIETHMRKETHELLAGLPVIPRRTIFYKGKKLEELDVQAVINLRPEVVIVDELAHTNIEGSKNEKRWQDVLEILDAGINVISAVNIQHIESLNEDVKRITGIDVQERIPDNVLRLADEVVNIDLTAEDLIARLKEGKIYTADKIQTALTNFFKSEQILQLRELALKEVASQVVRKVENEVPNLHALRHEKLLACISSNDKTAKIVIRKAARLASYYNGSWYVLYVETPKESSTKIALDKQRHLINNFKLAVQLGAEVIKIENENIADAILLAVEEKQITTVCIGKPHLNLFKVILSTTIFRRLLNKLSLSNVDLVILS	–
Flavobacterium resistens	Bacteroidota	–		A0A521CZI0	KdpD domain, Usp domain	Yes	No	MENENNNAQHFLDLIQKSRKGKFKIYIGMSAGVGKTFRMLQEAHSLLKNGIDVKIGYIETHMRKETHELLTGLPIIPRRTIFYKGKELEELDVQAIINLRPEVVIVDELAHTNVEGSKNEKRWQDVLEILEAGINVISAVNIQHIESLNEDVKRITNIDVQERIPDNVLRLADEVVNIDLTSEDLIARLKEGKIYTPDKIQTALTNFFKSEQILQLRELALKEVASQVVRKVENEVPNLHALRHEKLLACISSNDKTAKIVIRKTARLSSYYNGLWYVLYVETPQESSNKIALDKQRHLINNFKLAVQLGAEVIKVENSNIADAILATVEEKQITTVCIGKPHLNLFKVILSTTIFRRLLNKLSLSNVDLVILS	–
Flavobacterium rhamnosiphilum	Bacteroidota	–		A0A4R5F3Y3	KdpD domain, Usp domain	Yes	No	MEQEKENNVKHFLDLIQKSRKGKFKIYIGMSAGVGKTFRMLQEAHTLLKKGIDVKIGYIETHFRKETHELLEGLPVIPRRTLFYKGKQLEEMDVQAIINLRPEVVIVDELAHTNIEGSKNEKRWQDVLEILEAGINVISAVNIQHIESLNEDVKRITNVDVQERVPDNVLRLADEVVNIDLTSEDLIARLKEGKIYTADKIQTALNNFFKSDQILQLRELALKEVAGQVLRKVENEVPKNSALRHEKLLACISSNDKTAKIVIRKAARLASYYNCNWYVLYVETPKESSDKIALDKQRHLINNFKLATQLGAEVIKIQNSNITDAMLKIVEQKNITTVCIGKPHFNLFKVILSTTIFRRLLNSLSLSNVDLVILS	–
Flavobacterium rivuli	Bacteroidota	–		A0A0A2M1L0	KdpD domain, Usp domain	Yes	No	MNSEKENNVQHFLDLIQKSRKGKFKVYIGMSAGVGKTFRMLQEAHTLLRNGIDVKIGFIETHNRKETHDLLDGLPIVPKRSLFYKGKHLEEMDLQAIINLRPEVVIVDELAHTNIEGSKNEKRWQDVMEILDAGINVISAVNIQHIESLNDDVREITGIEVKERIPDSVLKAADEVVNIDLTADELIERLKEGKIYTEDKIAQALKNFFQSGHILQLRELALKEVASQVERKVATEISGTTTFKQERLLACISSNHITAKKVLRKTARLANHYHSKWYVLYVETPDEAADKIALDKQRHLINNFKLATELGAEIIKVKSHRIAKTITEQADMRKITTICIGKPHLTLLRVILSTNIFNELLNKLSSSDIDLIILS	–
Flavobacterium saccharophilum	Bacteroidota	–		A0A1M7KZA7	KdpD domain, Usp domain	Yes	No	MEQKKENNAQHFLDLIQKSRKGKFKVYIGMSAGVGKTYRMLQEAHSLLKNGIDVKIGYIETHMRKETHELLAGLPVIPRRTIFYKGKQLEELDVQAIINLRPEVVIVDELAHTNVEGSKNEKRWQDVLEILEAGINVISAVNIQHIESLNEDVKRITNIDVQERIPDNVLRLADEVVNIDLTSEDLIARLKEGKIYTPDKIQTALTNFFKSEQILQLRELALKEVASQVVRKVENEVPQLHALRHEKLLACISSNDKTAKIVIRKAARLASYYNGSWYVLYVETPKESSTKIALDKQRHLINNFKLAVQLGAEVIKLENKNIADAILIAVEEKQITTVCIGKPHLNLFKVILSTTIFRRLLNRLSLSNVDLVILS	–
Flavobacterium salmonis	Bacteroidota	–		A0A6V6YRB4	KdpD domain, Usp domain	Yes	No	MIKAKIMENENNNAQHFLDLIQKSRKGKFKIYIGMSAGVGKTFRMLQEAHSLLKNGIDVKIGYIETHMRKETHELLSGLPVIPRRTIFYKGKELEELDVQAIINLRPEVVIVDELAHTNVEGSKNEKRWQDVLEILDTGINVISAVNIQHIESLNSAVKRITNIDVQERIPDNVLRLADEVVNIDLTSEDLIARLKEGKIYTPDKIQTALTNFFKSEQILQLRELALKEVASQVLRKVESEVPQLHALRHEKLLACISSNDKTAKIVIRKAARLASYYNGSWYVLYVETPQESSTKIALDKQRHLINNFKLAVQLGAEVIKLENSNISNAILTTVEEKQITTVCIGKPHLNLFKVILSTTIFRRLLNKLSLSNVDLVILS	–
Flavobacterium segetis	Bacteroidota	–		A0A1M5HZH0	KdpD domain, Usp domain	Yes	No	MDNEKENNVKHFLDLIQKSRKGKFKIYIGMSAGVGKTYRMLQEAHTLLKNGIDVKIGYIETHNRKETHELLAGLPIIPRRTIFYKGKQLEEMDVQAIINLRPEVVIVDELAHTNIEGSKNEKRWQDVLEILESGINVISAVNIQHIESLNQDVKRITTIDVQERIPDHVLRMADEVVNIDLTSEDLIARLKEGKIYTADKIPTALNNFFKSDQILQLRELALKEVVNQVGRKVENEVPKNLALKPQKIVACISSNDKMAKIVIRKTARLASYYNCKWYVLYVETPKESSNKIALDKQRHLINNFKLASQLNAEVIKVENNSITDAILEIVEQKNITTVCIGKPHLNLFKVILSTTIFNKLLNNLSSSNIDLVILS	–
Flavobacterium seoulense	Bacteroidota	–		A0A066WY84	KdpD domain, Usp domain	Yes	No	MENENNAQRFLDLIQKSRKGKFKIYIGMSAGVGKTFRMLQEAHMLLKKGIDIKIGYVETHNRKETHELLEGLPIIPRRTIFYKGKQLEEMDVQAIINLRPEVVIVDELAHTNMEGSKNEKRWQDVLEIVEAGINVISAVNIQHIESLNQDVKQITNVEVKERVPDNVLRLADEVVNIDLTSEDLIARLKEGKIYTEDKIQTALNNFFKSDQILQLRELALKEVASQVVRKVENEVPNLHALRHEKLLACISSNDKTAKIIIRKTARLASYYNSDWYVLYVETPKESPDKIALDKQRYLINNFKLATELGAEVIKTEDKKITDAILKIVKQQQITTVCIGKPHLNLFKVILSTSIFRRLLNNLSSSNVDLVILS	–
Flavobacterium silvaticum	Bacteroidota	–		A0A972FMH9	KdpD domain, Usp domain	Yes	No	MENKNDARHFLDLIQRSRRGKFKIYVGMSAGVGKTYRMLQEAHSLLRSGIDVKIGYIETHNRAETHALLDGLPVIPRRRLFYRGKDIDEMDTQAILNLRPEVVIVDELAHTNIEGSKNEKRWQDVIDILEAGINVISAINIQHIESLNEDVRRITGIEVKERVPDSVLRLADEMVNIDLTADELIARLEQGKIYREDKIAQALRNFFKPDQILQLRELALKEVASQVLRKVETQVPSTVSIRHERLLACISSNDKTAKAIIRKTARLANYYNSAHWYVLYVELPKESPDKIPLDRQRHLINNFKLATELGAEVLNIQGTKISDVILETTTEKKITTVCIGKPHFGIIRVILATNSFRRLLDSLSSSNVDLVILS	–
Flavobacterium sinopsychrotolerans	Bacteroidota	–		A0A1H8LBP3	KdpD domain, Usp domain	Yes	No	MDNEKENNVKHFLDLIQKSRKGKFKVYIGMSAGVGKTFRMLQEAHTLLKTGIDVKIGYIETHFRKETHELLDGLPVIPRRTLFYKGKLLEEMDLQAIINLRPEVVIVDELAHTNIEGSKNEKRWQDVLEILEAGINVISAVNIQHIESLNENVKSITNIDVQERIPDSVLKLADEVVNIDLTSDELIARLKEGKIYTADKIPTALNNFFKSDQILQLRELALKEVASQVNRKVESEVPKNVTTKHEKLLACISSNDKIAKAIIRKTARLASYYNSKWYVLYVETPKESSDKIALDKQRHLINNFKLATQLGAEVIKVENTHITDAILEVVSQKQITTVCIGKPHLSLFKVILSTTIFNKLLNNLTSSNIDLVILS	–
Flavobacterium subsaxonicum	Bacteroidota	–		A0A0A2MSV1	KdpD domain, Usp domain	Yes	No	MDTEKENNVKHFLDLIQRSRKGKFKVYIGMSAGVGKTYRMLQEAHTLLRNGIDIKIGFIETHNRKETHDLLDGLPVVPRRSLFYKGKHLEEMDLQAIINLRPEVVIVDELAHTNIEGSKNEKRWQDVMEILDAGINVISALNIQHIESLNDDVREITGVEVKERIPDSVLKAADEVVNIDLTADELITRLKEGKIYTEDKIAAALKNFFKGDHILQLRELALKEVASQVERKVELEVAGNTVFKHERFMACISSNHQTAKKVIRKTARLANYYHSKWYVLYVELPHESSDKIALDKQRHLINNFKLATELGAEVIKVKSTTIAKTITTQADALKITTICVGKPHLSLFKVILSTNIFNDLLNKLSSSDIDLIILS	–
Flavobacterium succinicans	Bacteroidota	–		A0A199XUF0	KdpD domain, Usp domain	Yes	No	MDNEKENNVKHFLDLIQKSRRGKFKVYIGMSAGVGKTYRMLQEAHTLLKKGIDVKIGYIETHNRKETHELLDGLPIIPRRSIFYKGKQLEELDVQAIINLRPEVVIVDELAHTNIEGSKNEKRWQDVLEILEAGINVISAVNIQHIESLNESVKQITNIDVKERVPDNVLRMADEVVNIDLTSEDLIARLKEGKIYTADKIQTALNNFFKSDQILQLRELALKEVASQVVRKVENEIPKKIALRHEKLLACISSNDATAKIVIRKTARLATYYNSHWYVLYVETPKESSDKIALDKQRRLINNFKLATELGAEVIKVENKKITDAILAIVEQKQITTVCIGKPHYSLLNAILSTSLFRRLLNTLSLSNVDLVILS	–
Flavobacterium supellecticarium	Bacteroidota	–		A0A4S4A027	KdpD domain, Usp domain	Yes	No	MENNREDNVQHFLDLIRKSRKGKFKVYIGMSAGVGKTYRMLQEAHSLLKNGIDIKIGFIETHNRKETHELLAGLPVVPRRKLFYKGKELEEMDVQAIINLRPEVVIVDELAHTNIEGSKNEKRWQDVIEILDAGINVISAVNIQHIESLNESVKNITGIEVKERIPDSVLAQADEVVNIDLTADELITRLKEGKIYEAGKIEMALRNFFKGEHILQLRELALKEVASQVERKVETEVIKNKNIRQEKLMACISSNEKTAKRVIRKTARLANYYNSKWFVLYVQLPEESADKIALDKQRHLINNFKLATELGGEVLKIEHTRISKAIIEQAELKKITTVCIGKPRMNFLKIILSTNVFKELLNKLSSSDIDLIILS	–
Flavobacterium terrigena	Bacteroidota	–		A0A1H6W896	KdpD domain, Usp domain	Yes	No	MDAEKEKNVKHFLDLIQKSRKGKFKVYIGMSAGVGKTYRMLQEAHTLLKKGIDVKIGYIETHNRKETHELLAGLPVIPRRTIFYKGKELEEMDVQAIINLRPEIVIVDELAHTNIEGSKNEKRWQDVLEILDAGINVISAVNIQHIESLNQNVKDITNVDVQERVPDNVLRLADEVVNIDLTSDELITRLKEGKIYTEDKIQAALNNFFKSDQILQLRELALKEVASQVVRKVENEVPKNVALRHEKLLACISSNDKTAKIVIRKTARLASYYNSNWYVLYIETPKESSDKIALDKQRYLINNFKLATELGAEVIKVQSSNITDAILDVVEQKDITTVCIGKPHLNLFKVILSTNVFNKLLNNLSSSNIDLVILS	–
Flavobacterium tiangeerense	Bacteroidota	–		A0A562L6I3	KdpD domain, Usp domain	Yes	No	MDNEKENNVKHFLDLIQKSRKGKFKVYIGMSAGVGKTFRMLQEAHTLLKNGIDVKIGFIETHNRKETHELLEGLPVIPRRTLFYKGKLLEEMDLQAIINLRPEVVIVDELAHTNIEGSKNEKRWQDVLEILEAGINVISAVNIQHLESLNADVKNITNIDVQERIPDSVLKLADEVVNIDLTSDELITRLKEGKIYTADKIPTALNNFFKSDQILQLRELALKEVASQVNRKVESEVAKNIAVKHEKLLACISSNDKIAKTIIRKTARLASYYNSKWCVLYVETPKESSDKIALDKQRHLINNFKLATQLGAEVIKVQNTHITDAILEVVAQKQITTVCIGKPHLSLFKVVLSTTVFNKLLNNLTSSNIDLIILS	–
Flavobacterium tructae	Bacteroidota	–		A0A1S1J9I2	KdpD domain, Usp domain	Yes	No	MEKENNAQHFLDLIQKSRKGKFKIYIGMSAGVGKTYRMLQEAHSLLRNGIDVKIGYIETHMRKETHELLSGLPVIPRRTIFYKGKELEELDVQAIINLRPEVVIVDELAHTNVEGSKNEKRWQDVLEILEAGINVISAVNIQHIESLNEDVKRITSIDVQERIPDNVLRLADEVVNIDLTSEDLIARLKEGKIYTADKIQTALSNFFKSEQILQLRELALKEVASQVVRKVENEVPQLHALRHEKLLACISSNDKTAKIVIRKAARLASYYNGSWYVLYVETPKESSTKIALDKQRHLINNFKLAVQLGAEVIKTENQNIADAILMTVEEKHITTVCIGKPHLNLFKVILSTTIFRRLLNSLSLSNVDLVILS	–
Flavobacterium ummariense	Bacteroidota	–		A0A1I5GFW6	KdpD domain, Usp domain	Yes	No	MDERKSAEHFLDLIQKSRRGKFKLYIGMSAGVGKSYRMLQEAHSLLKNGIDVKIGYIETHNRAETHALLEGLPVIPRRKLFYKGKELEELDLQAIISLRPEVVIVDELAHTNIEGSKNEKRWQDVIDILDAGINVVSAVNIQHIESLNEEVKDITGIDVQERIPDSIVAQADEVVNIDLTAEELINRLKEGKIYDRSKIESALNNFFKSEHILQLRELALKEVASQVQRKVENEVVLSRNIKKEKFLACISSNEKTAKNVIRKTARLANYYNSKWYVMYVQIPKESADKIALDKQRHLINNFKLATELGAEIIKVKAKNTTKAIIKECEDRKITTVCIGKPHLNLFKIILATDTFNALLSKLSQENIDLVILS	–
Flavobacterium weaverense	Bacteroidota	–		A0A3L9ZEX4	KdpD domain, Usp domain	Yes	No	MDNEKENNVKHFLDLIQKSRKGKFKIYIGMSAGVGKTYRMLQEAHTLLKNGIDVKIGYIETHNRKETHELLAGLPVIPRRTIFYKGKQLEEMDVQAIINLRPEVVIVDELAHTNIEGSKNEKRWQDVLEILESGINVISAVNIQHIESLNQDVKRITTIDVQERIPDHVLRMADEVVNIDLTSEDLIARLKEGKIYTADKIPTALNNFFKSDQILQLRELALKEVVNQVGRKVENEVPKNLALKPQKIVACISSNDKMAKIVIRKTARLASYYNCKWYVLYVETPKESSNKIALDKQRHLINNFKLASQLNAEVIKVENNSITDAILEIVEQKNITTVCIGKPHLNLFKVILSTTIFNKLLNNLSSSNIDLVILS	–
Flavobacterium zepuense	Bacteroidota	–		A0A552VA63	KdpD domain, Usp domain	Yes	No	MEQRDDNVKHFLNLIQKSRKGKFKVYIGMSAGVGKTFRMLQEAHTLLRNGIDVKIGFIETHNRKETHALLDGLPIVPQRSIFYKGKFLQELDVQAVINLRPEVVIVDELAHTNIEGSRNEKRWQDVMDIIDAGINVISAVNIQHIESLNGDIRAITGIEVKERIPDSVLKAADEVVNIDLTADELITRLKEGKIYTPDKIPQALNNFFKAEHILQLRELSLKEVASQVERKVEAEITGTSAFKQERFMACISSNHHTAKTVIRKTARLANYYHSKWILLYVETPNESSDKIALDKQRHLINNFKLATELGAEVIKVQSSRVAGTITAQAEERKITTICIGKPHIKLLKVILSTNIFKALLNKLSSSDIDLIILS	–
Flectobacillus sp.	Bacteroidota	–		A0A267TAI8	KdpD domain, Usp domain	Yes	No	MSDSNTAAYFLELIRASKRGKLKIYIGMCAGVGKTYRMLQEAHSLLKNGVDVKIAFVETHLRVETHALLDGLPIIPRRQLFYKGKLLEEMDLEGVLRIHPEVVIVDELAHSNIEGSKNEKRWQDVVQLLDAGINVISAVNIQHIESLNQEIKQITEVEVTERIPDAILQQANEVVNIDLTADELIDRLKQGKIYEPAKIETALKNFFQSAHILQLRELALKEVAHQVERKVIHEVSAVKLSPQRFLACVSSNAPRSKMIIRKTARLASYYDAKWFVLYVQAESEAGDKIDLSVQRHLINNLKLATELGAEVVKIKHNDVGYTIMSFAEQQQISTICLGKPIIEGFRGIKSAYFFTQLLKKLSSSPIDLILLS	A0A267T560
Flexibacter sp.	Bacteroidota	–		A0A1V2C6L2	KdpD domain, Usp domain	Yes	No	MEQEKENNAQHFLDLIQKSRKGKFKVYIGMSAGVGKTYRMLQEAHSLLKNGIDVKIGYIETHMRKETHELLSGLPVIPRRTIFYKGKELEELDVQAIINLRPEVVIVDELAHTNIEGSKNEKRWQDVLEILEAGINVISAVNIQHIESLNEDVKRITGIDVQERIPDNVLRLADEVVNIDLTSEDLIARLKEGKIYTADKIQTALANFFKSDQILQLRELALKEVASQVVRKVENEVPQLHALRHEKLLACISSNDKTAKIVIRKAARLASYYNGSWYVLYVETPQESSTKIALDKQRHLINNFKLAVQLGAEVIKIEHKNIADAILIATEEKQITTVCIGKPHFNLFKVILATTIFRRLLNRLSLSNVDLVILS	A0A1V2AY21
Fluoribacter bozemanae	Pseudomonadota	–		A0A0W0RIX2	Truncated DHpCA domain	Yes	No	MTDKRPDPNALLQQVIEEEQQKQRGKLKIYLGAAPGVGKTYSMLHEAMGEQAKGLDIVVGIVESHGRVEIEEILKNFIVLPKITVDYHGKKLQEFDLDSSLKRNPGLILIDEMAHTNVSGVRHKKRWQDIKELLDRGIDVYTTLNVQHIESLNDDVSQIIHAPVQETVPDFMIERANTIELVDLAPEDLLKRLAEGKVYVPKQARLAAEFYFRKGNLMALRELALRTLAKQVNTQVLLYRQGQGIRHIWPIMEKILVCVGPGPESHKLIRAAKRMATSLQADWIAVYVDSTRTQLSPTQRNQAIKNLFFAEQLGAETHILMGYDLVKEIINFSREQNVTLIMICKRIHHRWRNFFLRSLADEVLRYSGEIDVYTMTEVTKKTRKKSLTKPMTPWLHYFL…	–
Fluoribacter dumoffii	Pseudomonadota	–		A0A377GBS9	Truncated DHpCA domain	Yes	No	MTDRRPDPNALLQRVIEEEQLKHRGKLKIYLGAAPGVGKTHSMLSEALQEQAKGLDIIIGIVESHGRIEIEEILKNFVILPKVTIDYHGKQLQEFDLDAALKRNPGLILMDEMAHTNVSGVRHKKRWQDIKELLDRGIDVWSTLNVQHIESLNDDVSQIIHAPIQETVPDAMIERANTIELVDLAPEDLLKRLAEGKVYVPKQARLAAEFYFRKGNLMALRELALRTLAKRVNTQVLLYRQGQGIRHIWPIMEKILVCVGPGPESHKLIRAAKRMASSLQVDWIAVYVDSPRSKLSKNQRNQAIKNLFFAEQLGAETQVLMGYDLVNEIINFSRQQNVTLIMICKQIRTRWRNFFFRSLADEILRYSGEIDVYTVTIAANTARKKNLPKLKTPWFYYLL…	–
Fluoribacter gormanii	Pseudomonadota	–		A0A377GKZ3	Truncated DHpCA domain	Yes	No	MTDKRPDPNALLQQVIEEEQQKQRGKLKIYLGAAPGVGKTYSMLHEAMGEQAKGLDVVVGIVESHGRIEIEEILKNFVVLPKITIEYHGKQLQEFDLDSSLKRNPGLILIDEMAHTNVSGVRHKKRWQDIKELLDRGINVYTTLNVQHIDSLNDDVSQIIHAPVQETVPDAMIERANTIELVDLAPEDLLKRLSEGKVYVPKQARLAAEFYFRKGNLMALRELALRTLAKRVNTQVLLYRQGQGIKHIWPIMEKILVCVGPGPESHKLIRAAKRMASSLQADWIAVYVDSTHAQLSTMQRDQALKNLFFAEQLGAETHILTGYDLVKEIINFSRAQNVTLIMICKQIRTRWRNFFFRSLADEILRNSGEIDVYTMTERVNKSRKKSLAKPMTPWLYYLL…	–
Fluviicola taffensis	Bacteroidota	F2IES0	2	F2IFU5	KdpD domain, Usp domain	Yes	No	MTEKENNVQHFLDLIKRSRRGKFKIYIGMSAGVGKTYRMLQESHALLKSGIDVKIGYIETHDREETQSLLDGLPIIPRKHVFYKGKDVEEMDLQAIINLRPEVVIVDELAHTNIEGSKNKKRWQDILDILEAGINVISAVNIQHIESLNTQIRQITGIEVEERIPDSVLQMADEVVNIDLTSDELITRLKEGKVYKADKIQRALSNFFRSENILQLRELALKEVASQVERKVEIEVPSNVSFRHEKLLACISSNEKTAKKVIRKTARLSRYYNSKWFVLYVQIPAENNDKIPLDKQRHLINNFKLATELGAEVIRLEAKNVTDGIMQVAEEKKITTLCIGKPHFNLLKIILATSIFNKLLTKLVASDIDLVILS	–
Fluviispira multicolorata	Bdellovibrionota	–		A0A833JHQ1	KdpD domain, Usp domain	Yes	No	MKTFEEILETKRRGSLKIILGYAAGVGKTYAMLNEAHRLKQRGFDVVIAYIEPHRRPETQALLAGLEQVPLKTFNVGDKTFTEMDVDAVISRQPQIVLVDELAHTNIVGSKNTKRFLDVLEILNAEINVITTLNVQHLESIADRVVAATKAPVHERIPDKVLQFAQQIVMADISMEDLRERLRLGKVYEKDKADNALANFFSYNNLAFLREICLREAAGNQYQKMQENEFSENYAIAEEAVMVALSSDPNNAPMLIRKGTKLASRLSSRVFVTYVQKKSEDPAHIDSQLQRKIQQNFDLATKLGAEVKILYGEKISDILVNFAIDNKIRHAVFGKSRLTPIRERLRGSILLEFIHDAAGVDVHIINVESGGKIR	A0A833JDC1
Fluviispira sanaruensis	Bdellovibrionota	–		A0A4P2VJ75	KdpD domain, Usp domain	Yes	No	MKTFEEILESKRRGSLKIIIGYAAGVGKTYSMLKEAQTLKQRGFDVVIGYVEPHKRPETQALVAGLEQVELKKCVIGTNEFLEMDVEAIIKRDPQIVLVDELAHTNVVGSKNAKRYLDVLEILDAEINVISTLNVQHLESVSDRVVSATKAPVFERIPDKVLQIAQQIVMADISMEDLRERLRLGKVYDKEKVDNALANFFSYHHLAFLREICLREAAGNQFQKMQESEFGDNKTFAEEAVMVALSSDPTNAGMLIRKGTKLASRLSSRVYVTYVQKKSEDPAHIDSQLQRKIQQNFDLATKLGAEVKILSGEKISDILVNFALENKIKHAVFGKSRLTPLRERVRGSILLEFIHDAVGVDVHIINVESGGK	A0A4P2VSP8
Fodinibius salinus	Balneolota	–		A0A5D3YJK1	KdpD domain, Usp domain	Yes	No	MNKKETELRESEVERFLELIRKSRRGKFKLYIGMAAGVGKTYRMLEEAHELLEKDVDVKIGIIETHGRKETAELTEGIPRIPMKEVFYKGKELKEMDLEAIKLDKPEVILVDELAHTNVPGSKNEKRWQDVVELLKNNVNVISTVNIQHLESLNNDIKQITGVDVKERVPDTVLQMADEIVNVDLTADELLERLEDGKIYDPSKISTALENFFIKENLLQLRELALREAAGQLGRKIDAEVYEKDTITGNRIMVCISTNPEGGKHLIRRAARMASTMRAEWTVMYVQSREESSDRVDLADQRYLINNFKMATELGAEVEKKEADNIAETIVEYAKEHDVRWVMMGAPKRTIWNKLGLRTLTEKVLHLVENLNIDLIVVSHNGHEH	A0A5D3YKL7
Fontibacillus phaseoli	Bacillota	A0A369BT51	2	A0A369BQ40	KdpD domain, Usp domain x2, First domain mutated Walker B (DG)	Yes	No	MAPYKRKTPEEILYSIYRLHQGRLKIIIGSVSGSGKTYHMLQEGRLLKKQGIDVVCSAVSTMQREETVQQLEELERIPSIHWWREGKEQKDLPLEDLLERNPEVLLVDGLAHRNREGASFPTRLDDIRYLMDHGISVITTINVYELAGAGELIFQMTGIRAEETVPLNTLELADEVRLIDVSPETILKRIEEGVLGDVTHPAMSTRGNLGVLREVSLRLVAEGVNDSLEKHREEHGLIGPSGATERILVSAQYHWNGSLYVRRGQQIAKRLNGDLMVVTFALRGKSMTKEQLTFKRSIVKLVERVNAKFEELSLVSLRQLPSELVNYAIQNKVTRIVMGHSQKSRWQEKWQGSIANRVLRKTRNIDVFLMADRAEQEGERILPIRPNAKGTEEPFHRLT…	A0A369B787
Fontibacillus solani	Bacillota	A0A7W3XS86	2	A0A7W3SUF0	KdpD domain, Usp domain x2, First domain mutated Walker B (DG)	Yes	No	MAPYKRKTPEEILYSIYRLHRGKLKIIIGSVSGSGKTYHMLQEGGLLKKQGIDVVYSAVSTMQRSETVQQLEDLERVPSIHWWKNGKEQKDLPLEALIERNPEALLVDGLAHRNREGAKFATRLEDIRYLMDRGISVITTINVYELAGVGELIFKMTGIRAEDTVPLNTLELADEVRLIDVSPETILKRMEEGILGNETHPAMSRRGNLGALRELSLRLVAEGVNDSLEKHREEHGLIGPSGASERILVSAQYHWNGSLHVRRGQQIAKRLNGDLIVVTFVKPKMSLTKEQQVFKRSIIKLVGRVDARFEELSVTSFRQLPSLLVRYATQNNVTRIVMGHSQKSRWQEKWQGSIANRVLRKTRNIDVFVMADRAKQEGERILPIRSNSKKTEEPFHRLT…	A0A7W3SZ07
Fonticella tunisiensis	Bacillota	–		A0A4R7KSU7	KdpD domain, Usp domain	Yes	No	MVEEFKRITPKEALKKLKEEQRGHLKIYLGYAPGVGKTYSMLNEANNRLKKGEDIVIGYLESHQRKETEAQIGELEIIPRKKIEYNGVIMEEMDTEAIIARRPTTVLVDELAHTNVPGSKNKKRYEDVEEILNHGINVISTLNIQHLESYNDVVRQITGVTVRETIPDRIVENADEVVVIDIAPNALINRLKGGYIYKPENIGRALKNFFRKGNLNALRELALRKTAEEVDEELEEYRKEHGIKENWHVIERVMVCISSSPTSKKLIRRGATIARRFKCDWTVVYVNCTKIFAPKMTEKDKKMLESHFRLAKQLGAEVVTLTGKSIPKELARFAAEKYITQIIIGHSTRTKWQTILRGSTITKLLKLIRDIEVHIIPNQ	A0A4R7KC61
Frigoriglobus tundricola	Planctomycetota	–		A0A6M5Z592	KdpD domain, Usp domain	Yes	No	MNTPNETRGRPEQFLALIRQQQRGRLKVYLGFAPGVGKTYEMLQGAHSLKKQGVDVVIGVVETHGRAETAALVEGLEQVSRRKIEYRGIVLEEMDVDAILARRPTVVLVDELAHTNAPGSRHGKRYEDVDELLRAGINVISTLNIQHLESLYDTVERFTGVRQKERVPDFVLQQADQVVNVDLPAEDLQERLRQGKVYPAERAERALEGYFTGANLEQLREIALEHLAHLLDRRRREREMTASGLPGGSERVMVCVSSGSPGAPKLLRHGARLADRLGAPWYAVYVQTPNERVERVDAATQRRVTDSLTLAQQLNGVPMQFSGENVAAAIAAFAREYGITHIVLGRSVRPWYARLLGPSVLEGVLRAIPEADVIVVGRS	A0A6M5Z0M6
Fusobacterium mortiferum	Fusobacteriota	–		A0A414PWR5	KdpD domain, Usp domain	Yes	No	MSEEKKRLTPEEALKIYNKEKRGKLKIYLGYSPGVGKTYTMLREANIRVKRGEDICIGYIEPHDRKATTEQIGILEQIPTKDIEYAGKIYREVNVKKIIERHPDIVLIDELAHTNMKGSKNEKRYQDVLEILDAGINVHTTVNIQHLESLNDVVQTITGIVVKETIPDTVLTQADEVEVIDISFESLKERLERGEIYNLNTVSQALKNFFRKGNLSALREIALRQIAQEVDNNLNEYMNNKNIKTNWHTTERVLVSISSSPKASKVIRYGARIAQRYRCEFYVICVEEKSLLSKGYSLEDWKIIEKHEELARNLGAETIRLQGKNIVKEILKFSEEKRITQIVLGHSKRNKLTTFFKGSIINKIIEHSKGTEIRIIPWDL	A0A414Q0D0
Fusobacterium pullicola	Fusobacteriota	–		A0A9E2KWD3	KdpD domain, Usp domain	Yes	No	MSEEKRLTPEEALKIYNKEKKGRLKIYLGYAPGVGKTYTMLREANIRVKRGEDICIGYIEPHDRKATTEQIGILEQIPVKEIEYASKIYKEVNIEKIIERGPEIVLIDELAHTNIKGSKNEKRYQDVLEILNAGINVHTTVNIQHLESLNDVVQTITGIAVRETVPDTILAEADEVEVIDISFESLKERLERGEIYNLKTASQALRNFFRKGNLSALREIALRQIAQEVDNNLNEYLNNKNIKTNWYTAERVLVSISSSPKANKVIRYGARIAQKYKCEFYVICVEQIGFLAKGYSPEDWKVIEKHEELARSLGAETIRLQGKNIVKEILKFSEEKRITQIVLGHSKRNKLTTFFKGSVINKIIEHSKGVEIRVVPWGL	A0A9E2KYE2
Fusobacterium sp.	Fusobacteriota	–		A0A6N7VJV8	KdpD domain, Usp domain	Yes	No	MSEEKKRLTPEEALKIYNKEKRGKLKIYLGYSPGVGKTYTMLREANIRVKRGEDICIGYIEPHDRKATTEQIGILEQIPTKDIEYAGKIYREVNVKKIIERHPDIVLIDELAHTNMKGSKNEKRYQDVLEILDAGINVHTTVNIQHLESLNDVVQTITGIVVKETIPDTVLTQADEVEVIDISFESLKERLERGEIYNLNTVSQALKNFFRKGNLSALREIALRQIAQEVDNNLNEYMNNKNIKTNWHTTERVLVSISSSPKASKVIRYGARIAQRYRCEFYVICVEEKSLLSKGYSLEDWKIIEKHEELARNLGAETIRLQGKNIVKEILKFSEEKRITQIVLGHSKRNKLTTFFKGSIINKIIEHSKGTEIRIIPWDL	R7J910
Fusobacterium ulcerans	Fusobacteriota	–		A0A2P1S3X4	KdpD domain, Usp domain	Yes	No	MDEGKRLTPEEALKIYNKEKNGKLKIYLGYSPGVGKTYTMLREANIRARRGEDICIGYIEPHDRKATTEQIGILEEIPPLEIEYCGKRYKEVDVEGIKKRKPATVLVDELAHTNIKGSKNKKRYEDILEILGAGINVHTTMNIQHLESLNDTIHIITGIVVRETIPDKIINIANEVEVIDISFTSLEERLKRGEIYNFQTVPNALKNFFRQGNLNALREIALRQIAQEVDNNLIEYMKDKKITTNWHTTERVLVSISSSPKAGRVVRYGARIAQRYKCEFYVISIETTGILKKGFTEEEWKVIEEHENLAKTLGAEVVRLKGKDIVKEILKFSSEKRITQIVLGHSKRSRLTTFFRGSVINKIIENSKGAEIRIVPWENM	A0A2P1S411
Fusobacterium varium	Fusobacteriota	–		A0A414TWV9	KdpD domain, Usp domain	Yes	No	MDEKKRLTPEEALKIYNKEKKGKLKIYLGYSPGVGKTYTMLREANIRVKRGEDICIGYIEPHDRKATTEQIGILEEIPPLEIEYYGKKYKEVDIEKIKKRKPETVLVDELAHTNIKGSKNKKRYEDILEILEAGINVHTTMNIQHLESLNDTIYTITGIIVRETVPDKIINIADEVEVIDISATGLEERLKRGEIYNLQTVPNALRNFFRQGNLNALREIALRQIAQEVDNNLVEYMENKKINTNWHTTERVLVSISSSPKAGRIIRYGARIAQRYKCEFYVISIETNGILKKGFTAEEWKVIEQHEELAKTLGAEVVRVKGKDIVREILKFSFERRITQIVLGHSKRGKLATFFKGSVINKIIENSKGVEIRIVPWENM	A0A448M3G8
Geminocystis sp.	Cyanobacteriota	–		A0A0D6ABW7	KdpD domain, Usp domain	Yes	No	MAAGVGKTYRMLQEAKNLKKEGIDVVIGLLETHNRQETLLQADGLEIIPRQSINQGNLTLTEMDTQAIIERFPQLVLIDELAHTNIPNSLHPKRYQDVEEILSVGINVYSTVNIQHLESLNDLVARITGVIVRERIPDRLLEEADEVVVIDVTAETLEQRLLDGKIYAPDKIQQSLANFFQRKNLIALRELALREVANTVEEEAQESLSSSIFYPIQERVLVCISTYPNSVRLLRRGARLANYMNVSLFVLFVAHPDRFLSKIETLHIETCQQLCHDFGGHFLRVQSYDVPNAIAEVAERENITQIVIGESQQSFWKQFFKGSFTQKLMKLIGKKQIDLHIIATEK	A0A0D6AUV2
Gemmata massiliana	Planctomycetota	–		A0A6P2DFY2	KdpD domain, Usp domain	Yes	No	MTTDTARPNPERFLTLLREQQRGRLKVYLGFAPGVGKTYEMLQEGHRLRKQNVDVVIGVVETHGRADTAALINDLEQVPRRKLEYHGVVLEEMDLDAMLHRRPTVALVDELAHTNAPGGRHAKRYQDVETLLQAGISVITTMNVQHLESLYDIVERFAGVKVKERVPDYVLAQAHQVVNVDLPAEDLQERLRAGKVYPPERAERALANFFTEPNLNQLREIALEQVAHVLDRRRHERDGAAQANTSARVMVCLSSRSPNALRLLRKGARLADRLGAPWFAVYVQTPGESTEKTDAATQRRVADSLALAQQLDGVPLTFKGADFPSAVAAFVTEYGITHLVMGRPQRPWYRRWLGPSLVDRLLHTVRGVDVVIVDTTT	–
Gemmata obscuriglobus	Planctomycetota	–		A0A2Z3H2R9	KdpD domain, Usp domain	Yes	No	MSTDTRPSPELFLSLLREQQRGRLKVYLGFAPGVGKTYEMLQEGQRLKRQGVDVAIGVVETHGRADTLAMVGELEKVPSRKLEYRGVVLEEMDLDAVLRRRPTVVLVDELAHTNAPGGRHGKRYQDVEELLRAGISVITTMNVQHLESLYEMVERFTGVKVKERVPDYVLAQAHQVVNVDLPAEDLQERMRAGKIYPAERIERALANFFTEPNLNQLREIALEQVAHVLDRRRQERERDSGVANTSERVMVCVSSRSPNALKLLRKGARLADRFGAPWYAVYIETPSERTERVDAATERRLTDSLTLAQQLDGVPLRFKGASLPDAVSSFAREYGITHIVIGRSQRSWYRRLFHASVLDQLLRAVAGVDVVVVDTCG	–
Gemmata sp.	Planctomycetota	–	2	A0A142XM42	KdpD domain, Usp domain	Yes	No	MTTDTARPGPERFLTLLREQQRGRLKVYLGFAPGVGKTYEMLQEGHRLRKQNVDVVIGVVETHGRADTAALVSDLEQVPRRKLEYHGVVLEEMDLDAMLNRRPTVALVDELAHTNAPGGRHAKRYQDVETLLQAGISVITTMNVQHLESLYDIVERFAGVKVKERVPDYVLAQAHQVVNVDLPAEDLQERLRAGKVYPPERAERALANFFTEPNLNQLREIALEQVAHVLDRRRHERDGAAQANTSARVMVCLSSRSPNALRLLRKGARLADRLGAPWFAVYVQTPGESTEKTDAATQRRVADSLALAQQLDGVPLTFKGADFPSAVAAFVAEYGITHLVMGRPQRPWYRRWFGPSLVDRLLHTVRGVDVVIVDTTT	–
Gemmatimonas aurantiaca	Gemmatimonadota	A0A3D4VAN0	2	C1ABQ9	KdpD domain, Usp domain	Yes	No	MASPTPIDPRDQALLSLLPRNGRGHFKVYLGSAAGVGKTVRMLQEAHDLRQRGVDVVVGFIETHGRAETAALVRDLDIVPRTSMTYRDVTLEEMDLCAVLARAPQVALVDELAHNNVPGSVHRKRWEDVLDLLEAGISVVSAMNVQHVESIAPIVQQALGVVVRETVPDWVLGRADQVVNIDIPADELRRRLIDGKIYALDKVPTALDHFFTAENLTTLRELALREAASSVDRERMELVRRETGRSATVHASADRLMVAMASHPPRTAALLHKARRIAGRLNSDWYCVYVQTPSERADRIDTSIQRALVSNIQLAQRMGAEVVKLEGDDVAAAIIQFAQREGVSLVLVGRSERSWWHRIRHGSVVDRLLSRDLGLDVLIVS	A0A3D4V542
Gemmatimonas groenlandica	Gemmatimonadota	A0A6M4IT51	2	A0A6M4IQA6	KdpD domain, Usp domain	Yes	No	MEAPEASFLELVRQRERGKLKLYIGSSAGVGKSYKMLQEAYDMRRRGVDIVVGFVETHARADTEAQLRDLEVLPRRRIEYRGVSLEEMDVDALVARRPQITIVDELAHTNVPGSRNGKRWQDVLYLLDEGINVVSAVNVQHLESLNDVMQRELGVLVRETVPDWVVAQADQVVNLDISSEDLRQRLREGKIYRAEKIEAALTNFFTDENLSTLRELALRETANSVDRAREGLIRREDGPGGAGLAPRTVDRLLVCLSSNPPLSRVLLRKASRIAGRLNSDWYCVYVQTPDERADRIDATVQRRLVDNIQLAQSMGAEVVKLEGTDVAATLVRFARERGVTLVIIGQSTRSRWHRLRHGSVVDRLIAGREGLDVLVVSLFDEAEATLLSRADLP	A0A6M4IVE5
Geobacillus icigianus	Bacillota	–		A0A6N3WJ58	KdpD domain, Usp domain	Yes	No	MNHKYRRMTPEEILQNIEKMKKGRLKIYIGAAPGVGKTFHMLRDAHDVKEKGVDIVIGIVETHGRAETEAEIKDLEIIPRKRVHYKGKELTELDVDAVIRRNPDVVIVDELAHTNAPGSKNKKRYQDVQDILRAGIHVWTAMNIQHLESVHDIVEQVTDVRVNERVPDFMLREADEIEVIDITPEALRERIKEGKVYGKEKIEQALNHFFRKGNLVALRELTLREVADDIEMRLEKEREQQGIEEPTGIHEKILVCVNYRPNAEKLIRRGWRIAQRLNAELYILHIKQKGQSPEKAIAEWEKMAKQFGAMFLVREAGPRHVAHQIVHVCREYKITQIVMGMSARTRWEEIWKGSLIHVIMKQLKHVDVLVVSDR	A0A6N3WGC1
Geobacillus kaustophilus	Bacillota	–		Q5KUV6	KdpD domain, Usp domain	Yes	No	MNHKYRRMTPEEILKKIENMKKGRLKIYIGAAPGVGKTFHMLRDAHDVREKGIDIVIGIVETHGRAETEAEIKDLEIIPRKKIHYKGKEFAELDVDAVIRRNPDVVIVDELAHTNAPGSKNKKRYQDVQEILQAGIHVWTAMNIQHLESVHDIVEQVTGVQVNERVPDFMLREADEIEVIDITPEALRERIKEGKVYGKEKIDQALNHFFRKGNLVALRELTLREVADDIEMRLEKEREEQGIEEPTGIHEKILVCVNYRPNAEKLIRRGWRIAQRLNAELYILHIKQKRQSPERTIAEWEKMAKQFGATFLVREAASRRVAHQIVDVCREYKITQIVMGMSARTRWEEIWKGSLINVIMQQLKHVDVLVVSDR	A0A0D8C799
Geobacillus proteiniphilus	Bacillota	–		A0A1Q5SLS3	KdpD domain, Usp domain	Yes	No	MNHKYRRMTPEEILKKIENMKKGRLKIYIGAAPGVGKTFHMLRDAHDVREKGIDIVIGIVETHGRAETEAEIKDLEIIPRKKIHYKGKEFAELDVDAVIRRNPDVVIVDELAHTNAPGSKNKKRYQDVQEILQAGIHVWTAMNIQHLESVHDIVEQVTGVQVNERVPDFMLREADEIEVIDITPEALRERIKEGKVYGKEKIDQALNHFFRKGNLVALRELTLREVADDIEMRLEKEREEQGIEEPTGIHEKILVCVNYRPNAEKLIRRGWRIAQRLNAELYILHIKQKRQSPERAIAEWEKMAKQFGATFLVREAASRRVAHQIVDVCREYKITQIVMGMSARTRWEEIWKGSLINVIMQQLKHVDVLVVSDR	A0A1Q5SKE1
Geobacillus sp.	Bacillota	–		A0A0N0Z594	KdpD domain, Usp domain	Yes	No	MNEKYRRMTPEEILRKIEKMQKGRLKIYVGAAPGVGKTFHMLRDAHDVREKGIDIVIGIVETHGRVETEAEIKDLEIIPRKKIYYKGKEFTELDVDAVIRRNPDVVIVDELAHTNAPGSKNKKRYQDVQDILQAGIHVWTAMNIQHLESVRDIVEQVTGVQVNERVPDFILREADEIEVVDITPEALRERIKEGKVYGKEKIEQALHHFFRKGNLVALRELTLREVADDIEMRLEKERKEQGIDEPTGIHEKILVCVNYRPNAEKLIRRGWRIAQRLNAALYILHIKQKGELSERTIAEWEKMAKQFGATFLIREAASRRVAHQIVDVCREYKITQIVMGMSARTRWEEIWKGSLINVIMQQLKHVDVLVVSDR	L7ZUM6
Geobacillus stearothermophilus	Bacillota	–		A0A7M1TWB5	KdpD domain, Usp domain	Yes	No	MNHKYRRMTPEEILKKIENMKKGRLKIYIGAAPGVGKTFHMLRDAHDVREKGIDIVIGIVETHGRAETEAEIKDLEIIPRKKIHYKGKEFAELDVDAVIRRNPDVVIVDELAHTNAPGSKNKKRYQDVQEILQAGIHVWTAMNIQHLESVHDIVEQVTGVQVNERVPDFMLREADEIEVIDITPEALRERIKEGKVYGKEKIDQALNHFFRKGNLVALRELTLREVADDIEMRLEKEREEQGIEEPTGIHEKILVCVNYRPNAEKLIRRGWRIAQRLNAELYILHIKQKRQSPERTIAEWEKMAKQFGATFLVREAASRRVAHQIVDVCREYKITQIVMGMSARTRWEEIWKGSLINVIMQQLKHVDVLVVSDR	A0A250DVD3
Geobacillus subterraneus	Bacillota	–		A0A679FT36	KdpD domain, Usp domain	Yes	No	MNHKYRRMTPEEILQNIEKIKKGRLKIYIGAAPGVGKTFHMLRDAHDVKEKGVDIVIGIVETHGRAETEAEIKDLEIIPRKRVHYKGKELTELDVDAVIRRNPDVVIVDELAHTNAPGSKNKKRYQDVQDILRAGIHVWTAMNIQHLESVHDIVEQVTDVRVNERVPDFMLREADEIEVIDITPEALRERIKEGKVYGKEKIEQALNHFFRKGNLVALRELTLREVADDIEMRLEKEREQQGIEEPTGIHEKILVCVNYRPNAEKLIRRGWRIAQRLNAELYILHIKQKGQSPEKAIAEWEKMAKQFGAMFLVREAGPRHVAHQIVHVCREYKITQIVMGMSARTRWEEIWKGSLIHVIMKQLKHVDVLVVSDR	A0A143MLR5
Geobacillus thermocatenulatus	Bacillota	–		A0A1V9BNB9	KdpD domain, Usp domain	Yes	No	MNHKYRRMTPEEILKKIENMKKGRLKIYIGAAPGVGKTFHMLRDAHDVREKGIDIVIGIVETHGRAETEAEIKDLEIIPRKKIHYKGKEFAELDVDAVIRRNPDVVIVDELAHTNAPGSKNKKRYQDVQEILQAGIHVWTAMNIQHLESVHDIVEQVTGVQVNERVPDFMLREADEIEVIDITPEALRERIKEGKVYGKEKIDQALNHFFRKGNLVALRELTLREVADDIEMRLEKEREEQGIEEPTGIHEKILVCVNYRPNAEKLIRRGWRIAQRLNAELYILHIKQKRQSPERTIAEWEKMAKQFGATFLVREAASRRVAHQIVDVCREYKITQIVMGMSARTRWEEIWKGSLINVIMQQLKHVDVLVVSDR	A0A226Q6X7
Geobacillus thermoleovorans	Bacillota	–		A0A2Z3N7Z6	KdpD domain, Usp domain	Yes	No	MNHKYRRMTPEEILKKIENMKKGRLKIYIGAAPGVGKTFHMLRDAHDVREKGIDIVIGIVETHGRAETEAEIKDLEIIPRKKIHYKGKEFAELDVDAVIRRNPDVVIVDELAHTNAPGSKNKKRYQDVQEILQAGIHVWTAMNIQHLESVHDIVEQVTGVQVNERVPDFMLREADEIEVIDITPEALRERIKEGKVYGKEKIDQALNHFFRKGNLVALRELTLREVADDIEMRLEKEREEQGIEEPTGIHEKILVCVNYRPNAEKLIRRGWRIAQRLNAELYILHIKQKRQSPERTIAEWEKMAKQFGATFLVREAASRRVAHQIVDVCREYKITQIVMGMSARTRWEEIWKGSLINVIMQQLKHVDVLVVSDR	A0A1C3D6H9
Gloeobacter kilaueensis	Cyanobacteriota	U5QMZ1		U5QMZ5	KdpD domain, Usp domain x2	Yes	No	MIRQSDEQPDPETLLRTLLEFSPGRFKLYLGYAPGVGKTLRMLQEAQLLVCRGVDLVVGIVETHGRPETARLLEGLEVVDPRRALHQGVTLEELDLEAVLARRPATVIIDELAHTNAPGSSHTRRYEDVEALLAAGISVISTMNIQHLESVAETAGRLIGFAVHERVPARIVQAADEIQLVDTSPEKLLERLAQGKVDARFQAGGQFFRSSTLVYLRELALRTVAGLVDDAILVRQGSGVAGPAGVRERLLVAVSTNPSSARLIRRGARIAERFDGELFVVYVDAGNTPSAEQQRTLAEHRQLCERAGGNFVVLQGHNISQALVGFALEKHITQVILGESMRTPVEQLLRGSVINDLLRSTSNLDVLVVGETESVGPLPPPASPPVPSHTCFLPAALER…	U5QLR5
Gloeobacter violaceus	Cyanobacteriota	–		Q7NN44	KdpD domain, Usp domain x2	Yes	No	MFRPNEDCPDPQSLLHELMQLSRGRLKLYLGYTPGVGKTVRMLQEARRLRRRGVDLVVGWVETHGRPDTEALLADLEVMAPRQVAYQGVIIPELDLEAILQRRPATVLIDELAHTNAPGSRHRKRYEDVEVLLDAGVSVMSAMNIQHLESVAEAAGRLIGAVVHETVPDRLLRSAEEVQLVDASPEAVLERLQRGDAARYIPPGSPFLRRSTLVYLRELALRAVAEVVDADILSGKNGVAGPAGVRERVLAAVSTNPASARLIRRGARIAERLDAELFVAYVETGRPLAPPEAQTLQEHRAATEAAAGEFVQLQNRDVAGALIDFALQKNITQVIVGESLRSPAEELVRGSVINTLLRTTSNIDVLIVGEAESSMVGPLTPVAAQPPFAVGCLLVGADS…	Q7NPE6
Gloeocapsa sp.	Cyanobacteriota	–		K9X9B6	KdpD domain, Usp domain	Yes	No	MNKTEEPIVSENTTIRPARKGKHKIFIGMAPGVGKTYRMLEEAHALKQEGIDVVIGLLETHGRKETAQKADGLELIPRKEIVRGGLTLTEMDTEAILARSPQLALIDELAHTNVPGSEREKRYQDVEVILAAGIDVYSTVNIQHIESLNDLVARITGVVVRERVPDRLIEEADEVVVIDVTPETLEERLLEGKIYAPEKIHQALANFFQRRNLIALRELALREVADNVEEDAIALTANSPNEQLAGQTCNIHERVLVCVSTYPNSLQLIRRGARLAGYMNAPLYAVFVANPDRFLTKAESLHLETCEHLCQEFGGTFIRVTNHNIAQAIADVAKQYRITQIVIGESQRSRWKILLRGSLTQQLVRLLKNIDIHIISSEKNAEFNGVAPVG	K9XGH5
Gloeocapsopsis dulcis	Cyanobacteriota	–		A0A6N8FU88	KdpD domain, Usp domain	Yes	No	MFNPSVPSLDNSYIRPARRGKHKIFIGMAPGAGKTFRMLEEAHALKQEGIDVVIGLLETHGRRETAQKAEGLEMLPRQKLIRSGLTLAEMDTDAILARSPQLVLVDELAHTNIPGSPRAKRYEDVEVILAAGLDVYSTVNIQHLESLNDLVARITGVVVRERIPDRLLEEAAEVVVVDVTPETLQERLLEGKIYAPQKIQQALSNFFQRRNLIALRELALREVADNVEEDALACTPAGQFCNIHERVLVCVSTYPNSLQLLRRGARISGYMNAPLYAVFVEEPDRFLTKEESLHLETCEKLCKEFGGTFIRCNSYDVAQAIAEVAQQQHITQIVIGESQRSRWKLILKGSLTQKLVRLLKNVDIHIMATEKTATPINLATEE	A0A6N8FNN0
Gloeomargarita lithophora	Cyanobacteriota	–		A0A1J0AEL7	KdpD domain, Usp domain	Yes	No	MIHSHKLASISSTMSPQFPACGKHKIFIGMAPGVGKTYRMLEEAQQLKKEGLDVVIGLLETHGREATIQKALGLEKVPLKTWIWQEKSLPEMDTEAIISRRPQLVLVDELAHTNVPGSIREKRYQDVELILQSGIDVYSTLNIQHLEGLNDLVHKISGIVVRERLPDRLLEAATEVVLVDVTPETLQERLREGKIYAPDKVDQALQNFFQRRNLIALRELALREVADNVEEEGRESSPQNYCAIHERVLVCISTNPESIQLLRRGARIANQMKGRLFVLFVSHPQQFLSRPEALHIETCQRLTQEFAGEFIRMEGEDIVQAITQVMQTHHVTQIVLGETRRSRWQLLWQGSIVQRLMRRHPQVDLHIIATESG	A0A1J0AFL7
Gloeothece verrucosa	Cyanobacteriota	–		E0UCQ0	KdpD domain, Usp domain	Yes	No	MISKNELTEQPNLPLPYELPKKRRGKHKIYIGMSAGVGKTYRMLEEAHELKEQGIDVVIGLLETHGREETAEVAEGLQIVPRKNINYGGVILTEMDTEAILARQPQLVLIDELAHTNVPGSPTDKRYKDVEIILEAGIDVFSTVNIQHFESLNDVVAKITGVVVREKIPDRLLDEADEVVVVDVTPETLQERLKEGKIYAPDKIDQALQNFFQRHHLVALRELALREVADNLEEEAESFEPFNHHCCVKERILVCVSTYQHSVKLLRRGARIASQMKARLYGLYVSNPERFLTKDESLYIETCEKLCEQFGGKFLRVERVDVTKAIADVAHQYHITQVVLGQTQKSRWQLFLKGSPVQQLIGYLKDVDLHIIATKNHD	E0UFP8
Gomphosphaeria aponina	Cyanobacteriota	–		A0A941JTE2	KdpD domain, Usp domain	Yes	No	MIYSDKFEPKQHPSTPIVSSKQKGKHKIFIGMSPGVGKTYRMLEEGLQLRQEGFDVVIGLLETHGREETAEKAIGLEQVPLKEVIWQEKSFWEMDTEGIIDRSPQLVLIDELAHTNIPGSEREKRYQDVNYILEFGIDVYSTLNIQHLESLNDLVHKISGVVVRERVPDLLLDHADEVVVIDVTPETLQERLREGKIYAPEKVDGALQNFFQRRNLMALRELALREVADNVEGNGRDDHEKNYCSIQESILVCISTYPSSIKLLRRGARIADHMNGRLFVLFVSNPNHFLSKSEAVYLETCEQICQEFKGKFIKLESQDVVSAITEVAKDVGITQIVLGETRRSRWHLLFKGSIVQHLMRSLPQVDLHIIATERKNP	A0A941JMQ5
Gottfriedia solisilvae	Bacillota	–		A0A8J3EYA2	KdpD domain, Usp domain x2, First domain mutated Walker B (DA)	Yes	No	MSDKQFRRKTPEELLQSIQKIKKGRLKIIIGTVSGSGKTYHMLQEGNVLKERGIDVVIGLISETNRQKTIDQIGCLEKMATIKWEENASVKQDLDLDKIIARNPEVVLVDALAHQNRPDAMFPTRLEDINYLISKNISVITTMNIYEIKEVHEEADKLTGSKVKVNLFVPEETLAMADDLKLLDVTPEVILQRSREEDIYNEEEKVNRYQLYHQSNLAVLRELALRFLAGEVNDALDEYREKHGMVGPSGASEKILVTVQYHWNGSILVRRGQQISKRLGGDLQVVCFQPPNKKFTNDELTFKRSIIKLVEKVGGDFEELPLNSDSIASEIVDYSIKNNITSIVLGQSKRTRWEEIVSGSIVNKILRKTKNIDVFIVADRTEKDGERVIPTKQVNKETI…	A0A8J3AXR0
Gramella fulva	Bacteroidota	A0A2R3Z4L2		A0A2R3ZAQ9	KdpD domain, Usp domain	Yes	No	MNAHSQPDRFLELIKKRRKGSLKVYLGMIAGVGKTYRMLQEAHELLRQGVDVRIGLIETHNREETQRLLKGIPQIPLKETYYKGKVLTEMDLESIIESRPEIVLVDELAHSNIPGSQNEKRWQDVIDLLEEGINVITAFNVQHLESMVDRVDSIAGIEVKETIPDHFLKHADEVVNIDLPAEDLINRLKDGKIYQGERIERALNNFFQPEKILQLRDLALRKVASLVEKRIEKNLPPDNRLKQERFMACISTNFESAKNIIRKTSRVADYYQAEWYVLYIKTTGEGTEKIDLKLQRKLINNFQFAEELGARVITVKENNISLAVYQKALELKITNIVMGKPHYTIWRQIRGKNHFDKLLKRLIDTDIDVIIVF	A0A2R3Z5M1
Granulicella aggregans	Acidobacteriota	A0A7W7ZAY8	2	A0A7W7ZIF7	KdpD domain, Usp domain	Yes	No	MPKTPEEWLAHADPEKTRGTLKLFLGYAPGVGKTYSMLSEAIRRKERGEDIVVGVVESHGRARTAELIEKMDVIPRRQIDYRGVAFEEMDLDAILARRPQIVLVDELAHTNIEGSRNTKRWQDVQELLQAKIDVLSTINVQHIETVAPTVQRVTGVEIRETVPDWVIQQADEVVMADLTPEALQERMRRGDIYPVARVERSLSNFFRRGNLIALRELALQHVSKAVDKTLTSYMDSHHIRDNWAVRERVLVCISANPRARYLIARGARLADAVEGELYVLNVQDGRKSSEEEERALENNLQFATNLKASVVRVAAKSVPLAAAQLVREKRITQVIFGRSQIKGLRKYFYYYSIQRFLSDVPTVDVHIVTQPEKDEDDDE	–
Granulicella arctica	Acidobacteriota	A0A7Y9THV9	2	A0A7Y9PIE2	KdpD domain, Usp domain	Yes	No	MPNDSQNSTKTPEQWLEHVASQEKTRGLLKVFLGYAPGVGKTFSMLSEGIRRLARGEDVVIGVVETHGRRCTAELVDNLPAIERRHLEYKGTVFEEMDLDGILARRPEVVLVDELAHTNIEGSRHAKRYEDVMELLEAKIDVLVTINIQHIESLTPQVQSLTGITVRESVPDWVLDRADEIVLADVTPEALETRMKRGDIYPAERIERALSNFFRRGNLIALREMALKQVTRAVDRNLDAYVTRKRLGGEWCVREKVAVCISASPHARQLIARGARLAEGLRAEFFVVHVNRGEKTSENRVRSLETNIRFAENVGAQVVQLHSTSVARATAEFVSQQRVTQVIFGRSAVTGLKKYLFYLAIQRFMTGAPHADLHIVTQEQA	–
Granulicella mallensis	Acidobacteriota	A0A7W7ZNF0	2	G8P0S1	KdpD domain, Usp domain	Yes	No	MGACDTPRKRPEDWLESAENVEKKRGRFKVFLGYAPGVGKTFSMLSEGIRRQGRGEDVVIGIVETHGRIGTSEVAAKIETVPRREIDYKGTLFSEMDVDAILARQPQVALIDELAHTNVEGSRFQKRYEDVFALLDAGIDVVTTVNIQHVESITPRVQSLTGITVRETVPDWVLDRADEIVISDLTPEALATRMRRGDIYPMERVERALSNFFRRGNLIALREMALQRVTRAVDRTLDDYVKRKQLGGHWTVAEKVAVCISASPAARDLIARGARLSQGMDAEFYVLHLDTERDREPEAARALDDNLQFARNLGATIVRLKGSSVASATAEFAQQNRITQVLFGRSALTGIKKYLYFLAIQQFAAAAPHTDLHIITQKSQ	–
Granulicella pectinivorans	Acidobacteriota	A0A1I6L1C2	2	A0A1I6LBW3	KdpD domain, Usp domain	Yes	No	MNANKTFPGKTAEQWLEHAELKEKAQGRLKVFLGYAPGVGKTFSMLSEGIRRKMRGEDVVVGIVETHGRPSTAELVEKLPSIARTELEYKGTMFEEMDIDAILRRAPEVVLVDELAHTNIEGSRHAKRYEDVMELLQARIDVLVTVNIQHIESLTPQVQSLTGITVRETVPDWVMDRADEIVLADLTPEALEERMKRGDIYPAERVDRALANFFRRGNLIALREMALKQVTRAVDRNLDAYVTRKRLGGEWCVREKVAVCISASPHARQLIARGARLAEGLGAEFMVLHVDRGDTPTEDRARSLEANIRFAENLGAKVVKLVNRSVAKATSEFVSKERVTQVIFGRSAVKGLKMYLYYFAIQRFMSGAPHTDLHIVTQEQA	–
Granulicella rosea	Acidobacteriota	A0A239EE66	2	A0A239M949	KdpD domain, Usp domain	Yes	No	MSTRPQNPGKTPEQWLEHADALEDGPRASGRLKVFLGYAPGVGKTFSMLSEGIRRRARGEDVVIGIVETHGRPSTAELVDKLPVLPRRALEYRGTLFEEMDIDAILARRPEVVLVDELAHTNIEGSRHAKRYEDVMELLEAKIDVLVTVNIQHIESLTPQVQALTGITVREGVPDWVLDRADEIVLADLTPEALETRMKRGDIYPAERVERALGNFFRRGNLIALREMALKQVTRAVDRNLDDYMQRKRLGGEWCVREKVAVCVSASPHARQLIARGARLAEGLNAEFFVVHVNRGDTPAEDRVRSLEANLRFAENLGAKNIELKATSVARATAEWVSKERITQVIFGRSAVTGLKKYLYYLAIQRFMTGAPHADLHIVTQEQA	–
Granulicella sibirica	Acidobacteriota	A0A4Q0SUH0	2	A0A4Q0T5F0	KdpD domain, Usp domain	Yes	No	MPGKPTFSSRSPEQWLEYLAASENPRGRLKIFLGYAPGVGKTFSMLSEAIRRSSRGENVLIGVVETHGRVNTAELVAHLPIVPRRELEYRGTLFAEMDLDAILDRKPAVVLIDELAHTNIEGSRHLKRYEDVMDLLEAKIDVLTTVNIQHIESLIPRIQSLTGITVRESIPDWVLERADEIVLADVTPEALETRMKRGDVYPEERVERALAHFFRRGNLIALREMALRQVTRAVDRNLDAYVTRKRLGGEWCVKEKVAVCISSSPHARQLIARGARVAEGLGAELFVIHVHQGKEVTEDRMRSFDGNIRFARNLGAEIIELRDTSVARATAAFVTERRITQVIFGRSAVNGLKKYLYYLAIQRFMAGAPHADLHIITQEQA	–
Granulicella sp.	Acidobacteriota	A0A7D8BC08	2	A0A7L5ACN7	KdpD domain, Usp domain	Yes	No	MNNRAGEERRKRPEEWLASAEADQKRRGRFKIFLGYAPGVGKTFSMLSEGIRRAGRGEDVVIGIVETHGRSGTSEVAAKLEHVPRRQLDYKGTLFSEMDVDAILARQPEVALIDELAHTNVEGSRFQKRYEDIFALLESKIDVLTTVNIQHIESLTPRVQALTGITVREAVPDWVLDRADEIVISDLTPEALATRMRRGDIYPMERVERALSNFFRRGNLIALREMALQRVTRAVDRTLDDYVKQKHLGSHWTVAEKVAVCISASPSARDLIARGARLSKGMDAEFFVLHLDTDRDREADAARNLEDNFQFARNLGARVVQLQGSSVAAATAEFALTNRITQAIFGRSALTGMKKYLYFNAILQFATAAPHVDLHIITQEAPQ	–
Haliea sp.	Pseudomonadota	A0A2D8IUV9	2	A0A519J487	KdpD domain	Yes	No	MASFLDPRPDPDQLLEQLRDGEARGRRGRLRIYFGASAGVGKTFAMLGAAQRERKAGRDVLVGVVETHGRSETAELLAGLEQLPLRQVPYRGRSLLEFDLDAALARKPAVLLVDELAHSNVEGSRHPKRWQDVQELLEAGIDVWSAINVQHLESLNGTVGAITGIRVNETVPDTVLDSADEVILVDVTPDELLGRLKAGKVYLPQQAERAAQNFFRKGNQIALRVLPAAAGTPCRP	–
Haliscomenobacter hydrossis	Bacteroidota	–		F4KRA6	KdpD domain, Usp domain	Yes	No	MDNERNQVADRYLAQLRQAGRGKLKIYIGMSAGVGKTYRMLQEARQMLDQGIHVVLGLVVTHGRKETEALLEGLPMVAQREVFYKGKKMSELDINALLVLHPTWVVVDELAHSNIPGSKNPKRWQDVMELLAAGINVITAVNIQHIESINDEVQRITGVQVQERVPDDFLQKADEVVNIDLSAEDLITRLKEGKIYDPAKVETALRNFFQPEKILQLRELALKEVATQVERKVEQEVPRTVQSRHERFLACISSNEATARKIIRKTARLSRYYQSKWYVLYVQTPNESLDKIPLDKQRHLINNFQLAVELGAEVLQAQAANRLSKWLVPVAIPLKLINVSVPDIGNAILEVVKEKQITTICIGKPHLSFWQIVLHTGIFNQLLRALKENEVDVVILS	F4KVV1
Haliscomenobacter sp.	Bacteroidota	–		A0A936H6Q8	KdpD domain, Usp domain	Yes	No	MEEDDRSKRAEQYLLIAQKEMRGKLKIYIGMSAGVGKTYRMLQEAHHMLAEGVNVKVGYVETHGRKETQTLIEGLPLIPRREVFYKGKLLQELDVNAVLILRPDWVIIDELAHSNIPGSKNEKRWQDVMDILNAGINVTTAVNIQHIESINDEVKKITGVEVAERVPDKFLQIADEVVNIDLSAEELIIRLKSGKIYDHSKIQQALANFFQPDKILQLRELALREVTSQVERKVETEVVRPQHLRHERLLACISSNHEVGRKIIRKTARLANYYHSNWYVLYVQKPRENPDKIPLAVQRHLINNFKTATELGAEVLQATTQTNRRSSIVKVIADTVAEKKITTICIGKPHFRLWERLLGTSIFNQLLKAFSDADVDIIVLS	A0A9D7NIV7
Hallella bergensis	Bacteroidota	–		D1Q0R6	KdpD domain, Usp domain	Yes	No	MEENIQQFLDLIRRSHRGRFKIYIGMIAGVGKTFRMLQDAREMLRCGTDVQIGYVETHGRADTVRALKGLPVIPRKRVFYKGKEIEEMDLDAILQIHPEIVIVDELAHSNVEGQRNAKRWQDVMELLDAGINVLSAVNIQHIESLKDEIKEMVAIDVKERIPDRVLQEADEVVNIDLTAEELLERLKSGKIYAKDKIQTALDHFFQAGNILQLRELALREVAFRVGKKVEEEVLPRTYRTKGMSRIVVCVSSNSETQQHIIRKAARMADSFDADLLALYVQTRGENNDLIPLDSQRHLMSHLELTIQLGGQVHKVVSDNIPQSISEFCRQQHATLLCMGQPSFSFPRLLMRAGSYRKLLSELKEMGVDLIIFA	D1Q0G6
Halpernia frigidisoli	Bacteroidota	–		A0A1I3HQ74	KdpD domain, Usp domain	Yes	No	MSSPEHFLDLIQRSKRGKFKIYIGMSAGVGKSYRMLQEAHSLLSNGIDVKIGYIETHNRKETVALLDGLPLIPRRKLFYKGKELEELDFQAVINLRPEVVIVDELAHTNIEGSKNQKRWQDVLDILDAGINVISAVNIQHIESLNEAVKSITGIEVQERIPDSVLKRADEVVNIDLTAEELIDRLKAGKIYDQSKIQTALNNFFKSEQILQLRELALKEVASQVQRKVETEVSVIKNLRKEKILACISSNEMTAKKVIRKAARLANYYNSSWYLLYVQIPKESADKIALDKQRFLINNFKLATELGAEIIKIQSNSVTEAIIAQCEERKITTVCIGKPHLNLWKFLTGTNTLRSLLNKLAKENIDLVILS	–
Hamadaea sp.	Actinomycetota	A0A8J8GWM1	2	A0A973V3E8	Truncated DHpCA domain	Yes	No	MPRGTLRIYLGAAPGVGKTYKMLEEGHRRAERGTDVVIGLVETHSRPLTAAKIGDLEVVPRKSVEYRGAVFTEMDVDAVLARRPAVALIDEFAHTNVPGGRNEKRWQDIAELLDAGISVVTTLNIQHIESLNDVVESITKIHQKETVPDEIVRQAAQIELVDMTAEALRSRMTHGNVYAPDKVDAALTNYFRIGNLTALRELALLWLADKVDDQLERYRAQHNIGGVWEARERVVVALTGGPEGDTLIRRAGRIADRSKGAELLAVHVARSDGLASGADPAHLARQRVLVEGIGGSYHQVIGDDIPKALLDFARGVHATQLVLGASRRGRFAQMFSPGVGVTTTAESGPIDVHLVTHEETRRSRRWLRPGISTASGLTWRRRISGFVLALVLLPLLTYA…	A0A8J8KIC0
Hapalosiphon sp.	Cyanobacteriota	–		A0A0M0SSM1	KdpD domain, Usp domain	Yes	No	MHPRVTESPFPFPQSPIPFSMYPVRRGKHKIFIGMAPGVGKTYRMLEEGHALKEEGIDVVVGLLETHGRKETAQMAEGLEILPRKQIPRGNLMLTEMDTDAILVRSPQLVLIDELAHTNIPGSPREKRYQDVEIILQNGIDVYSTMNIQHLESLNDLVARITGIVVRERVPDKVLDDANEVVVIDVTPETLQERLLEGKIYESQKIQQALDNFFQRRNLVALRELALREIADNIEEEAREMSAGLANGVNLQDQFCNIQERVLVCISTYPNSLQLLRRGARIANYMNAPLFALFVADPDRFLTKEESLHIDMCEKLCQEFEGDFIRVPSNDIAEAIAQVAEQYHITQIVIGASQRSRWQILLKGSLTHKLLRLLKNADLHIIATDAIRFG	A0A0M0SUJ8
Hassallia byssoidea	Cyanobacteriota	–		A0A846H5M0	KdpD domain, Usp domain	Yes	No	MNTKLSNSGSYYPIRSARRGKHKIFIGMAPGVGKTYRMLEEGHALKHEGIDVVVGLLETHGRKETAQKGQGLEIIPRKEIPRSGLTLTEMDTDAILARSPQLVLIDELAHTNVPGQEREKRYQDVEIILAAGIDVYSTMNIQHLESLNDLVARITGVIVRERVPDRILDEANQIVVIDVTPETLQERLREGKIYAQQKIQQSLDNFFQRRNLIALRELALREVADNIEEDAIASTPAGQFCNIHERVLVCVSTYPNSVQLLRRGARLANYMNAPIFTVFVKEKDRFLTKEESLYIETCEKLCKEFEGTFIHFSSNDVASAIAEVAKQYRITQIVIGESQRTRWQILWKGSLTQTLVRLLKNVDLHIIATEKNNSTQL	A0A846HGD6
Hathewaya histolytica	Bacillota	–		A0A4U9R3G5	KdpD domain, Usp domain	Yes	No	MNSSENRLSPEEALEIVERETLQEKRGSLKIYIGYAPGVGKTFSMLNEGNRYLKDNKDVVIGYVETHGRYDTLNQIGDLAVIPRKKLSYNNKILEDMDVEAIIKRNPSIVLIDELAHTNVPNCERKKRYEDVLYILSKGIDVITTLNIQHLESLNDLVKQITGVTVNETIPDYIVEDADEVVVVDLTPDALQDRLKKGKIYKKENIKRALGNFFRRGNLNALREVTLRHTAEGVDEELEEYMKEHGIKENWYTVERVLVCISSSPFAKKLIRRGYRISKKYKCEWIVAHVECTSIFEKKHLKENSQIIESHFKLAKDLGAEIVNLKGKSVSRELVSYASKHHVTQIIVSHSTRSFIQTMLRGSTINKILKHSKDIEVHVIPNNTMK	A0A4U9QYZ8
Heyndrickxia sporothermodurans	Bacillota	–		A0A2T6EH80	KdpD domain, Usp domain	Yes	No	MFVSDNFSFRRKTPEEILQEIERLNKGKLKLYIGSAPGVGKTYRMLLEAHDLRNEGIDVVIGFIETHNRHETEKLIQNLEIVPLKDISYKGKIFKELNLEKIIERNPDVVIIDELAHTNVPGSSNEKRYADVQEILTYGINVISAVNIQHLESLHDIVQQITGVQVRERIPDFILNSAHEVILVDVTPELLQKRLKEGKIYTANKIDQALQNFFTKWNLSALRELSLREVANDVDEKAEKENFIPHGTSEKILVCIQNDLNAEKLIRRGWRIASRLKSALYIFHGTYKSMDIMNSKERKNILVWEQLALEFNAQFIVEEMTNKKIAKVITDISKKYNITQIILGQSARSRFEEITKGSIVNEIMRLTSGIDIHIVA	A0A150KL41
Hungatella effluvii	Bacillota	A0A2V3Y4W1	2	A0A2V3YAK4	Truncated DHpCA domain	Yes	No	MQENDTRPDPEVLLARLKQEEQEEGGRGKLRIYLGYAAGVGKTYTMLQAAHEAADSGEDVAAGYIEPHVRRDTQKMAEKLETIPPLMVSYRGTKLREFDLDAALKRHPRICLVDELAHTNAPGLRHMKRYQDIEELLDAGIHVWTTVNIQHLESLNDIVGSITGITVREKFPDSVFDHADQVKVVDIEPEELLTRLSEGKIYKKEQAERAVNHFFTREKLAALREITLRRTADRVNHLAVEEKKNRQKTGDYYTGEHILTCISPSPTCAKVIRSASRLAYAFHAEFTALYVETPQMSGASLKNKKALEDNIQLAKALGAKIATVYGEDVAYQIAAYARVSNVSKIVLGRTNHRIILGQTKGTPAERVAQYVPNLEIYIIPDATAAGKRRALTMSDFGQK…	A0A2V3YMB4
Hungatella hathewayi	Bacillota	A0A174UQU7	2	A0A174UYM5	Truncated DHpCA domain	Yes	No	MKKNDIDEMDKKRDPEKILQEIKEQEEEQEVTGIKRRGKLKIFFGYAAGVGKTYAMLDTAGEAKAAGADVVAGYIEPHARPDTIALLEGLEVLPPKLIDHKGIKLREFDLDAALWRKPEILLVDELAHTNAEGCRHRKRFQDIQELLDAGIDVYTTVNVQHLESLHDIVASITHIRVNERVPDRIFDEADKIELVDIEPEELLTRLAAGKIYGKNQAGRAMSNFFTKENLTALREIALRRTADQVNKAVMKERQAAGRDYYTGEHVLVCLSPSPTNEKVIRTAARMAGAFRAELSAVVVETLEAAEREDKVRKTMENNITLAKQFGAKVVTLYGDDIAEQIAGYAKNNGVSKIVIGRTVRPTGLSAIVRRRRNLIDRLIALVPGMDIYVIPDVRAAVQK…	A0A174TCP6
Hyalangium minutum	Myxococcota	–		A0A085WL32	KdpD domain, Usp domain	Yes	No	MRTRRARAEDFLELVERGRRGRLKLYIGFAAGVGKTYRMLEEAHALKKRGVDVVLGFVEPHGRPETLALVEGLEVVPRKAFTYRDVTVEEMDLDAVLARKPQVAIVDELAHTNVPLCRNAKRYQDVQELLAAGINVIGAFNVQHLESLNDLVERATGVTVRETLPDSFLKSADQVVNLDLAVEDLHERLRTGKIYAPEKVTHALESFFKQENLSTLRELALREVAESLDRATLGQQARAGEELPAKGGGWGRVMVALSSYPPRAATLLRRGSRMAGRLNTDWFVVYVETPGEAPHLIDAEAQRHLLANIEKAKELGAEVVRLRAKQPVEALLDFARSHGVGHIIVGRSHQPWWRRLLGRAADVRLLREGTGFDIHVVAFDAPGEEHRP	A0A085WGA6
Hydrobacter penzbergensis	Bacteroidota	–		A0A8X8LD22	KdpD domain, Usp domain	Yes	No	MPDDNNKENNVQHFLDLIKRSRKGKLKIYIGMSAGVGKTYRMLQEAHALLRNGVDVKIGYIETHQRKETEALLEGLPLIPRRTLFYKGKELEELDVPAVLALRPEIVVVDELAHTNIEGSKNEKRWQDVMDILDAGIHVISAVNIQHMESLNDEVKQITGIDMAERVPDSILQQADEVVNIDLTADELITRLKEGKIYTPDKIEIALQHFFQSEKILQLRELALKEVASQVERKIETEMPGINNYRQERFLACISSNHEIARKVIRKTARLAAYYNSKWFLLYVQTPREEGDKIGLAAQRHLINNFKLATELGAEVIRVRSSNIARGIFEVTGQKNITTICIGKPHINLLNVIMSTAVFNQLLNKLSASDIDIVILS	–
Hydrogenibacillus schlegelii	Bacillota	–		A0A2T5G7W2	KdpD domain, Usp domain	Yes	No	MERVAGTAVPVAGRRDGRPRRGSSGRPLPPCAAFGTIMREPKTSEGRTREGGAAVAEAAERRRKSPEQILKEIERSKRGYFKLYIGAAPGVGKTYTMLREANDMLAEGVDIVVGVVETHGRKATAEQIGALPVLPLKPIEYKGRTFYELDVEGVIKRRPQFVIVDELAHTNVPGSKNKKRYEDVLEILDAGISVLSTMNIQHLESLHDIVEDLTGVKVRERVPDWILDVANEVQLVDLPPEKLLERLKAGKIYRPEKIPQALEHFFRPTNLIALRELALRELADDVDERLEEYREDDGAEEVAGASPKILVLVSDGGNAERLIRRGWRIAQRMKAELFILHVPTKPADRLSEAERKKLREIEALAKILGGKFFIRAAGGRPVIDVIVEFIKENAITQVV…	A0A2T5G7W0
Hydrogenobacter hydrogenophilus	Aquificota	–		A0A285NVH5	KdpD domain, Usp domain	Yes	No	MDIEDRDIERELLAQELLELSEAYKEEPIGVGNLTVYLGYAPGVGKTYAMLYDAHLLKKEGIDIVVGYAETHQRPETDALLEGLEVIEPKVVEYKGLKLKEVDYESILSRKPQIVIIDELPHTNPPGFPEEKRYQSIKKVLDAGIDVFTAMNIQHLESLKDIVLQITGVEVKETVPDPFVKSAKEIKLIDLPPRDLLKRLKEGKVYVKDMAQEAVNRFFRIGNLIALRTLALRVLAEQLDERLKEYLRQRGFSGPLGFKEKLLVGIYASPYATQLVRATYRLSSELGGVEWIALYVETDRAKNFTEEEKNWLNKAIELTKRLGGRVEVLKGNNVAKEIINYAKREGITKIILGKPRREGAFAGGIYKDLILQTEGIDVYLIAPRGKKDMLPREESQSFW…	A0A285NSN4
Hydrogenobacter thermophilus	Aquificota	–		D3DFQ0	KdpD domain, Usp domain	Yes	No	MEDLEERPSPEELLELVESVENVEFDVGKGYLTVYFGYAPGVGKTYSMLYDAHLLLEKGIDIVVGYVETHGRAETEALLKDLEIIEPVIYDYKGLKLREVNYEKIIQRKPQIVIIDELPHTNPPGFSEEKRYQSIKRVLQAGIDVFTAMNVQHLESLKDLIYQITGVEVRESVPDPFIKDAKEIKLIDLPPEELLVRLSEGKVYVKDMAEEARRRFFKIGNLIALRTLALRVVADQLDQKLKNYLRRRGITTPLGLKEKILVGVYASPYASQLVRATYRIASELGGVEWIALFVETEKSKDFTEEEKKWLEKALDLARRLGGRVECIKGKNVAQEIISYAKREGITKIVLGKPRREGALTGSIYKNLILETEGIDIYLIAPRVKAELPKSIEKKGFDRY…	D3DJW0
Hydrogenobaculum sp.	Aquificota	–		A0A7C5CUY2	Truncated DHpCA domain	Yes	No	MEEERPIPESLLEIAEEKQKRGKLTIYLGAMPGVGKTYAMLSDAHIKKQEGIDIKVGFVETHGRKETEKLLEGLDIIPPLEIDYNGIKLKELNLDQILRIKPQICIIDELPHSNPPMFRNKKRYQDIEEVLNAGIDVWTAMNVQHMESISDIVYQITGVRVRETVPDEFVKNADEIKLIDLPPEELIQRLKEGKVYVPDLAQEAIKRYFRSGNIMALRELSMRIAADKLDKKLNTYMKEQAIAGPWAIKERIVVGIYASPFAEHLVRATYRVANEIDADWIAIYVETEKHAYLTDKELDWLQKALELAKSLGAEIVWIKDDDVPNAIIRYIKSHNINKIIMGKPKKFPIFRGSIFRKIAQNTKYVDIFILDPPIAEAELFNTSKKRISLPKLYLPKIYN…	A0A7C5GVM8
Hydrotalea sandarakina	Bacteroidota	–		A0A2W7SFM3	KdpD domain, Usp domain	Yes	No	MANKDISIQDFYNLIKKSKRGKFKIYIGMSAGVGKTYRMLQEAHALLKNGVDVKIGYIETHQRKETEALLQGLPVIPRRKLFYKGKELEELDVAAVLNMRPEVVIIDELAHTNIEGSKNEKRWQDVMEILEAGINVISAVNIQHIESLNEDVKSITNIEVKERIPDSVLREADEVVNIDLTADELIDRLKEGKIYTADKIHAALKNFFQKEHILQLRELALKEVASQVERKVETEVIKSNTLKPERFLACISSNDQTAKTVIRKTARLANYYNSKWYVLYVQTMDESPEKIPLDKQRHLINNFKTATELGAEIIKMNSNNIAKTIIEQCEERQITTVCIGKPHFSLFRLILFTNVFNELLKKLSFSKVDLIILS	–
Hydrotalea sp.	Bacteroidota	–		A0A4Q0AV59	KdpD domain, Usp domain	Yes	No	MPGKEETVQHFLDLIKKSKRGKFKIYIGMSAGVGKTYRMLQEAHALLKNGIDIKIGYIETHQRKETEALLVGLPQIPRRKLFYKGKELEELDVAAIMQLRPEVVIIDELAHTNIEGSKNEKRWQDVLDILDAGISVISAVNIQHIESLNEEVKKITGIEVKERIPDSVLNLADEVVNIDLTADELISRLKEGKIYTSDKIAAALKNFFQSEHILQLRELALKEVASQVERKVETEVIKSNALKHERFLACISSNEHTAKTVIRKTARLANYYNSKWYVLYVQTPKESPERIPLDKQRHLINNFKIATELGAEIIKVSNNNIAKTIIEQSEERFITTICIGKPHLSLFRLILVTNVFNELLKKLSSSKIDLVILS	–
Hymenobacter actinosclerus	Bacteroidota	–		A0A1I0DWL0	KdpD domain, Usp domain	Yes	No	MDERDESAERFLRLVQQRRRGRLKVYLGLAAGVGKTYRLLQEAHELRRQGVHVVLGYVETHGRPETVAQVRDLPEVPRKTLFYKGRALEEMDLEAIIQRRPAVVVVDELAHSNVPGSKNEKRWQDVEDLLKAGISVLTALNVQHLESLHDQVFKITGTDVTERVPDQVLREADEVVNVDLTVGELRARLEEGKIYDPAKVPVALNNFFRADNLLQLRRLAVREVAQLLGQQVETEAGGADPVPAVRRNADRLLACINTNEPAAREIIRKASRLAQQLGVATWYVLYVQTRREAADRINLATQRHLLRNLQLATELGGQILRVKSDDVVSAVLTVAREKEATLLMCGITGDKTAWQRLSRRGITQDLIRAVARLEQDMDMYLVTY	A0A1I0I5J3
Hymenobacter aquaticus	Bacteroidota	–		A0A4Z0QAG8	KdpD domain, Usp domain	Yes	No	MNDNDDQQRDQSAERFLRLVQQRRRGRLKVYLGLAAGVGKTYRLLQEAHELRAHGVDVVLGYVETHGRPGTVAQLRDLPTVPRKHIFYKGRMLEELDVQGILQRRPSVVVVDELAHTNVPGSENEKRWQDVEQLVRAGISVLTAVNIQHLESLHDQVLRITGTDVTERVPDQVLKQADEVVNVDLTVGELRTRLEEGKIYDAAKVPTALQNFFQAENLLQLRQLAVRETANLISRQIETDGGGAAPVAPERRNQDRLLACINANAPAAKEIIRKTSRLADRLSAASWAVLYVQTPRESADRINLATQRHLLNNLQLATELGGQILRVKAPNVVAEVLRVATEKNVSLLICGVTGQKSWWQRLTRRGVTEKLIRRVARHHPDLDIFLVTY	A0A4Z0PVX7
Hymenobacter crusticola	Bacteroidota	–		A0A243WBC9	KdpD domain, Usp domain	Yes	No	MPPAEDELRDQSAERFLRLVQQKRRGRLKVYLGLAAGVGKTYRMLLEAHDLHQHSVDVVLAYVETHGRPGTVAQLRDLPLIPRKTLYYKGRALEEMDLAAVLQRRPQVVIVDELAHTNVPGSKNEKRWQDVEDIVRAGISVITAVNVQHLESLHDQVLKITGTDVTERVPDQVLKQADEVVNVDLTVDELRARLEEGKIYDPQKVPAALRNFFQPENLLQLRELALREVANQLGRQIDTGAAAVQPQRRNADRLLACVNTNAEAAKEIIRKTSRLADRLGGARWAVLYVQTPAESADRIGLAAQRHLINNLQLATELGGQILRVKGTDVVAEVLRVAAEQHVSLLICGVTGEKNWWNKLARRSVTAELVRRVADWDRDVDIYLVTY	A0A243WKU4
Hymenobacter daecheongensis	Bacteroidota	–		A0A1M6D8I1	KdpD domain, Usp domain	Yes	No	METSTEDNLRDQSAERFLRLVQDRRRGRLKVYIGLAAGVGKTYRMLQEAHDLLQHHVDVVLGFVVTHGRAGTEAQLQGLPVLPRKQIFYKGRMLEEMDVQAILQRRPSVVIVDELAHTNVPGSLNEKRWQDVEQLVKAGISVITAVNVQHLESLHDQVLRITGTDVTERVPDQLLKLADEVVNVDLTVGELRGRLEEGKIYDSQKVPTALQNFFQAENLLQLRELALREVANLLGRQIESDAGGAPAVAPQRRNTDRLLACINANAPAAKEIIRKTSRLADRLGGARWYVLYIQTPRESSDRVGLAAQRHLINNLQLATELGGQILRVKADNVVPEIMRVAAEKNVSLLICGVTSEKGWWARLTRRGITTDLIRRVARHDQDLDIFLVTY	A0A1M6IYV1
Hymenobacter fodinae	Bacteroidota	–		A0A4Z0P8Y8	KdpD domain, Usp domain	Yes	No	MTPPDDLSADTTRDQSAERFLRLVQQKRRGRLKVYLGLAAGVGKTYRMLQEAHELREHGVDVVLGYIETHGRRETVAQLRDLPQVPRKTLFYKGRALEEMDVAAIVQRRPAVVVVDELAHSNVPSSQHDKRWQDVEALVKAGISVITAMNVQHLESLHDQVLRITGIDVTERVPDLLLKQADEVVNVDLTVGELRTRLEEGKIYDPQKVPAALQGFFRPDNLLQLRQLAVREVSLLLGHQIESEAGGAAPVAPERRNTDRLLACINSNAAAAKEIIRKTSRLADRFSAAAWYVLYVQTTRESADRIGLATQRHLLGNLQLATELGAQILRVKDDDVVGAIQRVAREKNATLLVCGVTGEKDLWKKISHRSVTQDVVRAVARSGLELDIFLVTY	A0A4Z0PBP7
Hymenobacter gelipurpurascens	Bacteroidota	–		A0A212UH45	KdpD domain, Usp domain	Yes	No	MSPPDDDTLRDASAERFLRLVQAKRRGTLKVYLGLAAGVGKTYRMLQEAQDLHQHGVHVLLGYVETHHRAETVAQLGPVPLLPRKHIFYKGRALEEMDMEGIEQQRPQVVIVDELAHSNVPGSRHEKRWQDVEYLVQQGISVITAVNVQHLESLHDQVLKITGTDVTERVPDRLLQLADEVVNVDLTVGELRRRLEEGKIYDPGKVPTALANFFQAENLLQLRRLAVREVAQLLGRQVETGAGGAPAVLAARCNDDRLLACINSNDRAAKEIIRKTSRLADRFSAAAWYVLYVQTGPETADRIGLATQRHLLRNLQLATELGAQILRVKDDDIVGAITRVAAEKNATLLVCGITSDKGLWGQISRRGVTNDLLRAVARSNQDLDIYLVTY	A0A212UDI1
Hymenobacter ginkgonis	Bacteroidota	–		A0A7K1TIA9	KdpD domain, Usp domain	Yes	No	MSPEQRDQSAERFLRLVQAKRRGTLKIYLGLAAGVGKTYRMLQEAHDLHSHGVDVLLGYVETHGRAGTVAQLRELPAMPRKQVFYKGHAVEEMDLDGIEQRRPQVVVVDELAHTNVPGSRHEKRWQDVEELVSKGISVITAVNVQHLESLHDQVLKITGTDVTERIPDQLLRQADEVVNVDLTVGELRTRLEEGKIYDAAKVPTALANFFQAENLLQLRRLAVREVAQLLSHQVETGSGGAPAVLPQFRNDDRLLACINTNDRAAKEIIRKTSRLADRFGAAAWYVLYVQTGRESADRIGLAAQRHLLNNLQLATELGAQIMRVKDDDIVAAIRRVAQEKNATLLVCGITGEKNLWQRLSRGGVTHDLLTAVASDGSDLDVYLITY	A0A7K1TCR7
Hymenobacter gummosus	Bacteroidota	–		A0A3S0HB35	KdpD domain, Usp domain	Yes	No	MSEPEQQQRDQSAERFLRLVQQKRRGTLKVYLGLAAGVGKTYRMLQEAHDLLQHGVDVVIGYVETHRRRETEAQLPGLPQLPRKSVFYRGRALEELDVQAVLQRRPQVVIVDELAHTNVPGAGNEKRWQDVEQLVQAGISVITALNVQHLESLHDQVLKITGQDVQERVPDQVLRQADEVVNVDLTVAELRRRLEEGKIYDAQKVPTALRNFFRPEHLAQLRELALREVAQQLGQQIDRGQQAMVQPERRNQDRLLACINTNAPAAREIIRKTSRLAARFGAAAWYVLYVQTPAEAADRIGLARQRHLINNLQLATELGAQILRVKDADVAAAVLRVAAEKNASLLVCGVSGAPRWWQRLTGRGVTFHLVRAAARAGQDLDLFLVSH	A0A431TW95
Hymenobacter jejuensis	Bacteroidota	–		A0A5B8A5X8	KdpD domain, Usp domain	Yes	No	MAPDDSSAARDQSAERFLRLLQQKQPGRLKVYLGLAAGVGKTYRMLQEANSLHQHGVDVVLGYVETHNRADTVAQLRSLPIIPRKTLFYKGRALEEMDLQAIVQRRPAVVIVDELAHSNVPGSQNEKRWQDVEALVKAGISVITALNVQHLESLHDQVLKITGTDVTERVPDQVLKRADEVVNIDLTVDELQTRLKEGKIYEAQKIPTALQHFFRADNLLQLRQLAVQEVSLLLGRQIENAPHGAAVAPEHRNTDRLLACINSNALAAKEIIRKTSRLADRLSAAVWYVLYVQTSHESAARIGLTAQRNLLNNLQLATELGAQILRVKDDDIVGTIQRVAQEKNATLLVCGATAEKTLWEKVTRRYITQRLVRALARSSPDLDIFLVMY	A0A5B7ZZU9
Hymenobacter lapidiphilus	Bacteroidota	–		A0A7Y7PQZ2	KdpD domain, Usp domain	Yes	No	MQAADDARRDESAERFLRLVQQRRRGRLKVYLGLAAGVGKTCRLLQEAHELRRQGINLVLGYVETHGRPETVAQVRDLAEVPRKTLFYKGRALEEMDLEAIIQRRPAVVVVDELAHSNVPGSKNEKRWQDVEELLKAGISVLTALNVQHLESLHDQVLKITGTDVTERVPDQVLRGADEVVNVDLTVGELRGRLQAGKIYDPAKVPVALNSFFRADNLLQLRRLAVREVAQLLGQQVESEAGGAAPVPAPRRNADRLLACINTNELAARQIICKASRLAQQLGITTWYVLYVQTSREAADRIHLATQRHLLRNLQLATELGGQILRVKSDDVVRTVITVAREKEATLLMCGITREKTTWQRLSHRGITQDLIRAVAHLRQDVDMFLVTY	A0A7Y7PSQ0
Hymenobacter luteus	Bacteroidota	–		A0A7W9T4Z1	KdpD domain, Usp domain	Yes	No	MTPANDDSQLRDQSVERFLRLVQEPRRGRLKVYIGLAAGVGKTYRMLQEAQELRQHGVDVVLGYVETHGRTGTVAQLQNLPLVKRKNIFYKGRMLEEMDVQGILQRRPAVVVVDELAHTNVPGSENEKRWQDVEQLVRAGISVITAVNVQHLESLHDQVLRITGQDVAERVPDQLLKLADEVVNVDLTVPELRARLEEGKIYDPQKVPTALRNFFQPENLLQLRELALREVAGQLSRQIDTGAAPVPAPRRNHDRLLACINSNAPAAREIIRKTSRLADRLGTATWYVLYVQTARESADRVGLATQRHLLRNLQLATELGGQILRVKSDEVVTEILRVAQEKGATLLICGVTQEKSWWQRLTRRGTTAALIRAVARTDTDLDLFLVTY	A0A7W9WB55
Hymenobacter metallicola	Bacteroidota	–		A0A4Z0QHD9	KdpD domain, Usp domain	Yes	No	MSPEQDNVRDQSAERFLRLVQERRRGRLKVYIGLAAGVGKTYRMLQEAHELLLHRVDVVLGLVVTHGRAGTEAQLRGLPILPRKHIFYKGRMLEEMDLQAILQRRPAVVIVDELAHTNVPGSVNEKRWQDVEQLVKAGISVITAVNVQHLESLHDQVLRITGTTVTERVPDQLLKLADEVVNVDLTVEELRTRLAEGKIYDLAKVPVALQNFFQAEHLLQLRELALREVANLLGRQIEGDAGTAPGVAPQRRNADRLLACINSNAPAAREIIRKTSRLADRLGGAHWYVLYVQTRQEAADRVGLAAQRHLLNNLQLAAELGGQILRVKADDVVAEIWRIAAEKHVSLLICGVTSEKSWWRRLTRRGTTSDLIRRAARSDSYLDIFLVTY	A0A4Z0QEN9
Hymenobacter metallilatus	Bacteroidota	–		A0A3R9PAZ2	KdpD domain, Usp domain	Yes	No	MSDDQERDQSAERFLQLVQERRRGRLKVYLGLAAGVGKTYRLLQEAHELRAHGVDVVLGYIETHGRPGTVAELRDLPTVPRKHIFYKGRMLEEMDVQGILQRRPSVVVVDELAHTNVPGSGNEKRWQDVEQLVRAGISVLTAVNIQHLESLHDQVLRITGTDVTERVPDQVLKQADEVVNVDLTVGELRGRLEEGKIYDAAKVPTALQNFFQAENLLQLRQLAVRETANLISRQIETDGGGAAPVAPERRNQDRLLACINANAPAAREIIRKTSRLADRLSAAGWYVLYVQTPRESVDRINLATQRHLLNNLQLTTELGGQILRVKADDAVPEILRIAQEKNVTLLICGVTGEKSWWERLLRRGVTRRLIRAVARSPLDVDVFLVSY	A0A3R9PG91
Hymenobacter montanus	Bacteroidota	–		A0A927BFG2	KdpD domain, Usp domain	Yes	No	MSPAEQELRDTSAERFLRLVQAKRRGTLKVYLGLAAGVGKTYRMLQEAQDLHRHGVSVLLGYVETHGRAETVAQLPGVPLLPRKHVFYKGRALEEMDLEGIEKQRPQVVIVDELAHSNVPGSRHEKRWQDVEYLVSQGISVITAVNVQHLESLHDQVLKITGTDVTERIPDRLLRQADEVVNVDLTVGELRRRLEEGKIYDPAKVPTALANFFQAENLLQLRRLAVREVAQLLGRQVETEAGGAPAVLPARRNDDRLLACINANDRAAKEIIRKTSRLADRFSAAAWYVLYVQTGRETADRIGLATQRHLLRNLQLATELGAQILRVKDDDIVGAIQRVAAEKNATLLVCGITSEKGLWGRLSRRGVTNDLLRAVARSNPDLDLYLVTY	A0A927BBB7
Hymenobacter mucosus	Bacteroidota	–		A0A238V7T6	KdpD domain, Usp domain	Yes	No	MTPSNDDSQLRDQSAERFLRLVQEPRRGRLKVYIGLAAGVGKTYRMLQEAQELRQHGVDAVLGYVETHGRAGTVAQLRNLPLVKRKRIFYKGRMLEEMDVPAILQRRPSVVVVDELAHTNVPGAGNEKRWQDVEQLVRAGISVITAVNVQHLESLHDQVLRITGQDVTERVPDQLLKLADEVVNVDLTVPELRARLEEGKIYDPQKVPTALRNFFQPENLLQLRELALREVAGQLSRQIDAGVAAVPATRRNHDRLLACINSNAPAAREIIRKTSRLADRLGTTTWYVLYVQTARESADRVGLATQRHLLRNLQLVTELGGQILRIKSDEVVTEILRVAQEKRATLLICGVTREKDWWQRLSRPSTTAALIRAVARTDTDLDLFLVTY	A0A238X4D1
Hymenobacter nivis	Bacteroidota	–		A0A502GXK7	KdpD domain, Usp domain	Yes	No	MAPAENDLRDQSAERFLRLVREKRRGTLKIYLGLAAGVGKTFRMLQEANDLHAHGVDVLVGYIETHGRAGTVAQLGEVPLLARKQVYYKGHAVEELDLDAIEKRRPQVVIVDELAHSNVPGSRHAKRWQDVEELVKSGISVITAVNVQHLESLHDQVLKITGTDVTERIPDQLLREADEVVNVDLTVGELRGRLEQGKIYDAAKVPTALANFFQAENLLQLRRLAVREVAQLLGRQVETEAGGAAPVAALRRNDDRLLACINSNAAAAKEIIRKTSRLADRFSAAAWYVLYVQTGRESADRIGLATQRHLLNNLQLATELGAQILRVKDDDVVAAIRRVAEEKHATLLVCGVTGEKTAWERLAGRGGITRSLVRAVATASPDIDIFLVTY	A0A2Z3GY24
Hymenobacter perfusus	Bacteroidota	–		A0A3R9MA83	KdpD domain, Usp domain	Yes	No	MNDDDQQRDQSAERFLQLVQQRRRGRLKVYLGLAAGVGKTYRLLQEAHELRAHGVDVVLGYVETHGRPGTVAQLRDLPTVPRKHIFYKGRMLEEMDVQGILQRRPSVVVVDELAHTNVPGSENEKRWQDVEQLVRAGISVLTAVNIQHLESLHDQVQRITGTDVTERVPDQVLKLADEVVNVDLTVGELRGRLEEGKIYDAAKVPTALQNFFQAENLLQLRQLAVRETANLISRQLETDGGGAAPVAPERRNQDRLLACINANAPAAREIIRKTSRLADRLSAASWAVLYVQTPREAADQINLATQRHLLRNLQLTTELGGQILRVKAPDVVPEILRIAQEKGVTLLICGVTSEKSWWQRLLRPGVTRRLIRAVARSPLDVDVFLVSY	A0A3R9V4B8
Hymenobacter persicinus	Bacteroidota	–		A0A4Q5L9E4	KdpD domain, Usp domain	Yes	No	MPTSAPGADDDQQRDESAERFLRLVQERRRGRLKVYLGLAAGVGKTYRMLQEAHELLQHQVDVVVGYAETHGRAGTEAQLRGLPLLPRKPLFYKGRRLEELDVAAILQRRPAVVIVDELAHANVPGSRNEKRWQDVEQLVRAGISVITALNVQHLESLHDQVLRITGTDVTERVPDQLLKLADEVVNVDLTVPELRARLEEGKIYDPQKVPTALENFFQTENLLQLRELALREVANLLGRQIEQQAADRPAWAPERRNADCLLACINANAPAAREIIRKASRLADRLGGARWYVLYVQLPREAADRVELATQRHLLRNLELATELGAQILRVKAPDVVPTIMRVATDTRASLLICGVTGKKGWWARLVRGSVTHRLIRHVARQRPDLDIFLVT	A0A4Q5L996
Hymenobacter polaris	Bacteroidota	–		A0A7Y0AC03	KdpD domain, Usp domain	Yes	No	MNPTPEDAQRDRSAERFLRLVQAKRRGTLKIYLGLAAGVGKTYRMLQEAHDLRQHGVDVLLGYVETHGRAGTVAQLRELPAMPRKQVFYKGHAVEEMDLEALEQRRPQVVVVDELAHSNVPGSRHAKRWQDVEALVSKGISVITAVNVQHLESLHDQVLKITGTDVTERVPDQLLREADEVINLDLTVGELRARLEEGKIYDAAKVPTALANFFQAENLLQLRRLAVREVAQLLGHQVETGAGGAPVVPSQRRNDDRLLACINANEQAATEIIRKASRLADRFSAAAWYVLYVQTGRESAARINLAAQRHLINNLQLATQLGAQVLRVKDDDIVGAIRRVAQEKHATLLVCGLTGEKSLWQQLGRGGVTHGLLRAVARDGSDLDVYLVNY	A0A7Y0FNK6
Hymenobacter properus	Bacteroidota	–		A0A931FN16	KdpD domain, Usp domain	Yes	No	MQPDPRDQSAERFLRLVQAKRRGTLKVYLGLAAGVGKTFRLLQEAHELRQHGVDVLLGYIETHGRPGTVAELKDLPLLPRKQLFYKGRALEEMDLDGIVQRRPQVVVVDELAHSNVPGSRHEKRWQDVEYLVAQGISVITAVNVQHLESLHDQVLRITGTDVTERIPDQLLKQADEVVNVDLTVGELRTRLEEGKIYDPAKVPTALANFFQAENLLQLRRLAVREVAQLLSRQVESDAGGAPAVAAPRRNDDRLLACINSNSQAAKEIIRKTSRLADRFSAAAWYVLYVQTGRETADRIGLATQRHLLNNLQLATELGAQILRVKDDDVVGAIRRVAQEKNATLLVCGITREKGLWEQLSRRGVTADLLRAVADDGRDVDVYLVTY	A0A931BEW8
Hymenobacter psoromatis	Bacteroidota	–		A0A142HAS2	KdpD domain, Usp domain	Yes	No	MSTAETDLRDQSAERFLRLVRDKRRGTLKIYLGLAAGVGKTYRLLQEAHDLHANGVDVLLGYVETHGRAGTVAQLRDVPLLPRKQVFYKGHAVEEMDLDAIEKRRPQVVIVDELAHSNVPGSRHEKRWQDVEELVKSGISVITAVNVQHLESLHDQVLKITGTDVTERIPDQLMREADEVVNVDLTVGELRARLEEGKIYDPAKVPTALANFFQSENLLQLRRLAVREVAQLLGRQVESDAGGAPAIATPRRNDDRLLACINSNDEAAKEIIRKTSRLADRFSAAAWYVLYVQTGRESADRIGLATQRHLLRNLQLAVELGGQILRVKDDDVVAAIRRVAQEKGATLLVCGITREKSQWERLSCRGITNDLLRAVASDGGDLDVYLVTY	A0A142HGR7
Hymenobacter psychrophilus	Bacteroidota	–		A0A1H3LD62	KdpD domain, Usp domain	Yes	No	MDERDESAERFLRLVQQRRRGRLKVYLGLAAGVGKTYRLLQEAHELRQHGVDVVLGYVETHGRPDTVTQLRDLPTVARKTLFYKGRALEEMDLGAIIQRRPAVVVVDELAHSNVPGSKNEKRWQDVEDLLKAGISVLTALNVQHLESLHDQVLKITGTDVTERVPDQVLRQADEVVNVDLTVGELRARLEEGKIYDPAKVPVALNNFFRADNLLQLRRLAVREVAQLLGQQVETEAGGADPVPAARRNADRLLACINTNEPAAREIIRKASRLAQQLGMATWYVLYVQTSRETADRINLATQRHLLRNLQLATELGGQILRVKSDDVVASVLIVAREKEATLLMCGITGDKTVWQRLSRRGITQDLIRAVAKLEQDMDIFLVTY	A0A1H3HLF8
Hymenobacter psychrotolerans	Bacteroidota	–		A0A1M7F797	KdpD domain, Usp domain	Yes	No	MSPPDDENKLRDQSAERFLRLVQERRRGRLKIYLGLAAGVGKSYRMLQEAHDLLAHGVNVLVGYVETHGRADTVAQVAGLPVLPRKSVFYKGRALEEMDLDGILQQRPAVVVVDELAHSNVPGSRHEKRWQDVEEIVAAGISVITALNVQHLESLHDQVLRITGTDVTERVPDVLLRAADEVINVDLTVDELRIRLQDGKIYAPDKVPAALTNFFQREHLLQLRELALREVTHALGFQIESDAGGARAVAPERRNADRLLACINSNDRAAKEIIRKTSRLAARFSASAWYVLYVQTGRETADRIGLATQRHLLNNLQLATELGAQILRVKDDDVVGSIRRVAREKNATLLVCGITREKSAWERVSRRGITYDLLRAVARDDTDLDVYLISY	A0A1M7ADX9
Hymenobacter rigui	Bacteroidota	–		A0A428KLS1	KdpD domain, Usp domain	Yes	No	MNDDQQRDQSAERFLRLVQQRRRGRLKVYLGLAAGVGKTYRLLQEAHELRAHGVDVVLGYVETHGRPGTVAQLRDLPTVPRKHIFYKGRMLEELDVQGILQRRPSVVVVDELAHTNVPGSENEKRWQDVEQLVRAGISVLTAVNIQHLESLHDQVLRITGTDVTERVPDQVLKLADEVVNVDLTVGELRARLEEGKIYDAAKVPTALQNFFQAENLLQLRQLAVRETANLISRQIETDGGGAAPVAPERRNQDRLLACINANAPAAREIIRKTSRLADRLSAASWAVLYVQTPRESADRINLATQRHLLNNLQLTTELGGQILRVKATDAVPEILRVAQEKGVTLLICGVTSEKSWWQRLLRPGVTRRLIRAVARSPLDVDVFLVSY	A0A428KVV5
Hymenobacter setariae	Bacteroidota	–		A0A558BPF0	KdpD domain, Usp domain	Yes	No	MNPTPEQDQRDQSAERFLRLVQQKRRGTLKVYLGLAAGVGKTYRMLQEAHDLHTHGVDVLLGYVETHGRAGTVAQLRQVPLLPRKQVFYKGRALEEMDLDAIEQRRPQVVVVDELAHTNVPGSRNQKRWQDVEELVQRGISVITAVNVQHLESLHDQVLKITGTDVTERIPDQLLRQADEVVNVDLTVGELRARLEEGKIYDAAKVPTALANFFQAENLLQLRRLAVREVAQLLGRQVESEAGGAPVIPAQRLNTDRLLACINSNERAAKEIIRKASRLADRFGAAVWYVLYVQTNRESADRIGLAAQRHLINNLQLATQLGAEILRVKDDDIVQAIRKVAQEKNATLLVCGITGEKGLWQQLSRGGVTHDLLSAVARDSSDLDVYLVTY	A0A558BUD2
Hymenobacter sp.	Bacteroidota	–		A0A7D4AXD8	KdpD domain, Usp domain	Yes	No	MPTPDDALRDQSAERFLRLVQQKRRGTLKVYLGLAAGVGKTYRLLQEARDLHQHGVDVLLGYVETHGRADTVAQLADVPLLARKQVFYKGHAVEEMDLDAIEKRRPQVVIVDELAHSNVPGLRNQKRWQDVEELVKNGISVITAVNVQHLESLHDQVLKITGTDVTERIPDQLLRQADEVVNVDLTVGELRARLQEGKIYDAAKVPTALANFFQPENLLQLRRLAVREVAQLLGRQVETDAGGALAVAPQRRNDDRLLACINTNNEAAKEIIRKTSRLADRFGAAAWYVLYVQTGRESADRIGLAPQRYLLNNLQLATELGAQILRVKDDDIVAAIRRVAQEKAATLLVCGITREKSLWQQLSRGGVTHDLLTAVAGDGSDVDVYLVTY	A0A7D3XC32
Hymenobacter swuensis	Bacteroidota	–		W8EUK8	KdpD domain, Usp domain	Yes	No	MSTPANDDQQRDQSAERFLRLVQQRRRGRLKVYLGLAAGVGKTYRLLQEAHDLRAHGVDVVLGYVETHGRPGTVAQLRDLPTVPRKHIFYKGRMLEELDVQGILQRRPSVVVVDELAHTNVPGSENEKRWQDVEQLVRAGISVLTAVNIQHLESLHDQVLRITGTDVTERVPDQVLKQADEVVNVDLTVGELRARLEEGKIYDAAKVPTALQNFFQAENLLQLRQLAVRETANLISRQIETDGGGAAPVAPERRNQDRLLACINANAPAAREIIRKTSRLADRLSAASWAVLYVQTPRESADRINLATQRHLLNNLQLTTELGGQILRVKATDAVPEILRVAQEKGVTLLICGVTSEKSWWQRLLRPGVTRRLIRAVARSPLDVDVFLVSY	W8FA87
Hymenobacter taeanensis	Bacteroidota	–		A0A6M6BHU7	KdpD domain, Usp domain	Yes	No	MTLRDDLSADAARDQSAERFLRLVQQKRRGRLKVYLGLAAGVGKTYRMLQEAHELRQHGVDVVLGYIETHGRLETVAQLRDLPQVPRKTLFYKGRALEEMDVAAIVQRRPAVVVVDELAHSNVPGSQHDKRWQDVEALVKAGISVITAVNVQHLESLHDQVLRITGIDVTERVPDLLLKQADEVVNVDLTVGELRARLEEGKIYDPQKIPRALQGFFRPEHLLQLRQLAVREVSLLLGHQIESEAGGAAPVAPERRNTDRLLACINSNAAAAKEIIRKTSRLADRLSAAVWYVLYVQTTRESADRIGLATQRHLLGNLQLATELGAQILRVKDDDVVAAIQRTAREKNATLLVCGVTSEKTLWKKISHRGLTQDLVRAVALSGLELDIFLVTY	A0A6M6BE16
Hymenobacter telluris	Bacteroidota	–		A0A939JDK5	KdpD domain, Usp domain	Yes	No	MPPSTDDQQRDQSAERFLRLVQERRRGRLKIYIGLAAGVGKTYRMLQEAHDLLQHGVDVVLGYVVTHGRAGTEAQLQGLPTLPRKQIFYKGRMLEEMDVQAILQRRPSVVVVDELAHTNVPGSLNEKRWQDVEQLVKAGISVISAVNVQHLESLHDQVQKITGTDVQERVPDQVLKLADEVVNVDLTVGELRTRLEEGKIYDPQKVPSALKNFFQPENLLQLRELALREVANQLGRQIETDAGGASAVAPQRRNADRLLACINTNARAAKEIIRKTSRLADRLGGAKWYVLYVQTPAESADRIGLAAQRHLINNLQLATELGGQILRVKADHVVTEVRRVAAEKNVSLLICGVTGSKNWWARLTRRGVTNDLIRQVARHTQDLDIYLVTY	A0A939F390
Hymenobacter wooponensis	Bacteroidota	–		A0A4Z0MTD8	KdpD domain, Usp domain	Yes	No	MTPPDDLSADNTRDHSAERFLRLVQQKRRGRLKVYLGLAAGVGKTYRMLQEAHELRQHGVDVVLGYIETHSRRETVAQVRDLPQVPRKTLFYKGRALEEMDVAAIVQRRPAVVVVDELAHSNVPGSQHDKRWQDVEELVKAGISVITALNVQHLESLHDQVLRITGIDVTERVPDLLLKQADEVVNVDLTVGELRARLEEGKIYDPQKVPTALQGFFRPDNLLQLRQLAVREVSLLLGHQIESDAGGAAPVAPERRTTDRLLACINSNAAAAKEIIRKTSRLADRLSAAAWYVLYVQTTRESAERIGLATQRHLLGNLQLATELGAQILRVKDDDVVGAIQRVAREKNATLLVCGVTGEKDLWEKISHRSVTQDLVRAVARSGLELDIFLVTY	A0A4Z0MR90
Ideonella dechloratans	Pseudomonadota	A0A643F6P7	2	A0A643FC07	KdpD domain, Usp domain	Yes	No	MTDDTRPDPDALLRQVQADEAQARRGRLKIFFGASAGVGKTCAMLVAAQAARAGGTPLAVGVVEAHGRAETEALAQGLPRLPLRQVPHRGRMLAEFDLDGALAFGREHPGALLLLDELAHSNAPGSRHPKRWQDVEELLEAGLDVWTTVNVQHLESLNDIVSGITGVRVWETVPDSLFDAADEVVVVDLPPDELLARLKAGKVYVPHQAEHAAAHFFRKGNLLALRELALRRTADRVDEQMQDWRRRSAVPVVWPNREALLACVDDSPEAEKLLRRCARLATQLDLPWHALHVETPASARRPEAQRRRLERSLKLAQDLGAEVATLPAAELAPALVRYAREHNLSRLVIGRRPRHGWRAWRPWGRPLAEQVAALAEDLDLLQVALPAPRDTGGPSPRG	–
Janthinobacterium violaceinigrum	Pseudomonadota	A0A6I1HM56	2	A0A6I1I127	KdpD domain, Usp domain	Yes	No	MLPNDSQRPDPDALLAQVQAQEKKAARGRLRIYFGASAGVGKTYAMLAAARKLLADGQDLLVGVVETHGRQDTAAQLDGLPVLPLKAIEYRGKTLFEFDLDEALRRAPPLILMDELAHSNVAGSRHPKRWQDVEELLAAGIDVLSTVNVQHLESLNDVVGGITGVRVAETLPDTVFDRADEVVLVDIPADELLRRLKQGKVYQPQQAERASQHFFRKGNLIALRELALRRTADRVQDDVQAYRVEKSINPVWKTGVALLACVGPHAGGEHVIRSTARLASQLNAEWHALYVETPRLQRLPARERERILKTLKLAQDLGARTAIVPSADIAGAVVEYARSANISKVIVGRGRAGALARLWHTPPAARMASLAPDIDLIEVGLPAADAAPRRAAGDEA	–
Jeotgalibacillus campisalis	Bacillota	–		A0A0C2W933	KdpD domain, Usp domain	Yes	No	MEKDHPYFRRKTPEEILNELTESKKGKLKLYVGAAPGVGKSYKMLQDAVDLKHEGIDVVIGFIETHGRLETEAQIKELEQVPLKVITYKGKKFQELNVEEVIKRNPDIVIVDELAHTNISGSENEKRYMDISSILDAGINVLSAVNIQHIESVNDIVRQITGVKVRERIPDTFVQKAHEIQLIDIPPETLRKRLRDGKIYAPEKIEQSLSHFFTAANLSALRELALREIANDVDERIEQISGDMINGPFGVKEKILVCVQYGPTAEKLIRRGWRMAHRLKAELFILNVTSDNGEESAINEKKNKEWRMLAQQFNATMIVEEREGRKPAKVIVDVAKKFKVTQILLGQSARTRWEEIRKGSIVNMIMRETSNIDIHIVADGR	A0A0C2SCS8
Kaistella antarctica	Bacteroidota	–		A0A448NPZ1	KdpD domain, Usp domain	Yes	No	MSSAEHFLELIQRSKRGKFKIYIGMSAGVGKTYRMLQEAHSLLKHGIDIKIGYIEPHLRAETIALVEGVPIIPRKSIFYKGKYLEEMDVQAIINDHPDIVIVDELAHTNVEGSANKKRWQDVLEILEAGINVISAVNIQHIESLNESVKNIIGIEVTERVPDKVLALADEVVNIDLTGDELIARLKEGKIYPADKIEVSLNNFFKSDHILQLRELALKEVATHVEKKVETEVTKSVNTRPEKFLACISSNEKTAKAVIRKTARLASYYNSRWTVLYVQLPKESADKIALDKQRYLIHNLNFAQEMGAQVVKKNGASISDTILEYVQENKITTVCIGKPHHNFFQQVFRLNWFHNFVTKMMNEKVDIIILS	–
Kaistella carnis	Bacteroidota	–		A0A3G8XKX9	KdpD domain, Usp domain	Yes	No	MSSAEHFLELIERSKRGKFKIYIGMSAGVGKTYRMLQEAHSLLKHGVDIKIGYIEPHDRAETLALVKGIPTIPRKSIFYKGKHIEEMDLQAIINDHPDIIIVDELAHSNAEGSKNKKRWQDVLELLEAGINVISAVNIQHIESLNENVQNIIGIEVSERVPDKILAIADEVVNIDLTADELIDRLKEGKIYKKEKVETALKNFFKSDHILQLRELALKEVATHVEKKVETEVTKSINIRSEKFLACISSNEKTAKSVIRKTARLASYYNSRWFVLYVQIPKEGADKIALDKQRFLINNLNFAQEMGANVIKEKGSNIPETIRKFVIENQITTVCIGKPRLNYFQQLFGLNWFYSFVNRMMEEKVDIIILS	–
Kaistella chaponensis	Bacteroidota	–		A0A1N7NG58	KdpD domain, Usp domain	Yes	No	MSSAEHFLELIQKSKRGKFKIYIGMSAGVGKTYRMLQEAHAVLEHGIDIKIGYIEPHLRAETIALVAGIPTIPRKSIFYKGKYLEEMDVRAIINDHPEIVIVDELAHTNVEGSTNRKRWQDVLEILEAGINVISAINIQHIESLNESVKNIIGIEVTERVPDKILALADEVVNIDLTADELISRLKEGKIYPQDKIETSLKNFFKSDHILQLRELALKEVATHVEKKVETEVTKSVHTRPEKFLACISSNEKTAKAVIRKTARLASYYNSRWTVLYVQIPKENPDKIALDKQRFLINNLNFAQEMGAQVVKKTGNSISGAILDFVQENKITTVCIGKPHHNFFQQFFRLNWFHNFVNVMMNEKVDIIILS	–
Kaistella flava	Bacteroidota	–		A0A7M2Y494	KdpD domain, Usp domain	Yes	No	MSSAEHFLELIQRSKRGKFKIYIGMSAGVGKTYRMLQEAHSLLKHDVDIKIGYIEPHLRAETIALVEGIPAIPRKSIFYKGKYLEEMDLQAIINDHPDIVIVDELAHTNVEGSANKKRWQDVLQILEAGINVISAVNIQHIESLNESVKNIIGIEVTERVPDKILALADEVVNIDLTGDELIARLKEGKIYPADKIEISLQNFFKSDHILQLRELALKEVATHVEKKVETEVTKPLNVRPEKFLACISSNEKTAKSVIRKTARLASYYNSRWTVLYVQIPKENPDKIALDKQRFLINNLNFAQEMGAKVVQKKGHNIAETISEYVQENQITTVCIGKPQLNFIQELFRLSWFHNFVNKMMSKKVDIIILS	–
Kaistella jeonii	Bacteroidota	–		A0A0C1CW47	KdpD domain, Usp domain	Yes	No	MSSAEHFLELIQRSKRGKFKIYIGMSAGVGKTYRMLQEAHSLLKHGIDIKIGYIEPHLRAETIALVDGIPAIPRKSIFYKGKYLEEMDVQAIINDHPDIVIVDELAHTNVEGSSNKKRWQDVLEILEAGINVISAVNIQHIESLNESVKNIIGIEVTERVPDKILALADEVVNIDLTADELISRLKEGKIYPADKIQTSLNNFFKSDHILQLRELALKEVATHVEKKVETEVTKSVNTRPEKFLACISSNEKTAKAVIRKTARLASYYNSRWTVLYVQLPKENPDKIALDKQRYLIHNLNFAQEMGAQVVKKNGNYISDTILEYVQENKITTVCVGKPHLNFFQQFFRLNWFHNFVNKMMNEKVDIIILS	–
Kamptonema sp.	Cyanobacteriota	–		A0A6P1ALM0	KdpD domain, Usp domain	Yes	No	MISKDKMQNKSTSSSGYELPSQRQGKHRIYMGMAPGVGKTYRMLEEAKELREQGFDVVIGLLETHGREETAEAAAGLEIIPRQQIQRGNISLTEMDTDAIIERQPQLVLIDELAHTNVPGSRREKRYQDVEIVLEAGIDVFSTVNIQHLESLNDLVAKITGVVVRERIPDRILDEADEVVVVDVTPETLEERLQEGKIYAPEKIEQSLRNFFQRRNLVALRELALREVADNLEEIAESQTPKDKYCSVHERVMVCVSTYPHSSQLLRRGARLASQMRARLYALYVANPDRFLTKDEGVYLEICEQYCREFGGEFIRVNSTNIPKAIADTAHRYHITQVVVGQTQRSRWDLFLHSSPVQNLMKYLQDVDIHIIATDKG	A0A6P0JXM3
Koribacter versatilis	Acidobacteriota	A0A932A8P5	2	Q1IUD7	KdpD domain, Usp domain	Yes	No	MQKTPDQWLDEVSPEKKVGLLKLFLGYAPGVGKTYSMLSEAIRRMSRGEDVVIGVIETHGRRATAELSSKLDIIPKKQLEYKGTVFQEMDVDAILARKPQVVLVDELAHTNIDGSKHRKRYEDVLELVDANIDVLTTMNVQHIESLGPSVLQFTGIQVRETVPDWLMQRVDEIVLADVTPQALEKRMKRGDVYPTDRAERALSHFFRPGNLIALRELALRQVTQVVDRSLDAYLAKENVEQAPAVRERIAVCVSSNPAAQYLVARASRMAHAIGGEFYVIYVDVGRDTDPKDQKSLAENIRFAENLDAKVLRTKGKSVAEEVAKVVKENHITQIIFGRSARTGYQKYLYLSAIHKFLRDAPSVDVHIVTQEAR	Q1IV17
Ktedonobacter racemifer	Chloroflexota	D6U5F7	2	D6U6J0	KdpD domain, Usp domain	Yes	No	MDTSTPNNNRREDGRLDPETLLNRYKLRDSDVGVPSPTSLDDVSDPTPGRGRLRVYLGASAGVGKTYAMLNEGRRRQERGTDVVIGYVETHKRQNTAEQIGDLEIVPRKKIDYRGVVLEEMDTDAVIARHPQVALVDELAHTNVSGSKYRKRYKDVQELLDAGIDVITTLNVQHLESLNDLVENITGIRVRETLPDSILDQADEVELVDIAPSALRQRMLHGNIYPPERIEPALKNFFREGNLTALREIALRLTANKAESQLQAYMTGHAITGAWATNERVLVGFDHRVQSRLIIRDAWRLAHGLHADLIAVSVELEGYTALQRQVLAFLKYGSGAKRYLEEAKQRLEEHALFAEDLGAEVVRFKSQDIATALAQASREQRITQLVIGQPTHTRLEEFF…	–
Ktedonobacter sp.	Chloroflexota	A0A3D2MJZ3	2	A0A352Y5U2	KdpD domain, Usp domain	Yes	No	MTQQPPEKSQREEGRADPEELLKRYNLRDSDLEPAVSSPSPSVGQDGHARRHGRLRVYLGAVAGSGKTYTMLNEGHRRESRGTDVVIGYVETHKRPQTAAQIGDLEITPRKKVTYRGVTLEEMDTEAIIARHPKVVLVDELAHTNAPGSKHVKRYQDVQEMLDAGIDVVTTLNIQHLESLNDLVASITGVRVRETLPDRILDQADEVELIDISPHALRQRMKHGNIYPPERIEAALNNFFREGNLTALRELALRRTAEKTEAQLEQYMTDHGISQLWPASERVLVGFDHRPHTRQVLRDAWRLAHGLHADLIAIYIQPEGYIAFMSKLIGFLKYGRDAQKLGEAAKRQVDEHAVFAEDLGAEVIRTSSSDIARRLVEVAREHQITHIVLGQPARRRWEE…	–
Ktedonospora formicarum	Chloroflexota	A0A8J3I7K1	2	A0A8J3HXE6	KdpD domain	Yes	No	MMSLSTADNSHREDERPDPEAILQRYKLRDSDVGVPTPASLDDASDPQMSRGRLRVYLGASAGVGKTYAMLNEGCRRKERGTDVVIGFVETHGRAQTKSQIGELEIIPRQRIPYRGVVLEEMDIDAVLARHPQVALVDELAHTNAAGSRHRKRYKDVRELLDAGIDVITTLNVQHLESLNDLVASITGIRVRETLPDSVLDQADEVELVDIAPRALRQRMQHGNIYPPSA	–
Ktedonosporobacter rubrisoli	Chloroflexota	A0A4P6JR73		A0A4V0YYY7	KdpD domain, Usp domain	Yes	No	MEQNADNARREEGRPDPEALLKHYNLRDADLELSAPDQAQPSSRRGRLRVYLGAAAGVGKTYAMLNEGHRRKERGRDVVVGYVETHARPQTMAQLRDLEVIPRKQVIYRGVTFEEMDTEAILARHPQVVLVDELAHTNVPGSRHIKRYQDVEELLAAGINIVTTLNIQHLESLNDLVTSITGVRIRETLPDSILDQADEVELIDIAPYALRQRMKHGNIYPPERIEAALNNFFREGNLTALRELALRRTAEKTESQLEQYMTEHGLQQNWSARERVLVGFDHRPQSRQVIRAAWRLAHGLHADLFALYIQPEGYLAFVRSFSRLLKYGKHAGQHWEEAQRSLEEHALLAEDLGAEVIRVKSSDIAITLAEIAQQRHITQIVLGQPARSSWEELLYGSVV…	–
Kutzneria sp.	Actinomycetota	W7T896	2	W7T608	KdpD domain, Usp domain	Yes	No	MQPDTPRRGELRIYLGAAPGVGKTFAMLGEARRRADRGTDVVVGLVETHGREKTAQLVEGLEVVPRKHLSHRGLDFEEMDVDAVLARRPEVALVDELAHTNVPGSRNDKRWQDIEELLDAGIDVLSTVNVQHLESLNDVVERITGVAQHETVPDQFVRTAEQIELVDITPEALRRRLAHGNVYPARKIDAALGNYFRVGNLTALRELALLWVADQVDVALQRYRSEQKITETWETRERVVVAITAGPESETLIRRARRIATRAGAELLVLHILRGDGLQGAPADKVAKYRRLADDMGATFHTVVGDDVPTALLDFARGVNATQLVLGTSRRSRVARLFEEGIGATVVQESGPIDVHMVTHSEAKRAFKWKFGRSPLTPRRQLLGCAVDRDPVGRHRDRG…	–
Lacibacter cauensis	Bacteroidota	–		A0A562SJ53	KdpD domain, Usp domain	Yes	No	MPDKEQTVQHFLDLIKKSRRGKFKIYIGMSAGVGKTYRMLQEAHALLRNGIDVKIGYIETHNRKETHALLEGLPVIPRRTLFYKGKELDELDVQAVINLRPEVVIIDELAHTNIEGSKNEKRWQDVIEILDAGINVISAVNIQHIESLNEEVKDITGVEVKERIPDSVLAQADEVVNIDLTADELITRLKEGKIYDTAKIETALKNFFRSEHILQLRELALKEVASQVERKVETEVTRTNAVKHERFLACISSNEHTAKTVIRKTARLANYYNSSWYVLYVQTPDESSTKIPLDKQRHLINNFKLATELGAEIIKVENSNIAKAIIEQCDERKITTICIGKPHLNLFRLILATSIFNELLKKLSESNIDLVILS	–
Lactobacillus sp.	Bacillota	A0A351DKI1		A0A351DKI3	Truncated DHpCA domain	Yes	No	MIQHSGRDWIAMDTQTSTPATGKRGQLKIFFGYAAGVGKTYQMLEEAHQLRERGVDVVVGYVEPLARPDTMALVQGLARLPQGMSYKGMTVNEFDLTAALKRHPQVLLVDELAHTNTDRTRHQKRYQDIEELLTAGISVYTTMNVQHLESLNNIVEGFTHVHVRETVPDDFFDQADQIKLVDLDPKDLLERLKMGKIYRPDMAQEAMQHFFTLTTLSSLREIALRRMTMRLATRQETTTENLLVCFSGSETSKAVLRSAMQLAHAFSGNITALYISPRIAGAKPSAAVTANMRLAEKLGMQVAVLYGEQRAELIAEYAKSNHISKLILGAGNISLYNRLRYRGSIIDQLNQSLPEVDKYVIPHQKAHRRRRWQWPEIYWQDAVRTMLILAACTGVGLVL…	A0A349MYU3
Larkinella arboricola	Bacteroidota	–		A0A327WT77	KdpD domain, Usp domain	Yes	No	METNRDQSAEHFLRLIQESRRGKFKIYIGMSAGVGKTYRMLQEAHVLLRGGIDVKVGFVETHNRAETHALIDGLPIIPRRQLFYRGRELEEMDVQAILNGHPELVIVDELAHTNVPGSKNEKRWQDVLEILDAGINVVSAVNIQHIESLYEEVHDITGIEVTERVPDRVLQAADEVVNIDLPADELITRLKEGKIYEPAKVETALRNFFQADKILQLRELALKEVATAVERKVETLLPVNTQLKHERLMASISSNYVVGRKLIRKTARLAAYYQARWCVLYVQTPAEDPNRIKLEVQRHLINNLKLATELGAEVIQVKNRSIFNALVEECEKRKITTVCIGKPHFNLLQVIWRTNAFNRLLNKLSESDIDLVILS	A0A327WMV1
Larkinella humicola	Bacteroidota	–		A0A5N1J9Q4	KdpD domain, Usp domain	Yes	No	MENDRDQSAEHFLRLIQKSRRGKFKIYIGMSAGVGKTYRMLQEAHALLRGGIDVKIGYVETHNRAETQALIAGLPMIPRRKVFYKGRELEEMDLQTILNGHPELVIVDELAHTNIPGSKNEKRWQDVLDILDAGINVVSAVNIQHIESLYDEVHDITGIEVAERVPDRVLQAADEVVNIDLPADELIMRLKEGKIYDPAKVETALRNFFQAEKILQLRELALKEVVTAVERKVETTLPVTTQFRHERLMASISSNHLVARRLIRKTARLAAYYQARWFVLYVQTPAEDPNRIKLDVQRHLINNLKLATELGAEVIRVKNTSIFNALVEECEKRKITTVCIGKPHFNLLQVILRTNAFNRLLTMLSESDIDLVILS	A0A5N1JQC3
Larkinella knui	Bacteroidota	–		A0A3P1CLJ6	KdpD domain, Usp domain	Yes	No	MENDRDQSADQFLRLIQESRRGKFKIYIGMSAGVGKTYRMLQEAHALLRGGIGVKVGFVETHRRTETQALLEGLPVIPRRKVFYKGRELDEMDLQAILNSHPELVIVDELAHTNIPGSKNEKRWQDVLEILDAGINVISAVNIQHIESLYDEVHDITGIEVSERVPDRVLQVADEVVNIDLTADELIMRLKEGKIYDPAKVETALRNFFQVEKILQLRELALKEVVTAVERKVETTLPVNTQFRHERLMASISSNHVVARRLIRKTARLAAYYQARWCVLYVQTPAEDPNRIKLDVQRHLINNLKLATELGAEVIQVKNKSIFNALVEECEKRKITTVCVGKPHFNLLQVILRTHAFNQLLNTLSESDIDLVILS	A0A3P1CWM3
Larkinella punicea	Bacteroidota	–		A0A368JLZ0	KdpD domain, Usp domain	Yes	No	MENDRDQSADHFLRLIQASRRGKFKIYIGMSAGVGKTYRMLQEAHALLRGGIDVKIGYVETHNRAETQALIAGLPMIPRRKVFYKGRELEEMDLQTILNGHPELVIVDELAHTNIPGSKNEKRWQDVLDILDAGINVVSAVNIQHIESLYDEVHDITGIEVAERVPDRVLQAADEVVNIDLTVDELIARLKEGKIYDPAKVETALRNFFQAEKILQLRELALKEVVTAVERKVETTLPVNTQFRHERLMASISTNHLVARRVIRKTARLAAYYQARWCVLYVQTPAEDPNRIKLDVQRHLINNLKLATELGAEVIRVKNTSIFNALVEECEKRKITTVCIGKPHFNLFQVILRTHAFNQLLTMLSESDIDLVILS	A0A368JEE5
Larkinella rosea	Bacteroidota	–		A0A3P1BIK7	KdpD domain, Usp domain	Yes	No	MDNNRDHSAEQFLRLIQESRRGKFKIYIGMSAGVGKTYRMLQEAHALLRGGIDVSIGFVETHNRLETQALIEGLPMIPRRNVFYKGRELEEMDLQTILNRHPELVIVDELAHTNVPGSRNEKRWQDVLEILDAGINVVSAVNIQHIESLYDDVYEITGIEVAERVPDRVLQAADDVVNIDLPADELITRLREGKIYDPANVETALRNFFQAEKILQLRELALKEVVTAVERKVETTMPVNTQFRHERLMASISSNHVVARRVIRKTARLAAYYQARWCVLYVQTPAEDSDHIKLDVQRHLINNLKLATELGGEVVQVKNRSIFNALVEECEKRKITTVCIGKPHFNLLQVILRTNAFNQLLTKLSESDIDLVILS	A0A3P1C290
Larkinella terrae	Bacteroidota	–		A0A7K0EMW1	KdpD domain, Usp domain	Yes	No	MVNLQSPLNMDNNRDQSADQFLRLIQESRRGKFKIYIGMSAGVGKTYRMLQEAHALLRGGIDVKVGFVETHNRAETQALVEGLPLIPRRKVFYKGRELEEMDLQTILNQHPELVIVDELAHTNVPGSRNEKRWQDVLEILEAGINVVSAVNIQHIESLYDEVHNITGIEVRERVPDRVLQTADEVVNIDLPADELIMRLKDGKIYDPAKVETALRNFFQADKILQLRELALKEVATAVERKVETILPVGAQFRPERLMASISSNQVVARSVIRKTARLAAYYQARWCVLYVQTPAEDSSRIKLDVQRHLINNLKLATELGAEVVQVKNKSIFNALVEECEKRKITTVCIGKPHFNLRQVILRTNAFNRLLTKLSESDIDLVILS	A0A7K0EQP7
Legionella anisa	Pseudomonadota	–		A0A2Z3L1U7	Truncated DHpCA domain	Yes	No	MTDKRPDPNALLKQVIEEEKQQQRGKLKIYLGAAPGVGKTYSMLHEAMGEQAKGLDIVVGIVESHGRIEIEEILKNFVVLPKITIDYHGKKLQEFDLDASLKRNPGLILIDEMAHTNVSGVRHKKRWQDIKELLDCGIDVYTTLNVQHIDSLNDDVSQIIHAPVQETVPDFMVERANTIVLVDLAPEDLLKRLAEGKVYVPQQARLAAEFYFRKGNLMALRELALRTLAKQVNTQVLLYRQGQGIRHIWPITEKILVCVGPGPESHKLIRAAKRMATSLQVDWIAVYVDSTRTQLSTTQRNQAIKNLFFAEQLGAETHILMGYDLVKEIINFSREQNITLIMICKRIRHRWRNFFFRSLADEVLRFSDEIDVYTMTEVTKKSRKKSLTKPMTPWLHYFL…	–
Legionella cincinnatiensis	Pseudomonadota	–		A0A378IIY5	Truncated DHpCA domain	Yes	No	MNDSRPNPNVLLQQVLEEEKQQQRGKLKIYLGAAPGVGKTHSMLHEALEEQAKGLDIIVGIVESHDRSEILEILKNFVILPKVTIDYHGKKLQEFDLDAALKRNPGLILMDEMAHTNVTGVRHKKRWQDIKELLDRGIDVYTTLNVQHIESLNNDVSQIIHAPVQETVPDFMIESANTIELVDLAPEDLLKRLAEGKVYVPKQARLAAEFYFRKGNLMALRELALRTLAKQVNTQVLLYRQGQGIKSIWHIMEKILVCVGPGPEAHKLIRSAKRIATSFQADWMAVYVDSPRTQLSRTQRNQAIKNLFFAEQLGAETHILMGYDFVKEILNFARAQNVTLIMINKRIQTRWRNFFFRSLADEVLRYSGDIDVYTITEMVKKPQKKTLNKPLTSWFPYFL…	–
Legionella clemsonensis	Pseudomonadota	–		A0A222P081	Full length	Yes	No	MVGKDDQRPDPDALLAQVQSQEKQASQGKLRIYFGASAGVGKTYAMLVEARKLKKEGCEVVVGLVETHGRQETQALLSGLPVLPRKTIVYRGRTLYEFDIDAALARHPQLILVDELAHSNLPGMRHPKRWQDIEELLEAGIDVFTTLNVQHLESLNDTIGGITNVHIAETVPDTIFNKADEVVMVDITADDLLLRLKAGKVYQGPQGELAAKNFFRKGNLIALRELALRRIAERLEEDVQAYRVEQSIDKVWKTDTALLACICERPGAEYVVRSTARLANQLNAEWHAIYVETPEMMRRPFSKKQYALNALKMAEELGATTSILTGEDVALAIIHYARNQNFSKIVLGRRRRSIRFWHSSLLSRLSAYAPDFDILVIGNLEKKDREIREKDIELPLKEK…	–
Legionella gratiana	Pseudomonadota	–		A0A378JLS8	Truncated DHpCA domain	Yes	No	MNDSRPNPNALLQRVLEEEQQQQRGKLKIYLGAAPGVGKTHSMLHEALEEQTKGLDIVVGIVESHGRIEIEEILKNFVVLPKLTIDYHGKKLQEFDLDAALKRNPGLILMDEMAHTNVTGVRHKKRWQDIKELLDRGIDVSTTLNVQHIESLNNDVSQIIHAPVQETVPDFMIERANTIELVDLAPEDLLKRLAEGKVYVPKQAQLAAEFYFRKGNLMALRELALRTLAKRVNTQVLLYRQGQGIKSIWHIMEKILVCVGPGPESHKLIRSAKRIAASFQADWMAVYVDSPRTQLSRTQRNQAIKNLFFAEQLGAETHILMGYDLVREILNFAREQNVTLIMISKRIQTRWKNFFFRSLADEILRYSGDIDVYTITEMVKKSPKKALPKPLTSWFPYFL…	–
Legionella hackeliae	Pseudomonadota	–		A0A0A8UWB8	Full length, mutated catalytic His	Yes	No	MMGADNQRPDPDVLLAQVQSQEKQASKGKLRIYFGASAGVGKTYAMLVEARKLKEDGCDVIVGLVETHGRKETEALLSGLPLLPRKSILYRNKELYDFDIDAALEKHPQLILVDELAHSNIPGMRHPKRWQDVEELLEAGIDVFTTLNVQHLESLNDAIGGITNIHIAETVPDTIFDKADEVVMVDITADDLLLRLKAGKVYQGPQGELAAQNFFRKGNLIALRELALRRTAERLEDDVQAYRIEQSIDKIWKTDTALLACVGERPGAEYVIRNTARLACQLNAEWHVIYVETPALMRLPFSKKQYALNALKLAEELGATTSIVTGDDVALAIADYARNQNFSKIVLGRRRPSLRFWHSSILSRLAAYAPDFDLLVIGDLDKAGNSLDVQDISKPVKEK…	–
Legionella jordanis	Pseudomonadota	–		A0A0W0VFE8	Full length, mutated catalytic His	Yes	No	MDALRNQRPDPDALLAKVKNQEAHASRGKLRIYFGACAGVGKTYAMLTEARKLKIEGFDVVVGLLETHGRKETDLLLSGLPVLPRKTISYHGKPMLEFDIDAALTRKPQLILVDELAHSNLPGSRHPKRWQDVQELLEAGIDVFTTLNVQHLESLNDIVGGITNIRISETIPDTIFEQADEVVLVDITADDLLLRLKAGKVYQGPHGELAQKNFFRKGNLIALRELALRRTAERLEEDVQAYRIEQSINKIWKTDTALLACIGEHPGAEYVVRSTARLASQLNAEWHAIHVETPELVRLPPNKKQHALKALKLAEELGATTAILTGSEIAASIISYAKNQNFSKIVLGRSRPAWLGRKSVSWLIAQYAPDFDVLILGHVPSKESKPSSNLSQLNIKIKK…	–
Legionella longbeachae	Pseudomonadota	–		D3HKC7	Truncated DHpCA domain	Yes	No	MNDSRPNPNALLQQVLEEEKQQQRGKLKIFLGAAPGVGKTHSMLHEALEEQAKGLDIIVGIVESHGRSEIVEILKNFVILPKVTIDYHGKKLQEFDLDAALKRNPGLIIMDEMAHTNVTGVRHKKRWQDIKELLDRGIDVYTTLNVQHIESLNNDVSQIIHAPVQETVPDFMIESANTIELVDLAPEDLLKRLAEGKVYVPKQAQLAAEFYFRKGNLMALRELALRTLAKRVNTQVLLYRQGQGIKSIWHIMEKILVCVGPGPESHKLIRSAKKIATSFQADWMAVYVDSPRTQLSRTQRNQAIKNLFFAEQLGAETHILMGYDLVKEILNFAREQNVTLIMINKRIQTRWRNFFARSLADEVLRYSSDIDVYTITEMAKKPQKKALNKPLTSWFPYFL…	–
Legionella parisiensis	Pseudomonadota	–		A0A1E5JW02	Truncated DHpCA domain	Yes	No	MTDKRPDPNALLQQVMEEERQQQRGKLKIYLGAAPGVGKTYSMLHEAMGEQAKGLDIVVGIVESHGRAEIEEILKNFVVLPKITIDYHGKKLQEFDLDSSLKRNPGLILIDEMAHTNVSGVRHKKRWQDIQELLDRGIDVSTTLNVQHIESLNDDVSQIIHAPVQETVPDFMIERANTIELVDLAPEDLLKRLAEGKVYVPKQARLAAEYYFRKGNLMALRELALRTLAKQVNTQVLLYRQGQGIRHIWPIMEKILVCVGPGPESHKLIRAAKRMATSLQADWIAVYVDSTRTQLSTTQRNQAIKNLFFAEQLGAETHILMGYDLVKEIINFSREQNVTLIMICKRIRHRWRNFFLRSLADEVLRYSGEIDVYTMTEVTKKTRKKSLAKPMTPWLYYFL…	–
Legionella qingyii	Pseudomonadota	–		A0A317TZT2	Truncated DHpCA domain	Yes	No	MTDKRPDPNALLQQVIKEEQQNQRGKLKIYLGAAPGVGKTYSMLHEAMGEQAKGLDVVVGIVESHGRIEIEEILKNFVVLPKITIEYHGKQLQEFDLDASLKRNPGLILIDEMAHTNVTGVRHKKRWQDIKELLDRGINVYTTLNVQHIESLNDDVSQIIHAPVQETIPDAMIERANTIELVDLAPEDLLKRLSEGKVYVPKQARLAAEFYFRKGNLMALRELTLRTLAKRVNTQVLLYRQGQGIKHIWPSMEKILVCVGPGPESHKLIRAAKKMATSLQADWIAVYVDSTRTHLSTTQRDQAIKNLFFAEQLGAETHILIGYDLVKEIINFSREQNVTLIMICKQIRTRWRNFFFRSLADEILRYSGEIDVYTMTEGAKKSTKKLLAKPMTPWLYYFL…	–
Legionella sainthelensi	Pseudomonadota	–		A0A2H5FQ90	Truncated DHpCA domain	Yes	No	MNDSRPNPNALLQQVLEEEKQQQRGKLKIYLGAAPGVGKTHSMLHEALEEQAKGLDIIVGIVESHGRSEIVEILKNFVILPKVTIDYHGKKLQEFDLDAALKRNPGLIIMDEMAHTNVTGVRHKKRWQDIKELLDRGIDVYTTLNVQHIESLNNDVSQIIHAPVQETVPDFMIESANTIELVDLAPEDLLKRLAEGKVYVPKQAQLAAEFYFRKGNLMALRELALRTLAKQVNTQVLLYRQGQGIKSIWHIMEKILVCVGPGPESHKLIRSAKRIAASFQADWMAVYVDSPRTQLSRTQRNQAIKNLFFAEQLGAETHILMGYDLVKEILNFAREQNVTLIMINKRIQTRWRNFFFRSLADEVLRYSGDIDVYTITEMVKKPQKKALNKPLTSWFPYFL…	–
Legionella santicrucis	Pseudomonadota	–		A0A0W0Z3H0	Truncated DHpCA domain	Yes	No	MNDSRPNPNALLQQVLEEEKQQQRGKLKIYLGAAPGVGKTHSMLHEALEEQAKGLDIIVGIVESHGRSEILEILKNFVILPKITIDYHGKKLQEFDLDAALKRNPGLILMDEMAHTNVTGVRHKKRWQDIKELLDRGIDVYTTLNVQHIESLNNDVSRIIHAPVQETVPDFMIESANTIELVDLAPEDLLKRLAEGKVYVPKQAQLAAEFYFRKGNLMALRELALRTLANQVNTQVLLYRQGQGIKSIWHIMEKILVCVGPGPESHKLIRSAKRIAASFQADWIAVYVDSPRTQLSRTQRDQAIKNLFFAEQLGAETHILMGYDLVKEIVNFAREQNVTLIMINKRIQTRWRHFFFRSLADEILRYSGDIDVYTITEMVKKSQKKTLNKPLTSWFPYLL…	–
Legionella steelei	Pseudomonadota	–		A0A0W0ZPZ5	Truncated DHpCA domain	Yes	No	MTDNRPDPNALLQQVIEEEQQKQRGKFKIYLGAAPGVGKTHSMLLEAMQEQAKGLDIVVGIVESHGRIEIEEILKNFVVLPKVTIDYHGKQIQEFDLNAALKRNPGLILMDEMAHTNVSGVRHKKRWQDIKELLDRGIDVCTTLNVQHIESLNDDVSQIIHAPVQETVPDAMIERANTIELVDLAPEDLLKRLSEGKVYVPKQARLAAEFYFRKGNLMALRELALRTLAKRVNTQVLLYRQGQGIKHIWPIMEKILVCVGPGPESHKLIRAAKRMATSLQADWIAVYVDSTRTQLSITQRNQAIRNLFFAEQLGAETHILMAYDLVKEIINFAREQNVTLIMICKQIRTRWKNFFFRSLADEILRYSGEIDVYTITMASKRSREKSPLKPQTSWFYYLL…	–
Legionella steigerwaltii	Pseudomonadota	–		A0A378L673	Truncated DHpCA domain	Yes	No	MTDKRPDPNALLQQVLEEEQQKQTGKLKIYLGAAPGVGKTHSMLHEAMQEQSKGLDIVVGIVESHGRSEIEEILKNFVILPKVTIDYHGKQLQEFDLDAALKRNPGLILMDEMAHTNVSGVRHKKRWQDIKELLDRGIDVCTTLNVQHIESLNDDVSQIIHAPVQETVPDAMIERANTIELVDLAPEDLLKRLSEGKVYVPKQARLAAEFYFRKGNLMALRELALRTLAKRVNTQVLLYRQGQGIKHIWPIMEKILVCVGPGPESHKLIRAAKRMATSLQADWIAVYVDSTRVQLSRTQRNQAIKNLFFAEQLGAETHILMGYDLVKEIINFSREQNVTLIMICKQIRTRWRNFFFRILADEILRYSGEIDVYTMTIASKKSSEKSLLKPKTSWFYYLL…	–
Legionella tucsonensis	Pseudomonadota	–		A0A0W0ZYJ4	Truncated DHpCA domain	Yes	No	MTDKRPDPNALLQQVIEEEQQKQHGKLKIYLGAAPGVGKTYSMLHEAMGEQAKGLDIIVGIVESHGRVEIEEILKKFMVLPKITIDYHGKKLQEFDLDSSLKRNPGLILIDEMAHTNVSGVRHKKRWQDIKELLDRGVDVYTTLNVQHIESLSDDVSQIIHAPVQETVPDFMIERANTIELVDLAPEDLLKRLAEGKVYVPKQARLAAEFYFRKGNLMALRELALRTLAKQVNTQVLLYRQGQGIKHIWPIMEKILVCVGPGPESHKLIRAAKRMATSLQADWIAVYVDSTGTLLSTTQRNQAIKNLFFAEQLGAETHILIGYDLVKEIINFSREQNVTLIMICKQIRHRWRNFFFRSLADEVLRYSGEIDVYTMTEVTKKSRKKSLAKSMTSSWLYYF…	–
Legionella wadsworthii	Pseudomonadota	–		A0A378LT84	Truncated DHpCA domain	Yes	No	MTYKRPDPNALLQQVIEEERQIQGGKLKIYLGAAPGVGKTHSMLHEALDEQAKGLDIVVGIVESHGRIEIEEILKNFVVLPKITVDYHGKKLQEFDLEAALKRNPGLILMDEMAHTNVSGLRHKKRWQDIKEILDRGIDVYTTLNVQHIESLNDDVSQIIHARIQETVPDAMIERANTIELVDLAPEDLLKRLAEGKVYVPKQALLAAESYFRKGNLMALRELALRTLAKRVNTQVLLYRQGQGIRHIWPIMEKILVCVGPGPESHKLIRAAKQMATSLQADWIAIYVDSTRTQLSRMQRNQAIKNLFFAEQMGAETHILMGYDLVKEIINFSREQNVTLIMICKQIRNRWRNFFFRNLADEVLRYSGEIDVYTMTERAKKSKKRALVKPMAPWLYYSL…	–
Leptolyngbya boryana	Cyanobacteriota	–		A0A0P4USZ8	KdpD domain, Usp domain	Yes	No	MNRSNRRGKHKIFIGMSPGVGKTYRMLEEGHRLKQEGVDVVIGLLETHNRHDTIEKAIGLEQVSRKLVTYSGVTLTEMDTEAVIARQPQLALVDELAHTNVPGSEHEKRYQDVEQILAAGIDVYSTVNIQHLESLNDLVARITGVVVRERIPDRLLEQADEVVVVDVTPETLEERLKDGKIYAPEKIDQSLQNFFQRRNLVALRELALREIADNVEGDAIEDTNPNTTAPYCNIHERVLVCVSTYPNSLQLLRRGARISNYMRAPLYCVFVGDPDRFLTKAESLQIETCERLCKEFDGQFIRVSDLDIAKAISEVAKRYRITQIVIGESQRSRWKTLLKGSLTQRLLKLLKNIDVHIIATENKT	A0A1Z4JLB4
Leptolyngbya sp.	Cyanobacteriota	A0A975UQP4		A0A937S6P4	KdpD domain, Usp domain	Yes	No	MYHSSNPSPDSTDIRPAHRGKHKIFIGMAPGVGKTYRMLDEGYRLRQEGVDVVIGLLETHNRQETAQRAEGLEMVPRQPINCSGVILSEMDTDAILARQPQLVLIDELAHTNVPGSQREKRYQDVEVVLASGIDVYSTVNIQHLESLNDLVARITGVVVRERIPDRLLEEADQVVVIDVTPETLEERLKDGKIYALEKVDQSLQNFFQRRNLIALRELALREVADNIEEEALEQASNGTKADAPFCSIHERVLICVSTYPNAIQLIRRGARIAGYMHAPFYCLFVDDPDRFLTKAESLHIETCEQLCKEFGGEFIRVGDQDKAKAIADVAKNCYVTQIVIGESQRSRWKLMLRGSLTHKLLRSLKNIDVHIISTDKCS	A0A2W6ZMW0
Leptospira borgpetersenii	Spirochaetota	M6VZ12	2	M6VX42	KdpD domain, Usp domain	Yes	No	MTDWSEKSKLDPDELLRKIQAEEKKSISGKLKIFFGMVAGVGKTYAMLNAARALKKEGVDVVIGYIETHGRKETEELLEGLETLPRKSMEHRKIRFEEMDIDAILRRKPEVVLIDEFAHTNIPGSRHVKRYQDVFEILNHSINVFTTLNVQHLESQVETVEKNTSVKIRETIPDSVLDVADEILLIDLSPDDLRKRLQEGKVYIPEKANIAVDHFFKKENLAFLRETALNYTARHVTTSPDSTKFREKILVAIGANPNSYSLLRYAKRIAYERNGELFAIYNQTRENLSKEHLRAGLKTSTEIFILNFS	A0A0E3B346
Leptospirillum ferriphilum	Nitrospirota	–		A0A094WF24	KdpD domain, Usp domain x2	Yes	No	MSAPGNEDLSARSVLHTLLSMGPGRLKVYLGWAPGVGKSRRALLDLATLKRRGTVPVIGWLEDKGREEIRILAEEFRFVPPREVVVAGKTFREMDVEAILRDSPPIVFVDELARDNPPGSGRLTRWEEVGRLLESGISVVTTLNAMHVHELAPTVSRLLERPVEVTLPLDFLRKADEIVVVDIPPSELRERIRKGMVFPPDQIDLALKGPYREPNLIRLRELTLDFAARVLDAQLVRQGGKKGVYERVLVLVSDHPEAFKSLLGYGGALSRRLGGELLVLHLRKISLLGKRPPLDRTILADMQQAVRENGGKMSVLWTRNFAWTLWRFIQKTGTTRLIMGHAGRVRPWRKSLVRNVLRYFPRIDVEILLLPSLVDLPAIPEPGSGEIPVPEREAGGGRL…	A0A7C3LV32
Leptospirillum ferrodiazotrophum	Nitrospirota	–		C6I015	KdpD domain, Usp domain x2	Yes	No	MSRGIGIGRAEVEMGEERDEEKGAPEEGAPAGLGRGRLKIYLGWAPGTGKTRRALLDARALRAQGIDLVVGWHEPKGRRDLDDLLLGLERIPARTEARGGLLLSEIDLEALLRRHPATVLIDELARTGGLSGAMPRWQMVELLRDRGISVITTLNSLHISELAGPASQILGHPVGEVVPVEFVKGADELVLVDLPPGELLSRIREGSVFGANGKVAVRSPLLSERTLFQLREMTLRFAAKVLDDRLTRQGGEKGIFERVTVLVSTHPESFAPLLDYGSTLSRRLGGELLVLHLEKIPLWGRWFGTRRPLPESLEARVKEAGGKLSILRTRHVPWTLWRFVERTKTTRLVLGHTGESHPWKQSFVRSVLHHFPRIDVEVVLVPTLHPLLPETGEPPVAEL…	C6HVF3
Leptospirillum ferrooxidans	Nitrospirota	–		I0INM1	KdpD domain, Usp domain x2	Yes	No	MNEKLEDFSRFDPFLGTILKMGKGRLKIYLGWAPGTGKTRRALLDLNAMKERGVDVVIGWIEENLRPDVFRLSEMFETIPPVGIHIGSESFPEMDLEFILKRRPSTVFVDELAHGNVLGSRHQNRWEDIEEILDAGISVVTTLNSMHVQDLSEAAGGILGYPVQEIVPVDFIKRADEVVVVDLPPSELTIRIREGNVFPKEQIERALKGAFRESNLIKLRGMTLEFMAKVLDSQLTRQGGKKGVYERITVLVSEHTPSLERLVGYAGNLSRRMGGELLVLHLRKISFLGKRSPPDQEILSRFQQEARGAGGKFSILWTRNPGWTLWRFIQRTKTTRLVMGHAGTQSPWRKSLVRSVLRYFSRIDVEIHLIPTLGQPHPVESAPESDSFLPVSSGMKGRL…	I0IM56
Leptospirillum sp.	Nitrospirota	–		U4QU35	KdpD domain, Usp domain x2	Yes	No	MSAPKKEDLSARKVLHTLLSMGPGRLKVYLGWAPGVGKSRRALLDLATLKKRGIVPVIGWLEDKGREEIRILAGEFRSVPPREVVVAGKSFREMDVEAILRESPPIVFVDELARDNPPVSGRLSRWEEVGRLLESGISVVTTLNAMHVHELAPTVSRLLERPVEVTLPLDFLRKADEIVVVDIPPAELRERIRKGLVFPPEQIDRALKGPYREPNLVRLRELTLDFAARVLDAQLVRQGGKKGVYERVLVLVSDHPEAFKSLLGYGGALSRRLGGELLVLHLRKISLLGKRPPLDRTVLEEMQQAVRENGGKMSVLWTRNFAWTLWRFIQKTGTTRLIMGHAGRVRPWRKSLVRNVLRYFPRIDVEILLLPSLVDLPPVPEPGGGEIPVPEREEGGGTF…	U4QPL6
Lewinella sp.	Bacteroidota	A0A959IEN7		A0A959DZT7	KdpD domain, Usp domain	Yes	No	MDPDHIDHFIRLIRSRRQGRLKVYLGMIAGVGKTYRMLQEAHDLIAAGIDVRIGLIEPHEREETWALMEGIPAIPLKKVYYKGYELKELDLEAIILARPEVVLIDELAHTNIPGCKHEKRWQDVVEILRNGINVITAFNVQHLESMHDKIEKIAGIKVEETVPDRFMAHADEVVNIDLPAEDLIKRMREGKIYKGSLQIARALENYFQPEKILQLRDLALRKVASQLEKKMEKDLPPTGRIHPERFLGCISTNHEGGKKIIRKTARLADHYQAEWYVLYVKTPREETNRIDLKTQRKLLGNFKLAGELGGKVITVPSDDIPGAIFERAVELGITNIVTGRPTFSIWRQLTGKNYFDRLLKRLLNTEIDIIIVF	A0A959E0B2
Limnoglobus roseus	Planctomycetota	–		A0A5C1A5Z6	KdpD domain, Usp domain	Yes	No	MTTDATRPNPERFLSLLREQKQGRLKVYLGFAPGVGKTFEMLQEAQRLKRQGVDVVIGVVETHGRADTVALVGDLEQVPRRRIEYRGVVLEEMDVDAVLARRPTVVLVDELAHTNSPGSRHGKRHQDVEELLRAGVSVITTMNIQHLESLYEMVERFTGVKVKERVPDHVLAQAHQVVNVDLPAEDLQERMRAGKIYPAERVERALSNFFTEPNLNQLREIALEHVAHLLDRRRQERDGAAQANTSERVMVCLSSGSPNALRLLRKGARLAARLGAPWYAVYVQTPGERAEKIDAATERRLADSLTLAQQLYGIPMRFKGKDFPSAVAAFSAEYGITHLVMGRPQQPWYRRWLGPSLLDRLLRTTPGVDVLIVSTTS	A0A5C1AAQ7
Limnoraphis robusta	Cyanobacteriota	–		A0A0F5YFK8	KdpD domain, Usp domain	Yes	No	MIKSNEILKTVNSPVTGKNKVSLRRGKHKIFIGMAPGVGKTYRMLEEGKIIKQDGIDVVIGLLETHGREDTANKAMGLELIPRKNVILSHRSLTEMDTDAIIERQPQLVLIDELAHTNIPGSKFVKRYQDVEQILAAGIDVYSTVNIQHLESLNDLVFRISGIVVRERVPDSVLDEADEVVVVDVTPETLQERLKEGKIYAPEKIDQALNHFFKRRNLIALRELALREVADNVEESGCNGNKSDYCNIRERVLVCISTYPNSIRLLRRGARVSNYMNAKLYGLFVDNQNQFLSKEDSIHIETCERLCKEFHGEFIRVQSTNVLDTIVEVAQTQRITQIVIGETHRSRWQLFFKGSIIQRLMRSLPDIDIHIIATENQERNTII	A0A0F5YIV2
Limnoraphis sp.	Cyanobacteriota	–		A0A9E4JQP4	KdpD domain, Usp domain	Yes	No	MSLRRGKHKIFIGMAPGVGKTYRMLEEGKIIKQDGIDVVIGLLETHGREDTANKAMGLELIPRKNVILSHRSLTEMDTDAIIERQPQLVLVDELAHTNIPGSKFVKRYQDVEQILAAGIDVYSTVNIQHLESLNDLVFRISGIVVRERIPDSVIDEADEVVVVDVTPETLQERLKEGKIYAPEKIDQALNHFFKRRNLIALRELALREVADNVEESGNGSESNYCNIRERVLVCISTYPNSIRLLRRGARISNYMNAKLYALFVDNHNQFLSKEDSIHIETCERLCKEFNGEFVRVQSTNVLDTIVEVAQTQRITQIVIGETHRSRWQLFFKGSIIQRLMRSLPDIDLHIIATENQEREGGFIQ	A0A9E4MTB2
Limnothrix sp.	Cyanobacteriota	–		A0A372DKG0	KdpD domain, Usp domain	Yes	No	MHIPKRGKHKVFIGMAPGVGKTYRMLEEGQQLKAEGMDVVIGLLETHGRKETADKAIGLEVVPPAQIAYQNRLLPEMDVAAICDRQPQLVLIDELAHTNVPTSDRPKRYQDVELILAAGIDVFSTLNIQHLESLNDLVTQITGVVIRERVPDRILEEANEVVVIDVTPETLEERLQDGKVYALDKIPQALTNFFQRRHLIALRELALREVADNVEEQAIDQDSSTPFCNIHERVLVCVSTYEGSMRLLRRAARLANYMNAPLYSLFVCPPDRFLSKSEALQIEGCQRLCEEFGGEFLQVQASNIPQAIANVAKDYRITQIVLGETRRSRWQLLLRGSLTYRLMNLLTEQSVDLHIMSHDGRAQRSQNSAES	A0A1C0VCN8
Limnovirga soli	Bacteroidota	–		A0A8J8FA35	KdpD domain, Usp domain	Yes	No	MDKDQTAQKFLDLIKKSRRGKFKIYIGMSAGVGKTYRMLQEAHALLRNGIDIKIGYIETHNRKETHALLDGLPVIPRRHLFYKGKSLDELDVPAVINLRPEVVIIDELAHTNIEGSKNEKRWQDVMEILEAGINVISAVNIQHIESLNQEVKNITGIEVKERIPDSVIAQADEVVNIDLTADELITRLKEGHIYDAAKIEMALQNFFKSDHILQLRELALKEVASQVVRKVETEITKIHAVKHEHFLACISSNDATAKTVIRKTARLANYYNSNWYVLYVQTPDESSDKIALDKQRHLINNFKLATQLGAEIIKVANKRVAKAIIEQAELKNITTICVGKPHLNLFNIILATNVFKELLKKLSSSHIDLVILS	–
Listeria booriae	Bacillota	–		A0A841VWT6	KdpD domain, Usp domain	Yes	No	MSEEQDFSFRRKTPEELLEEIERLKKGKLKIYIGSAPGVGKTYRMLTEAHELAKEGIDVVIGLVETHNREETAAMIGDLEIIPLKSIDYKSTTFHDLDVKAIIARNPDVVVIDELAHSNIPGSKHAKRFHDVLEILDHRINVLSAVNIQHLESLHDVIQTITGVKVRERIPDYLLDVASEVILIDITAETLQKRLREGKIYASNKINQSLENFFTQRNLSALRELALREVADDVDDKTDKEEARRQAIAMNEKILVCVKNDDNAEKLIRRGWRISNRLRAELFILTAISGDYNELDPYTQKKYNTWKKLATEFGATFIMEKKNNRKIFHIITEIAKKHHITQIILGQSVKTRLEELTKGSIVGAIMRETDGIDIHIVADSRKN	A0A841XZK8
Listeria cornellensis	Bacillota	–		W7BF64	KdpD domain, Usp domain	Yes	No	MESVNRDEQNKKRGKLKIYFGYAAGVGKTYAMLSDAREELARGVDVRIGYLEPHMRKETVELAAGLPQIPLKSIRYREIDLTELDLDGILDAHPDVVLVDELAHTNPEGMRNRKRYQDVSELLDAGISVYTTVNVQHIESLNDLVSSMMDSDLAETIPDWFFDQADQIRLIDVEPDELIKRLEEGKIYSSDSIQVALSHFFTKSNLRVLREMATRKAADRISSSNQKEARTSNTNWLVCVDTSLSAKKLIRWTARAAEAFHGTFTALHVSSGKPLSKDETERLRENMELAEELSAETVTITGSELATAISEYANLSGVTNIVIGKSKKHNWIFGEDLEDTLFHLLDKTEIHMVKTAPEKAKRRLRFSLRDTISWNDTFKMLVALILATLVSEVLLHLGI…	W7C551
Listeria floridensis	Bacillota	W7CLL1		W7BM28	KdpD domain, Usp domain	Yes	No	MSSHNLSFHRKSPEELLKQIEKLKRGKLKIYVGSAPGVGKTYRMLTEAHELQNEQIDIVIGLIETHGRAETAALIPGLEQLPLKEVEYGGKTYTDLDVDAIIERNPEVVIIDELAHSNVPGSLNKKRYEDVQRILDHRINVITAVNIQHLESLRTVIHDITGVSVRERIPDSILDAADEVILIDTTAETLQKRLKEGKIYKKEKIEQSLENFFTTKNLSALREIALREVADDVDDKADKKAARLRAAMMNEKILVCIKNDANAEKLIRRGFRIADRLRSELYILTAIDRELSELPEKVQQEYKEWQELAEQFHARFLIEPIQERKISQVITDVANQKHITQIILGQSVKSRVEELAKGSIVNAIMRQTDGVDIHIVANSRKKLKNKARKSINRFSCLVL…	W7C4L4
Listeria newyorkensis	Bacillota	–		A0A841Z2C0	KdpD domain, Usp domain	Yes	No	MSEEADFSFRRKSPEEILAEIERLKKGKLKIYIGSAPGVGKTYRMLSEAQDLRKEGIDVVIGLVETHNRPETAAMIGELETIPLKEIPYKGTVFQDLDVEAILARNPDVVVIDELAHTNIPGSKHSKRYQDVLEILDHRINVLSAVNIQHLESLHDAVQTVTGVKVRERIPDHLLDTASEVILIDVSAETLQKRLREGKIYASHKINQSLENFFTQRNLSALREMALREVADDVDDKTDKTEAKLRAAAVNEKILVCVKNDDNAEKLIRRGWRIANRLRAELFILTAIPGSLSDLDPYTRKKYESWKKLANEFDAHFLIETNHNRKIFSVITEVAKKHHITQIILGQSVKTRLEELTKGSVVNAIMRETDGIDIHIVADSRKN	A0A841YXQ4
Listeria riparia	Bacillota	–		W7D4V2	KdpD domain, Usp domain	Yes	No	MSEEQDFSFRRKTPEELLEEIERLKKRQTKNLYCSAPGVGKTYRMLTEAHELAKEGIDVVIGLVETHNREETAAMIGDLEIIPLKSIDYKSTTFHDLDVEAIIARNPDVVVIDELAHSNIPGSKHAKRFQDVLEILDHRINVLSAVNIQHLESLHDVIQTITGVKVRERIPDYLLDVASEVILIDITAETLQKRLREGKIYASNKINQSLENFFTQRNLSALRELALREVADDVDDKTDKEEARRQAIAMNEKILVCIKNDDNAEKLIRRGWRISNRLRAELFILTAISGDYNELDPYTQKKYSTWKKLATEFGATFIVEKKNNRKIFHVITEIAKKHHITQIILGQSVKTRLEELTKGSIVGAIMRETDGIDIHIVADSRKN	W7D8K7
Listeria rustica	Bacillota	–		A0A7W1T3U5	KdpD domain, Usp domain	Yes	No	MSEETEFSFRRKSPEEILAEIERLKKGKLKIYIGSAPGVGKTYRMLSEAQDLLNEGIDVVIGLVETHNRPETAAMIGNLETIPLKEIPYKGAVFQDLDVAAILARNPDVVVIDELAHTNIPGSKHSKRYQDVLEILDHRINVLSAVNIQHLESLHDAVQTVTGVKVRERIPDHLLDVASEVILIDVSAETLQKRLREGKIYASHKINQSLENFFTQRNLSALREMALREVADDVDDKTDKTEAQIRAAAMNEKILVCVKNDENAEKLIRRGWRIANRLRAELFILTAIPGSLSDLDPYTRKKYETWKKLAKDFNAQFLIETNHNRKIFNVITDVAKNHHITQIILGQSVKTRLEELTKGSVVNAIMRETDGIDIHIVADSRKN	A0A7W1YFK9
Listeria sp.	Bacillota	–		A0A3N9TRI7	KdpD domain, Usp domain	Yes	No	MSEEADFSFRRKSPEEILAEIERLKKGKLKIYIGSAPGVGKTYRMLSEAQDLRKEGIDVVIGLVETHNRPETAAMIGNLETIPLKEIPYKGTVFQDLDVEAILARNPDVVVIDELAHTNIPGSKHSKRYQDVLEILDHRINVLSAVNIQHLESLHDAVQTVTGVKVRERIPDHLLDTASEVILIDVSAETLQKRLREGKIYASHKINQSLENFFTQRNLSALREMALREVADDVDDKTDKTEAKLRAAAVNEKILVCVKNDDNAEKLIRRGWRIANRLRAELFILTAIPGSLSDLDPYTRKKYESWKKLANEFDAHFLIETNHNRKIFSVITEVAKKHHITQIILGQSVKTRLEELTKGSVVNAIMRETDGIDIHIVADSRKN	A0A3N9U9Z4
Listeria weihenstephanensis	Bacillota	–		A0A1S7FTB2	KdpD domain, Usp domain	Yes	No	MTEENDFSFRRKSPEEILAEIERLKKGKLKIYIGSAPGVGKTYRMLSEAQDLKKEGIDVVIGLVETHKRQETADMIGELETIPLKQINYKGTTFFDLDVEAIIARNPDVVIIDELAHTNIPGSKHSKRYQDVLDILDHRINVLSAVNIQHLESLHDAVQTITSVKVRERIPDHLLDVANEVILIDVSAETLQKRLREGKIYENHKISQSLENFFTQRNLSALREMALREVADDVDDKADKTAAMIRAAAINEKILVCVKNDDNAEKLIRRGWRISNRLRAELFILTAISGTWNDLDPYTRKKYEAWKKLANEFDAHFIVETNHNRKIFNVITDVAKQHHITQIILGQSVKTRLEELAKGSVVNAIMRETDGIDIHIVADSRRN	A0A1S7FWH5
Longimicrobium terrae	Gemmatimonadota	A0A841H1U6	2	A0A841H1P2	KdpD domain, Usp domain	Yes	No	MQESTSPFRDPERPAGPGVFKLYMGSFAGVGKTYRMLQEAHELRARGVDVVAGFVETHGRAETAALAEGLEVIPRRRVEYRGVVLEEMDVDSVLARRPRVALVDELAHTNVPGSRNARRWRDVMELLDAGISVISALNVQHLESLTRTVAETLGVTVRETVPDWVVARADQVVNIDIPAEELRQRLMDGKVYAAERIPAALANFFTPQNLTTLRELALREVASSVDRLRTGIVSRDEGAPRSADRVLVAMSSRPPHTDVLLQKATRLAGRLNTDWYCVYVQTPDEAADRIDAAVQRQLVQNIQTAQRMGAEIVKLQGADVAQAIIRFAREKGVAMIIVGQTHRSRLHRALRGSVIERLIGAAGIDVLVVSLADEAGR	A0A841H1I0
Lunatimonas lonarensis	Bacteroidota	–		R7ZVS6	KdpD domain, Usp domain	Yes	No	MKNSPDYFLQLIQKSKKGRLKVYIGMIAGVGKSYRMLQEAHDLLKAGVDIRIGFIETHGREETEALIEGIPLIPLREVFYKGKVLREMDLEAILRLKPSIVIVDELAHTNIPGSLHAKRWEDVEVLIDAGIHVITAFNVQHLESLNDKVKQLSGIEVTERIPDTFLRKADEVVSIDLPADDLIKRLKEGKIYKEEKIQQALSNFFQAKKILQLRELALLQVAKNLESKINFIQQQQSSIIERFMACVSTEEVLAKKVIRKTARLANNYHAEWFVVYVKTPKESTEKINVRTETKLLQNLKLASTLGANVYIYESNSKGANPIQEIHYQTIHQGTRVISSEHKTIADVLFEAAKNHQATNIVIGKPKQSIWRNISGQNHFHNLVQLISPTDIDLIVVT	R7ZLM1
Luteitalea pratensis	Acidobacteriota	A0A143PKT7	2	A0A143PNU9	KdpD domain, Usp domain	Yes	No	MTHQPRRSADAILSELQEGSRARLRVYIGAAPGVGKTYSMLQDAHAMKAKGLDVVIGIVETYGRADTEVQVGSLEVVPRRRVPYRGVTLEELDVDAVVARHPQMCVVDELAHTNAPGSLRARRYQDVIALLDAGIGVLTAVNIQHLETLNDAVARATGVRVRETVPDTLLDRADEVVNVDVTVEELRTRMREGRIYRPEKIEHALTNFFRKGNLSTLRELALRVVADDVGDKAAGYRAREGLDPPLIPERVMVCMSSNPEAPRVIRTGARIAGRLGSRWYAVYVETPAETPAHIKAGDAEALQQNIRLAESLGATVVNVKAGKAADGLIAFAQREGVTHVIFGQTARSAIELLWKGSTLDRFLRAVPDATVQVVPL	A0A143PI38
Luteitalea sp.	Acidobacteriota	A0A915U8Y7	2	A0A915XM95	KdpD domain, Usp domain	Yes	No	MPVTPAAPRRSPDAILAELQQAARARLRVYIGAAPGVGKTYSMLQDAHGLRAKGVDVVIGFVETYGRADTEAQVGDLEVVPRRTVAYRGVTLEELDVDAVIARHPAVCVVDELAHTNAPGSARAKRYEDVLALLDAGIGVMTAVNIQHLETLNDAVARATGVRVRETVPDTFLERADEVVNVDVTVGELRTRLREGRIYRPEKIEHALSNFFRKGNLSTLRELALRVVADDVGGKAADYRAREGLAPAVIPERVMVCMSSNPEAPRVVRTGARIAGRLGSRWYAVYVETPSETPDTIKARDAEALQQNIRLAESLGATVVRVHAAKPAEGLIAFAQREGVTHVVFGQTARSRWELLWRGSTLDRFLEAVPDATVQVVPLNGHGQH	A0A6A7L9V4
Lyngbya sp.	Cyanobacteriota	–		A0YLI9	KdpD domain, Usp domain	Yes	No	MSLRRGKHKIFIGMAPGVGKTYRMLEEAQILKRDGIDVVIGLLETHGREETANKAMGLELIPRKNVILSHRNLTEMDTNGIIERRPQLVLVDELAHTNIPGSKFVKRYQDVEQIIAAGIDVFSTVNIQHLESLNDLVFRISAVVVRERIPDSVLDEADEVVVVDVTPETLQERLQEGKIYAPNKIDQALNSFFKRRNLIALRELALREVADNVEESGNGSESNYCNIRERVLVCISTYPNSIRLLRRGARVSNYMNAQLYALFVDNPNLFLSKEDSLHVETCERLCKEFNGEFVRVQSTNVLDTIIEVARTERITQIVIGETHRSRWQLFFKGSIIQRLMRSLPDINIHIIATENQEKEGGFIQ	A0YPC6
Macellibacteroides fermentans	Bacteroidota	–		A0A8E2D6V5	KdpD domain, Usp domain	Yes	No	MDREQNIERFVNLLKRSRRGNLKIYIGMIAGVGKSYRMLQEAHELIRNGIDVQIGFIETHERPETAALIEGLTEIPRKKLFYKGKELEEMDLQSILTIHPEVVIVDELAHTNVEGSIHSKRWQDVLDILDAGISVITAVNIQHLEGISEIVSDIAGFEIKERVPDSLLADADEVVNIDLTADELLTRLKSGKIYKQDKIHHALANFFKPETILQLRELALKEVALRVEKKVISTIPVNSGIRHEKFLACISSHEKTPRKVIHKVARLATRFNASFVVLYVQTPKEHPDKIPLANQRYLSNHFKLATELGGEVIQIKSSHVSKGIIKACEENQITTVCIGKPELGFISLLYSLFIYRWFVNRLYKFNIDLIVLT	A0A8E2A1N9
Malacoplasma iowae	Mycoplasmatota	–		A0A6P1LEI0	Truncated DHpCA domain	Yes	No	MEKKNKGKLKIFFGYSAGVGKTYAMLEAAQLLKKQQVDVVVGYYEKHQRPETEKLLKGLEIIPNKKIEYKNNLYEEFDIDKAIARKPAIILVDELAHTNINGSRNNKRYLDILELLDLGIDVYTTMNVQHLESVNDIVTNKTLSNVRETVPDYIFDNADEVELVDIDPKDLLERLKSGKIYNKERITTALENFFTIKNLNILREMSLRQSADKILKFENKNIESNEEVVVLITPSPSSQKNIREASRMAELKHTTFTAIYVEKEISDKPNEQMKNHMDLVEKLGGKLMILYGDDVLSIVVNYIKLHKIKTIVLGATWSKFRSRAFETKLMTLLPDNDFYIVPYNQKKITKRKIFNIKFDWLSTLKLVLAVGILMPIYYFLSNDYYNVLCVLFYFVSLLI…	–
Margalitia shackletonii	Bacillota	–		A0A0Q3TF14	KdpD domain, Usp domain	Yes	No	MFTGDHFDFKRKSPEEILREMEILKHGKLKLYIGSAPGVGKTYRMLLEAHELKQEGIDVVVGLIETHNRPDTMNLFTDLETVPLKDIQYKGKSFKELNVEEIIARNPDVVIIDELAHTNVPGSPNEKRYSDVQDILANGIHVISAVNIQHLESLHDIVQQITGVHVRERIPDSILNFAQEVILVDVTPEILQKRLKDGKIYSSNKIEQALQNFFTKSNLLALRELSLREVANDVDEKAEKENEKNGFETTPAGTCEKILVCIQNDQNAEKLIRRGWRIASRLKAQLYIFHGSRKEIREMTQKEMKKIEGWEQLSIEFNAKFILKNLKNKKVAKAITEVTKEYHITQIILGQSAKSRLEELTKGSIVNDIMRLTSGIDIHIVAEQS	A0A0Q3TDJ7
Marininema mesophilum	Bacillota	–		A0A1H2TQU7	KdpD domain, Usp domain	Yes	No	MTPSSNGQQYRRLTPEEILRKIEKMKRGRLKVYVGAAPGVGKTYAMLREANELKEKGVDIVIGLIEPHGREETAKQVSQLEVLPQKKIHYKGINLEELDVEGILLRNPEVVIIDELAHTNVPGTKNRKRYQDIHDILQAGIHVWTAMNIQHLESVRDIVLKVTGVGINERVPDAVLSEADEIKLVDVSPETLRERLQEGLIYTSDKIEQALNHFFKKGNLVALRELALREVADDIDEQLVKERIGEGIDEPAGVLERILVCVQYRPNAGKLIRRGWRLANRLGAKLVVLHICPRSSVGNESEETVEEWRNLTHQFDGDFVLREAGARRVAQVIVDVCQEHHITQIIMGQSARTRWEEIWKGSIINWIMQRLQTVDIHIVSDR	A0A1H3AQW4
Mastigocladus laminosus	Cyanobacteriota	–		A0A4D9CNA2	KdpD domain, Usp domain	Yes	No	MYPARRGKHKIFIGMAPGVGKTYRMLEEGHALKEEGIDVVVGLLETHGRKETAQMAQGLEILPRKQIPRGNLMLTEMDTDAILARSPQLVLIDELAHTNIPGSPREKRYQDVEIILQNGIDVYSTMNIQHLESLNDLVARITGVVVRERVPDRVLDDANEVVVVDVTPETLQERLLEGKIYESQKIQQALDNFFQRRNLVALRELALREIADNVEEEAREMSAGLANGVNPQGQFCNIQERVLVCISTYPNSLQLLRRGARIANYMNAPFFALFVAAPDRFLTKEESLHIDMCEKLCKEFEGNFIRVPSNDIAEAIAQVAEQYHITQIVIGASQRSRWQILLKGSLTHKLLRLLKNTDLHIIATDKKNTLTEKRL	A0A4D9CP16
Meiothermus granaticius	Deinococcota	–		A0A399F5W6	KdpD domain, Usp domain	Yes	No	MEGLPDPQQLLEAILKGGRGRHKIYVGAAAGVGKTYRALQDLRERLEAGVDAVVGYLETHGRADTARMAEGLPIFPRKQLEYKGVTLSEMDLEGLLERRPALVLVDELAHTNAPSSKNAKRYQDVEELLQAGISVISTMNIQHLESLNDLVARLTGVQVKERVPDRVLLDADEVILVDVTPEVLQERLQAGKIYPKTKIEQALANFFTVENLAVLRELALRSVADKVEEDASAGEDSPAIKERIAVAVTPSPKDVLLIRRGARMARRMRGELYVVYVRNRRLSREEERVLDSHRIITESLEGHFYRLEGRDVAGALADFAKEHGITQLVLGENSNPTWRNFFRLSIIQRLIYLTHDIDIHIIDRRVEGH	–
Meiothermus silvanus	Deinococcota	–		D7BJE2	KdpD domain, Usp domain	Yes	No	MEPAAPDPQQLLEAILKSGRGRHKIYVGAAAGVGKTYRALQELRERLEAGVDAVVGYLETHGRADTARMAEGLPIFPRKQLEYKGVVLPEMDLEGLLARRPALVLVDELAHTNVPGSKNAKRYQDVEELLQAGISVISTMNIQHLESLNDLVARLTGVRVKERVPDRVLLEADEVILVDVTPEVLQERLRAGKIYPKAKIEQALANFFTAENLAVLRELALRSVADKVEEDASVGEDSPAIKERIAVAVTPSPKDALLIRRGARMAQRMRGELHVVHVRNRRLSREEERVLDSHRIITESLEGRFHSLEGRDVAKALADFAKEYGITQLVLGENSNPTWRDFFRLSIIQRLIYLTHDIDIHIMDRRAEER	D7BGV2
Meiothermus sp.	Deinococcota	–		A0A323U221	KdpD domain, Usp domain	Yes	No	MEPAAPDPEQLLEAILKSGRGRHKIYVGAAAGVGKTYRALQELRERLEAGVDAVVGYLETHGRPDTARMAEGLPVFPRKQVEYKGVVLPEMDLEGLLARRPALVLVDELAHTNAPGSKNAKRYQDVEELLQAGISVISTMNIQHLESLNDLVARLTGVRVKERVPDRVLLEADEVILVDVTPEVLQERLRAGKIYPKAKIEQALANFFTAENLAVLRELALRSVADKVEEDASVGEDSPALKERIAVAVTPSPKDALLIRRGARMAQRMRGELHVVHVRNRRLSREEERALDSHRIIAESLEGRFHRLEGRDVARALAEFAKEYGITQLVLGENSNPTWRDFFRISIIQRLIYLTHDIDIHIMDRRPEES	A0A323U1D9
Merismopedia glauca	Cyanobacteriota	–		A0A2T1BYX0	KdpD domain, Usp domain	Yes	No	MIDSQTFTQTNGESLPHLYRRGKHKIFIGMSPGVGKTYRMLEEGHTLKQEGIDVAIALLETHGRVETAAKAAGLEIIPRKQVFWSGSTLTEMDTEAVIARHPQLVLVDELAHTNIPGSIREKRYQDVEQILGNGIDVYSTVNIQHLESLNDLVLKIAGVVVRERIPDRILEEADEVVVVDVTPETLQERLKEGKIYAPNKIDTSLQNFFQKKNLIALRELALREVADNVEEDGIESTNKNYCNVRERVLVCVSTYPNSLQLMRRGARIAGYMNAKLYGLYVDNPNKFLSREESLHIETCIRLCQDFGGEFLQVKSTDTIGTIIDVAKQKRATQVVVGETRRSRWENLLKGSIVQKLVRSLLDVDIHIIANERSAPN	A0A2T1C344
Mesoaciditoga lauensis	Thermotogota	–		A0A7C2XZN5	Truncated DHpCA domain	Yes	No	MTDEENRPSPEELLEIANKEEPSKRGKLTIYFGAAPGVGKTYAMLSDAHARKNEGIDIVIGYVETHKRPETEALLEGMEIIPPLIIDYKGIKLQEVDVEKIKERKPQIVIIDELAHSNAPGSKNMKRYQDVEEILNAGIDVYTAMNVQHLESLKDIVYQITNVRVHETVPDKFVMEANEIKLVDLPPEELLKRLHDGKVYVKDMAEQAVHKFFRPGNLLALRQLALRIVADNVDEKMRDYMKAHAIAGPWVTKERVLVGIFASPYAERLIRATYRLATELGAEWIALHVETEKNKDFSPQENKWLNDALELARNLGGWVAWVKGDDVTNEIINYAKNHNVNKIIIGKPRKTGLFHAISDKFIFEAKGIDIYMIETQIDKNSFERPKRPFRIHGFLNYLL…	A0A7C2XK14
Mesoaciditoga sp.	Thermotogota	–		A0A2J6WH98	Truncated DHpCA domain	Yes	No	MTDEENRPSPEELLEIANKEEPSKRGKLTIYFGAAPGVGKTYAMLSDAHARKNEGIDIVIGYVETHKRPETEALLEGMEIIPPLIIDYKGIKLQEVDVEKIKERKPQIVIIDELAHSNAPGSKNMKRYQDVEEILNAGIDVYTAMNVQHLESLKDIVYQITNVRVHETVPDKFVMEANEIKLVDLPPEELLKRLHDGKVYVKDMAEQAVHKFFRPGNLLALRQLALRIVADNVDEKMRDYMKAHAIAGPWVTKERVLVGIFASPYAERLIRATYRLATELGAEWIALHVETEKNKDFSPQENKWLNDALELARNLGGWVAWVKGDDVTNEIINYAKNHNVNKIIIGKPRKTGLFHAISDKFIFEAKGIDIYMIETQIDKNSFERPKRPFRIHGFLNYLL…	A0A2J6WI16
Mesobacillus zeae	Bacillota	–		A0A398BEB4	KdpD domain, Usp domain x2, First domain mutated Walker B (DT)	Yes	No	MNEEFGRKSAKAYLAAQEKMGRGSLKIILGAVSGAGKTFHLLEEGNRLAAKGITTCIGIADTFDYPGLRDQIGFLEIFPPVIWNHKGRENHDINLERLLDTNPEVVLIDTLAGRNRPCARNKTRLEDVKELLAANISVIATMNITDLERVGELVHSHTGIKVKSCRLPISILEIADEVKLLDVSPESIFARSKEGNIKISKNGDIPEIIMRRAEHLAILREISLRVLAGEVHADLEEYRISRGMKGASGSTEKIMVAAQYHWNGSILVRRGHQIAKRLGAELVIACFLPKNKKLTLEEAAFKASLEKLADKLDAGITELRVVQKHIADEIVEYAIKSCATRLVMGHSKQSRLQEAFHGSILNHILKKAKNIDVILVPDRADTYGERLLPAKNENQRRKE…	A0A398B4Z6
Metabacillus lacus	Bacillota	–		A0A7X2J1J9	KdpD domain, Usp domain	Yes	No	MKESHPYFKRKTPEELLDEIALSNRGKLKLYVGAAPGVGKTYKMLQDALDLRKEGKDIVIGLIETHGRKDTEEQIKDLEFVPLLPISYKDRTFYEVNVKAIIERNPEFIVIDELAHSNITGSKHLKRYMDVEEILQAGINVLSAVNIQHLESVNDIVQQITGVKVRERIPDTFLSKANEIQLIDVTPETLRKRLSEGKIYTRDKIERSLTHFFTTANLSALRELALREVADDVDERIEQISREVVNGPIGVNEKILVCIHYGPTAEKLIRRGWRMANRLKANMYILTVVDEAGKNDPQKEQKMKEWTKLAEQFNATFIIEEKKHRKPATVIVEVAKRYNITQILLGQSARTRWDEIRKGSIVNMIMRDTSNIDIHIVADGR	A0A7X2IYI2
Metabacillus mangrovi	Bacillota	–		A0A7X2S4A6	KdpD domain, Usp domain x2, First domain mutated Walker B (DN)	Yes	No	MAEQFRRKTPEELLDSISKLHRGRLKIILGAVSGAGKTYHMLLEGHALKKKGLDVVIGVIGKGENRPKTEEKIGTLETVMPVQWRRGDTTRYDLDLEALFERNPEVVLVDNLAKRNRPGSPNPSRFDDVLDLLHHGISVVTTLNIYELSGAKQIAKKLTGVNVRLEECLPEDTLTRADEVKLLDVPPESILKRIQEGCPDNLYGELFNKGNLAALRELALRFLAGEVSEDLEDYREKQGLIGASGASERILVTAQYHWNGSILIRRGHQIAKRLGGTLNVVCFVPHNRSVSAEEASFKRSMKKLTEKLDGVFEERVLLNEEASAAIVSYAMKKNITRIVMGHSKKSVWEERVKGSVVNKILRHTRNIDIFLVPDRAEVEGERLLPARQNESGLNPFKRL…	A0A7X2S8U3
Metabacillus sediminilitoris	Bacillota	–		A0A4S4BWQ5	KdpD domain, Usp domain	Yes	No	MGKKHPYFRRKTPEEILKEIQDESRGKLKLYIGAAPGVGKTYKMLQDAHDLVSEGFDVVIGLIETHGRVETEKQIKNLEHVPLKEITYKNKMFFELNVEGVIERKPDIVVVDELAHTNIKGSNNVKRYLDVEEILTAGIDVMSAVNIQHMESVHDIVENITGIRVRERIPDTFVDKANEIQLIDVTPITLRKRLSEGKIYTKEKIMQSLTNFFTEANLSALRELALREVADDVDEKIEQKNGHSFKGPIGLHEKILVCVQYSQTAEKLIRRGWRMANRLKAELYVLNVVNQDPLNMTNLMKQKIDYWRELCEQLNANFILEQKGKSKPSKVIVEVAKRHFITQILLGQSARTRWEEITKGSIVNEIMRDTTNIDIHIVADSKSIKED	A0A4S4BLJ3
Methanobacterium lacus	Archaea	–		F0TA31	Truncated DHpCA domain	Yes	No	MKPQYSRPDPDELLRKIKEEERSNKSKKGHLKIFLGYVAGVGKTYRMLSEAGFLCQKGYDVVAGVVETHGRADTEKLLQGLNIIHKKEIEYNGITIGELDIDKILDVRPEFVLVDELAHTNVPGSRNLKRYQDVEELLKAGINVYSTLNIQHIESINDIVYQITGVKVKETVPDKIIDLADKIELVDLPIDELIDRLKDGKVYIPEKAKDAMNKFFTKRNLVALREMALRYATVHVDYDMDHYLKKENILGPWETSNKIMACISPNNSSRRLIRIAHRFSDRFNAEWFAVYVEPSYKIRQSPDELRKLEINLQLAEKLDGKVFRLTGSISDEITKFADSENITLIMMGHSRRSRLKELIEGSIINQVIQKSDAQVLVVENEKQETEVTDTVNSMDFKPY…	–
Methanobacterium paludis	Archaea	–		F6D4T4	Truncated DHpCA domain	Yes	No	MTEIKRPDPDELLSQIKEEESKQDQNKGYLKIFLGYVAGVGKTYRMLSEARVLNENKKDVVVGIAETHGRKETQDLLKGLEVIPQRKIKYKEILLEEFDIDAVLKRKPDYVMVDELAHTNVPGSRHLKRYNDVEELLSQGITVYTTLNIQHIESVNDIIKQITGVQVKETVPDRIIQMTDKIELVDLPTGELIERLKEGKVYIPEKAKQAMERFFRERNLVALRELALRYTTTHIDYDMDYFLKQEKIIGPWDASNRIMVCISSNSSSEKLIRVAHRFSDLFNVEYFAVYVDPSYKFNMKSEEVIQLDKNLKLAEELDANLFRLAGNKISDEIVSFAKSKNITLIIMGHSRRSRFQKIFEGSVINKVIQKSQAQVLILENENKEFIKTKNVKKPYFSLK…	–
Methanobacterium sp.	Archaea	–		A0A8T3Z5I0	Truncated DHpCA domain	Yes	No	MNEEHRRPDPDQLLSLIKKEESKKDQRRGHLKIFLGYVAGVGKTYRMLSEAHILQNQGKDIVVGIAETHGRSETRELLKGLEVIPRQQIDYRGIILDEMDIDQVLERKPDYVLVDELAHNNVPGSRHLKRYQDVEELLSAGINVYSTLNIQHIESINDIVRQITSVEVRETVPDKIVELADKIELVDLPIDELLERLKEGKVYIPDKAKQAMENFFTEKNLVALREMALRYATVHVDYDMDYYLKKENILGPWETSNRIMVCISPNASSKRLIRIAHRFADRFNAEWFAVYVDPSYNFRLRQGEIQQLENNLKLVDELGGSVFRLTGSISDEIVSLARSKNITLILMGHSRRTRLQELIEGSIINKVIQKSDAQVLVVENEGRHKDSSFGEMDLDTKFD…	–
Methanoculleus bourgensis	Archaea	–		I7L0L2	Truncated DHpCA domain	Yes	No	MTAGEEEVRPLPEDLLAIARRSEEKERGRLTVYLGYAAGVGKTYTMLQDALQRRGRGSMSSSATWRPMAGPRPRHSPRGLRPSPPATVDYQGLALREIDLDAVLERHPEIALVDELAHTNAPNSRHVKRYEDVEELLHAGISVYTTVNIQHVESQNDAVAQITGIRVSETLPDTFISGADEIKLVDVTPEELRLRLRAGKVYVRDMAETAIRRFFSTGNLLALRQLTLRYVATATDLQMIGHMRARAIPGPWPAAERLLVGIRPGPTAGQMVRAGYRLATRFDADWVVLTVDLQSERALTVRERAWLTAALETGRRLGGRIVRLRGEDVADEILRYARRNNVTMIMLGKPRGIDVIFSPVYRVLRRSRGVDIFLYEPKGDFVRIPVHRQVPHLLSWDYA…	A0A0X3BJR9
Methanoculleus sp.	Archaea	–		A0A843L7C5	Truncated DhpCA domain	Yes	No	MAAVEEEVRPLPEDLLAIARRSEEGRGRLTVYLGYAAGVGKTYTMLEDALQRRGEGVDIVIGYVETHGRPETGALAARLEAVPPATIDYQGLTLREMNLDAVLERRPEVALVDELAHTNAPGSRHVKRYEDVEELLHAGISVYTTVNIQHVESQSDAVAQITGVRVLETVPDTFLSGADEIRLVDVTPEELRLRLRAGKVYVRDMAEAAIGRFFSTGNLLALRQLALRYVATATDRQMVGHMRARAIPGPWPAAERLLVGIRPGPTAGQLVRAGYRLAVRLDADWVVLTVDLESERALTLRERAWLTAALETGRRLGGRIVRLRGEDVADEILRYARRNNVTMIMLGKPRGVDSLFSPVYRVLRRSRGIDIVLYEPKEDVVRIPILRQVPHLLSWDYAA…	A0A7C1IC00
Methanomassiliicoccus sp.	Archaea	–		A0A843B4N8	Truncated DHpCA domain	Yes	No	MAADQRPNPDELLKQVVKEEKKRSRGKLKVFLGYSAGVGKTYAMLEDAHRRKDRGADIIVALLESHGRKETEELLVGLEIVPPRLIEHRGIRIEEPDIDAVMARGPELVLVDELAHTNAPGSRHLKRYQDVHELLEAGIDVYTTLNIQHLDSMNDAVAQITGVKVHETIPDSVLDDADEIKIVDIPPNELMQRFREGKVYIPSQAAIAVEHFFTEGNLIALREMTFRSAADHVDEQMLEYMKIRSIPGPWPVGETLLVCIGNNRTLNERLVRAGRRLADELKADWYAIYVETPAHSRLSRKDRMEAMRGLDLAAKMGAKTATSFAVSIAEEVVRFARKNNVIRIIVGRLPRPWWQELVFGSVASQMVSLSGPIDILIITGDSEKEKEDGEREAGAKKPF…	–
Methanomethylovorans sp.	Archaea	–		A0A1V4Y633	Truncated DHpCA domain	Yes	No	MKEDYKRPDPDELLNLLKEEEEKRDSNSGYLKIFLGYVAGVGKTYRMLSEAHVLQEKGKDVVVGIVETHGRIETEQLLENLEVIPRVKIDYKGIVLEEFDIDAVLERKPAYVLVDELAHTNVPGSRHTKRYQDVEELLNVGINVYSTLNIQHIESLNDIVQQITGVEVKETVPDKIIEMADKIEVVDLPFDELIERLKEGKVYVPEKAQKAMSNFFSEKNLIALRETALRYATLHVDSEMGHYLKKEKVMGPWDTSNRIMACVSSSPSSRKLIRIAYRFSHLYNVEWFAVYVEPYADLRMKDDARQQLEKNLELAEELDGKVIRLKGSIANEIVSFAKSKNITLILLGHSRRSRLQEFLEGSVINKVIQKSESQVLVIENKNEFDTGRRKIKKTDLTGL…	A0A842KHM5
Methanoregula boonei	Archaea	–		A7I6Q3	Truncated DHpCA domain	Yes	No	MPNPSDCRQDQRPDPDALLACVQKEELQKVRGKLKIFLGYIAGVGKTYEMLKAAHLRKDEGVDVRIGYIEPHGRKETEALMEGIPVIPNRTIEYHGVKLNEMDLDAILAAHPQLVLVDELAHTNVPGSRHLKRYQDVEELLAAGIDVYSTLNVQHIESLNDVVARITGVIIKEKIPDRVIDEAAEIEVVDLAPPELLQRLREGKVYVPEMAARAIEQFFNEGNLYALRELALRRAAERVDNQMLAYMQTRSIPGPWAVGEYLLVCIGPGPLAERLIRTARRQADRINARWCAIYVETPTHHRLSLEAKEQVDRSLQLAEKLGATTASVFGLNVANTVLEYARQHNVTRIIIGKTLRPRWQEFVFGSVVDQLIHNSGPIDVYVISSGKDLPEKPAEAEPL…	A7I8S2
Methanoregula sp.	Archaea	–		A0A1V4TRF8	Truncated DHpCA domain	Yes	No	MPALPEYRPDPDTLLACIRNEERRKKRGKLKIFLGYIAGVGKTYEMLRAAHLRMTEGVDVRVGYAETHGRRETEALLEGLTIIPRNMMEYRGVLLPEFDLDATLKCRPALVLVDELAHTNVPGSRHLKRYQDIEELLDAGIDVYTTLNVQHIESLKDVVAQITGVIVRETVPDRVIDEADEIEVVDLAPPELLQRLKEGKVYVPEMAAQAIEKFFNEGNLYALRELALRRAAERVDDQMLAYMQTRAIPGPWAAGEHLLVSIGPGPLSERLVRTARRQADRMGARLTAIYVETPAHHRLSREGKEQLTRTMELARKLGAEMVTVFGFGIASSVLDYARRNNITRIIVGKTLRPRWQEYLFGSIVDQLIHDSGTIDVYVISAEEHTPQMIGDIEHLLPAA…	A0A2I0D0V2
Methanosaeta sp.	Archaea	–		A0A257MAP6	Truncated DHpCA domain	Yes	No	MEKDCRPDPDQLLQRLQLEESVSSSSLGHLKILLGAAAGVGKTYKMLEEAQQLKKNCVDVVVALVETHGRAETEILLEGLEIIPRRRLDRGGLETMEMDLDAILARRPAVALVDELAHTNAPGLRHAKRYQDVEELLDAGISVYTTLNIQHVESLNDIVFQITGVRVRETLPDRIIELADEIEVVDLTPEDLLQRFKDGKVYVPVQAEQAVQRFFRKGNLLGLREMALRYAARMVDEDMRSYMERHGILGPWPAGSRLLVCINASSLSERLIRIGQRIAADQDAEWFSVYVESPQETSSTQSARDQLARNLTLARELGAKVQVLSAKNIAEEVIAFSREHNITVIVVGLPRRLLWNRWWRGSVVNEIIRRSGQIHVLVIGGTEANLAKQGASSFSGDIN…	–
Methanosarcina sp.	Archaea	–		A0A0E3LJ96	Truncated DHpCA domain	Yes	No	MERDRYDEEEGRPRAEDLLFIARRDEKKANEGMLTVYLGYSAGVGKTYSMLEDALQRKKEGKDVVIGYIETHDRPETNALADNFEVIPTVSVKHQNLILREVDLDAVIQRHPQIVLVDELAHTNASGSRHVKRYQDIEELSHTGISVYTTVNIQHIESQNDAVAQITGIRVSETVPDTFFSDADEIRLIDITPEELNIRLKAGKVYVKDMAEAAIQRFFRTGNILALRQLALRYMAEYTDKRMIDYMRTRAIPGPWPAAERLLVCIRPGPTAENMVRAASRLAARFDADLIVLSVDIGSDRALSYQERAWLNQALETGRRLGGRIMRYRGSDVADEIIRYARRSNVSMIMLGKPHGLDIFFSPVYRVIRKSRGIDVHLYEPKGNSAHISLKRQIPLYFT…	A0A498GU87
Methanosarcina spelaei	Archaea	–		A0A2A2HVS5	Truncated DHpCA domain	Yes	No	MESNRYDEEGRPRAEDLLFIARRDENKATEGMLTVYLGYAAGVGKTYSMLEDSLQRKREGKDVVIGYIETHDRPETNALVENFEVIPTLSIEHQNLSLREIDLDAVILRHPQIVLIDELAHTNAPGSRHVKRYQDIEELLQAGISVYTTVNIQHIESQNDAVAQIIGIRVSEIVPDAFLSNADEIRLIDVTPEELNLRLKAGKVYVKDMAEAAVQSFFRTGNLLALRQLALRYMAESTDKKMIGYMRTRAIPGPWPAAERLLVCIRPGPTAEHMVRAAYRLATRFDADLIVFSVDVNDERALSPQERSWINQALETGRRLGGKIVRYRGNDVADEILRYARRSNVSMIMLGKPHGLDIFSSPVYRVIRQSHGIDVHLYEPKGKSIYIPLKKQIPLFFTA…	A0A2A2HXP4
Methanosphaerula palustris	Archaea	–		B8GEQ9	Truncated DHpCA domain	Yes	No	MTGDDGRPLPDDLLSLAREDDRRRTEGKLTVYLGYASGVGKTYTMLADALGWRTAGTDVVIGYVETHGRPETDALAARLEAVQPKVVDYLGIHLNEMDLDAVLARNPAVVLVDELAHTMAPGQRHTKRYQEIEELLRAGISVCTTVNIQHIESEHDAVARITGIQVHETVPDTFLELAGDLRLIDLPPDQLVERLHAGKVYIQDMAALAVARFFTPANLIALRQLALRFVAGSTDRELVGLMHSQAIAGPWPAAERVLVGVRTGPYADQMVRAGYRVASRLQAEWIVLSVETEDDLGAPVKDQAHLREALETARRLGGRVVRYRAEDVAGEIIRHAKRNNVTTILLGKPRGLGLFLSPVYRVMRHTQGIALHLVDPIERTRIPIRRQLPIPSIPDAGIA…	B8GKV2
Methanospirillum hungatei	Archaea	–		A0A8F5VM61	Truncated DHpCA domain	Yes	No	MEREENERPDPQDLLTFAEYEESKKSRGSLIIYLGYAAGVGKTYSMLSDGIHAREEGTEIVIGYVETHNRPETDVLAERLEAISCWIQQYRGISLREPDVDLIIQRKPDVVLIDELAHTNAPGSRHTYRYQDIEDILQAGISVWTTLNIQHIESLNEKVSLITKVPIKETVPDTFVAKADEIRVIDISPEGLIKRLLEGKVYVPDLAVQAVNRFFAKENLLALRQFSLRYTAQYSDIRMMRLIKTKSSSDNWPASERILVPIRPGPNAENLIRAGYRLAYRLDAEWTVISVIEEKDTDLPPQEEKWLISALDTARRLGATIIRYRGDDVAADIIRYAKRNHITTILMGKPKGFNVLFSPVYRIIRGARGIDIILNDSRENDKPIPIPRQIGVRIKEEYI…	A0A8F5VQI0
Methanospirillum lacunae	Archaea	–		A0A2V2NFI8	Truncated DHpCA domain	Yes	No	MDDGRPDPDLLLSQIQKEEKKETTGKLKIFLGYAAGVGKTYGMLKAAHDRLAEGIDVRIGYVETHGRSETDALLDGLPIIDRVAVQYKSTILYEMDIDAILALHPALVLVDELAHTNPPTFRHTKRYQDVEELLAAGIDVYTTLNIQHVESLRDVVAKITSIVVHETVPDRIIDLADEIELMDIPPAELQSRLAEGKVYVPDMASRAIEQFFNEGNLFALRELSLRKTADRVDTQMFEYMQTRSIPGPWATSEHLLVSIGPSPLSEKLVRTTKRQADRLNTDWRAVYVETPMHHRLSNKSREQIWKTVKLAESLGGKTETIFGLNIPDTLIEYAKKNNITRIVIGKTLRTRWKEILFGSIVDQMIHKSGDIDVYVISSGDRIKENISYSDESILPVTLP…	A0A2V2N5G7
Methanospirillum sp.	Archaea	–		A0A847VA50	Truncated DHpCA domain	Yes	No	MTGNDGRPSPEDLLVLAMDEERQRAEGRLTVYLGYAAGVGKTYTMLADALARRSDGVDVVIGYVETHGRAETDALAARLEAVPAVTVEYQGLRLREMDVDGVIARRPDVALVDELAHDAAPGRRHAKRYQEIEELLRAGISVWTTVNIQHIESERDAVARITGVRVRETVPDTVLERADDLRLIDLPPDQLIERLQAGKVYVQDMAARAVERFFLPANLTALRQLALRFVAGAADREMVGMMRSQAIAGPWPAAERVLVGVRAGPYADQMVRAGYRMATRMQAGWTVLSVETEGDLEARGEDRARLREALELARTLGAEIVRYRAEDVAGEIVRYARRANVTVILLGKPRGLGILLSPVYRVMRETRGIALHLLDPLEDVPIPIHRQLPRPPTLDVAVG…	A0A847V9F9
Methanothrix sp.	Archaea	–		A0A3N9UYC3	Truncated DHpCA domain	Yes	No	MPEESRPDPDALLRRLQQKEQKTERRAGKLKIFVGAAAGVGKTYQMLEEAESLKKDGVDVVIALVETHGRHETELLLEGQEIIARLQIEHGGIVLEEMDLDGVLARRPAIALVDELAHTNAPGTRHAKRYQDVEELLAAGISVYSTMNIQHAESLNDIVFQITGIRVRETVPDRILQMADQLEVVDLPPEELLARFNEGKVYVPPKAEQAVRQFFRKGNLLGLREMALRYTARKVDDDMRSYMDRHGILGPWPAGSRLLVCISTSSLSERLVRIGQRMAADLNAEWFAVYVESPLERSSAGSAQDQLARNMRLAEELGAKVQVLSGPGISEEILSFARAQNITLMVVGLPRRRLWNPWLRGSVVNEIISRSGPIHVLVIGSTEAEIKEKELTRPEPDEV…	–
Methylobacterium tarhaniae	Pseudomonadota	A0A0J6S171		A0A0J6T316	Truncated DHpCA domain	Yes	No	MREDRRPSPDALLAQARREAPGRGHLKIFLGAAPGVGKTYEMLTAAHARRREGVDVVVGVVETHGRPETEALVTGLEVLPRRAVPYGGAALSEMDLDGLLARKPSLALVDELAHTNAPGSRHPKRYLDVEELLQAGIDVHATLNIQHVESLNDVVAQITRIRVRETVPDSILDRADDIEVIDLSPDDLIRRLREGKVYLPRQAERALAHYFSPGNLTALRELALRRTAQRVDDQLLTHMRAHAIAGPWAAGERVLVCVSEDPRAAGLVRYAKRLADRLRAPFTALTIEGRRSAGLSEAERDRIADTLRLAERLGAETATLPSQGRIADDVIGFAREHNVTHVVVGKSTRSRWFELLNGSVVHDLVRRSGSISVHVVAGEAADGAPAPHKGVRTAAPPRP…	–
Methylobrevis pamukkalensis	Pseudomonadota	A0A1E3H3B4	2	A0A1E3H2S8	KdpD domain	Yes	No	MTPDAGIRPSPDALLTQAAREGRGRLKVFLGAAPGVGKTWAMLDDAHRKRAEGVDVVAALIETHGRSETQAKLAGLPQLPRKPVIHKGRALTELDLDGLLARKPALALIDELAHTNADDSRHEKRWQDVEEVLAAGIDVYTTLNIQHIETLNETVARITGVRVRETVPDGALEMADEIELIDLPPDELVDRLKQGKVYPADQAPARWDRSSSRAT	–
Methylotenera versatilis	Pseudomonadota	D7DPP4	2	D7DKJ9	KdpD domain	Yes	No	MVDTRPDPDQLLDKINKEAEKQKNGRLKIFFGACAGVGKTFAMLAAARSLRLQGVDVIVGIVETHGRNETASQISGLDVLPLKKLEYRGRELSEFDLDAALLRKPRLILVDELAHSNVEGSRHPKRWQDIEELLSVGIDVYTTLNVQHLESLNDVVGQITGIRVNETIPDKVVELH	–
Microcoleus sp.	Cyanobacteriota	–		A0A6P0QC17	KdpD domain, Usp domain	Yes	No	MIGKSKLTNQQASSMSYQQSKRRRGKHKMYIGMAPGVGKTYRMLEEAHQLKEEGIDVVIGILETHGREETAEQAVGLEVVPKKPIVHKGVTLWEMDTDAILERQPQLVLVDELAHTNVPGSEREKRYQDVEVILDAGIDVYSTVNIQHLESLNDVVAKITGVVVRERIPDRILDEATEVVVVDVTPETLQERLIEGKIYAPEKIEQSLQNFFQKRHLVALRELALRELADNIEESAEKTSTPTGQFCKVHERVLVCVSTYPNSAQLLRRGARLASGMKARLYALFIEHPERFLTREESLYIETCEHFCREFGGEFLRIKSANIAEAIAQTAKKYHATQVVIGQSQKSRWDLLLRGSLVQQLVRYLKDVDLHVIATEKPQINGKRKA	A0A6P0Q751
Microcystis aeruginosa	Cyanobacteriota	A0A2Z6UFT7	2	A0A2Z6UHM6	KdpD domain, Usp domain	Yes	No	MRRGRHKIFIGMAPGVGKTYKMLEEGHSLRKQGTDVVIGLLETHGRKETAEKAEGLEIVPRKILEKDGFTLSEMDTEAIIARSPQLCLIDELAHTNAPGSEREKRFQDVEIILSRGIDVYSTVNIQHIESLNDLVARITGVVVRERIPDRILEEADEVIVVDVTAETLEERLLAGKIYAPEKIEQSLNNFFQRRNLIALRELALREVADTVEEEASNSTFIGQFCPVHERVLVCVSTYPNSLRLLRRGARIAGYMNAEFFVIFVDNPDRFLTREEALHIETCERLCREFEGKFLRVKSYQVAEAIAEVAEQERITQIVIGESRQSRWKHFIKGSFTQKLMRLIWQKNIDLHIIATDPKVPVKDAPAKGTKR	A0A1V4BRN7
Microcystis flos-aquae	Cyanobacteriota	–		A0A3E0LSA1	KdpD domain, Usp domain	Yes	No	MRRGRHKIFIGMAPGVGKTYKMLEEGHSLRKQGTDVVIGLLETHGRKETAEKAEGLEIVPRKILEKEGFTLSEMDTEAIIARSPQLCLIDELAHTNAPSSEREKRFQDVEIILSRGIDVYSTVNIQHIESLNDLVARITGVVVRERIPDRILEEADEVIVVDVTAETLEERLLAGKIYAPEKIEQSLNNFFQRRNLIALRELALREVADTVEEEASNSTKFIGQSCPVHERVLVCISTYPNSLRLLRRGARIAGYMNAEFFVIFVDNPERFLTREEALHIETCERLCREFEGKFLRVKSYQVAAAIAEVAERERITQIVIGESLQSRWKHFIKGSFTQKLMRLIWQKNIDLHIIATDPKVPIKDARAKGVKR	A0A3E0LNS6
Microcystis novacekii	Cyanobacteriota	–		A0A552J7S0	KdpD domain, Usp domain	Yes	No	MRRGRHKIFIGMAPGVGKTYKMLEEGHSLRKQGTDVVIGLLETHGRKETAEKAGELEIVPRKILEKGGVTLSEMDTEAIIARSPQLCLIDELAHTNAPGSEREKRFQDVEIILSRGIDVYSTVNIQHIESLNDLVARITGVVVRERIPDRILEEADEVIVVDVTPETLEERLLAGKIYAPEKIQPSLNNFFQRRNLIALRELALREVADTVEEEASNSTKFIGQSCPVHERVLVCVSTYPNSLRLLRRGARIAGYMNAEFFVIFVDNPERFLTREEALHIETCERLCREFEGKFLRIKSYQVATAIAEVAERERITQIVIGESRQSRWKHLIKGSFTQKLMRLIWQKNIDLHIIATDPKVPIKDARAKGVER	A0A552IH76
Microcystis panniformis	Cyanobacteriota	–		A0A0K1RXR0	KdpD domain, Usp domain	Yes	No	MRRGRHKIFIGMAPGVGKTYKMLEEGHSLRKQGTDVVIGLLETHGRKETAEKAEGLEIVPRKILEKEGFTLSEMDTEAIIARSPQLCLIDELAHTNAPGSEREKRFQDVEIILSRGIDVYSTVNIQHIESLNDLVARITGVVVRERIPDRILEEADEVIVVDVTAETLEERLLAGKIYTPEKIQPSLNNFFRRRNLIALRELALREVADTVEEEASNSTFIGQFCPVHERVLVCVSTYPNSLRLLRRGARIAGYMNAEFFVIFVDKPDRFLTKEEALHIETCERLCRDFEGKFLRVKSYQVASAIAEVAEQERITQIVIGESRQSRWKHLIKGSFTQKLMRLIWQKNIDLHIIATDPKVPVKDAPAKGVKR	A0A552PL63
Microcystis sp.	Cyanobacteriota	–		I4IH14	KdpD domain, Usp domain	Yes	No	MRRGRHKIFIGMAPGVGKTYKMLEEGHSLRKQGTDVVIGLLETHGRKETAEKAEGLEIVPRKILEKEGFTLSEMDTEAIIARSPQLCLIDELAHTNAPGSEREKRFQDVEIILSQGIDVYSTVNIQHIESLNDLVARITGVVVRERIPDRILEEADEVIVVDVTPETLEERLLAGKIYAPEKIQPSLNNFFQWRNLIALRELALREVADTVEEEASNSTKFIGQSCPVHERVLVCISTYPNSLRLLRRGARIAGYMNAEFFVIFVDKPERFLTKEEALHIETCERLCREFEGKFLRIKSYQVAAAIAEVAERERITQIVIGESLQSRWKNFIKGSFTQKLMRLIWQKNIDLHIIATDPKVPIKDARAKGVKR	A0A2P1UHC0
Microcystis viridis	Cyanobacteriota	–		A0A552I765	KdpD domain, Usp domain	Yes	No	MRRGRHKIFIGMAPGVGKTYKMLEEGHSLRKQGTDVVIGLLETHGRKETAEKAEGLEIVPRKILEKEGFTLSEMDTEAIIARSPQLCLIDELAHTNAPGSEREKRFQDVEIILSRGIDVYSTVNIQHIESLNDLVARITGVVVRERIPDRILEEADEVIVVDVTAETLEERLLAGKIYAPEKIQQSLNNFFQRRNLIALRELALREVADTVEEEASNSTKFIGQSFPVHERVLVCVSTYPNSLRLLRRGARIAGYMNAEFFVIFVDNPDRFLTKEEALHIETCERLCREFEGKFLRVKSYQVAEAIAEVAERERITQIVIGESLQSRWKHLIKGSFTQKLMRLIWQKNIDLHIIATDPKVPIKNALAKGVKR	A0A552HIZ7
Microcystis wesenbergii	Cyanobacteriota	–		A0A3E0MEX2	KdpD domain, Usp domain	Yes	No	MRRGRHKIFIGMAPGVGKTYKMLEEGHSLRKQGTDVVIGLLETHGRKETAAKAEGLEIVPRKILEKEGVTLSEMDTEAIIARSPQLCLIDELAHTNAPGSEREKRFQDVEMILSQGIDVYSTVNIQHIESLNDLVARITGVVVRERIPDRILEEADEVIVVDVTAETLEERLLAGKIYAPEKIEQSLNNFFQRRNLIALRELALREVADTVEEEASNSTKFIGQSCPVHERVLVCISTYPNSLRLLRRGARIAGYMNAEFFVIFVDKPDRFLTKEEALHIETCERLCREFEGKFLRVKSYQVAAAIAEVAERERITQIVIGESLQSRWKNFIKGSFTQKLMRLIWQKNIDLHIIATEPKVPIKNARAKGVKR	A0A3E0LW36
Micromonospora chalcea	Actinomycetota	A0A365UUQ7		A0A365URJ8	Truncated DHpCA domain	Yes	No	MGRGELRIYLGAAPGVGKTYAMLEEAQRRAERGTDVVVGLVETHGRRHTAEMIGDLEVVPRRSMTYRGAEFTEMDLDAVLERRPEVVVVDELAHTNVPGSRHDKRWQDVQELLDAGISVLSTVNVQHLESLNDVVAQITGTTQRETVPDQVVRAAEQVELVDMTPEALRRRMAHGNIYRPDRIDAALGNYFRVGNLTALRELALLWLADKVDEQLDAYRAQQGISDTWEARERVVVALTGGPEGETLIRRAARIAARSKGADLLAVHVARSDGLAGADPAQLARQRVLVESLGGTYHQVLGTDIPAALLDFARGVNATQLVLGASRRGRFAQVFARGVGVTTTALSGPIDVHLVTHPEAGRGRRGTSVPAALSRRRRLIGYALAVLGMPLLTLVLRTLP…	A0A365UW37
Microterricola pindariensis	Actinomycetota	A0A2S6JRE9	2	A0A2S6JFB7	KdpD domain	Yes	No	MSRGRLRVLLGAAPGVGKTFTMLEEGRRLRLAGKDVVVALVETHGREGTAEMLDGFEIVPRTVSEHRGVLLDEMDVDAVLARHPEIALVDEL	–
Mucilaginibacter achroorhodeus	Bacteroidota	–		A0A563TZG7	KdpD domain, Usp domain	Yes	No	MPQDPSNGNSVKDFIDLVKKSRRGKLKVYIGMSAGVGKTYRMLQEAHALKRNGIGVQIGFVETHNRTETHALLAGLSVIERRKIFYKGKELEEMDLQAILNSHPEVVVVDELAHSNIEGSKNSKRWQDVFDILEAGISVITAVNIQHLESLNEEIEEITGIPITERIPDKILETADEIVNIDLTADELIDRLKDGKIYDSSKIKRALENFFQNDKILQLREIALKEVAHYLERKIDIEVPRQIKLRPERFLACISTNAETAKIVIRKTARLASYYRSPWIVLYVQQSSESMERIKLDKQRHLINNFKLAIELGAEVIKLKSDRITQTIIQVAEERDITTICIGKPHLNLWQVILKTTVFNELLKNIAARETDLVILS	A0A563U9T8
Mucilaginibacter agri	Bacteroidota	–		A0A965ZGI2	KdpD domain, Usp domain	Yes	No	MEERSDNTVKTFIDLVKKSRRGKFKIYIGMSAGVGKTYRMLQEAHALLRNGIDIQIGYIETHNRAETHALLNGIPLIPRRKVFYKGKELEEMDLHAILNRHPEVVIVDELAHTNIEGSKNSKRWQDVLDILEAGISVISAVNIQHLESMNQEIEAITGITIGERIPDKVLELTDEIVNIDLTADELIDRLKDGKIYDKSKVNIALQNFFQPDKILQLRELALKEVAHHVERKIDIEIPKQIKLRGEKFLACMSSNQETARVVIRKTARLASYYRSPWVVLYVQSSSESGDRIKLDKQRHLINNLKLATELGAEVVKVKSDQITQTIIQVADEREITTICIGKPHLNLFQVILRTAIFNQLLKHIAAKETDLVILS	A0A965ZDR1
Mucilaginibacter aquatilis	Bacteroidota	–		A0A6I4IQ78	KdpD domain, Usp domain	Yes	No	MSQREETKDSSVKDFIELVKRSRRGKLKIYIGMSAGVGKTYRMLQEAHALLKNGIDIQIGYIETHMRAETHALLNGIPLIPRRTTFYKGKELEEMDLQSILNRHPEVVIVDELAHTNIEGSKNGKRWQDVTDILDAGISVITAVNIQHLESLNEEVENITGIAITERIPDKVLEMADEIVNIDLTADELIERLKAGKIYDKAKVERALENFFRNEKILQLRELALKEVAHHLERKIDIEIPKQIKLRPERFLACISSNHETAKVVIRKTARLASYYRSPWLVLYVQSSNESMDKIKLDKQRHLINNFKLATELGAELLKIKSDNIAQTIMKITEEREITTICIGKPHLNLFQVILRTAIFNQLLTKIATTETDLVILS	A0A6I4I7C3
Mucilaginibacter arboris	Bacteroidota	–		A0A7K1SX42	KdpD domain, Usp domain	Yes	No	MTVENKDQSVEHFLELIKRSRRGKFKVYIGMIAGVGKTYRMLMEAQALLRNGIDVKIGYIETHNRIETESQLPGLPIIPCRKLFYKGKELEEMDVQGILHSSPEVVIVDELAHSNIEGSKNQKRWQDVVDILNAGISVISAVNIQHLESLNDEVQRVTGIAVAERIPDSIIETADEVVNIDLTAEELIGRLQAGKIYDQSKVQTALSNFFQPDKILQLRELALKEVAHQLERKINAEVPKNIKLKEERFLACISSNNETARNVIRKTARLASYYRSRWIMLYVQTSTETGNRIRLNKQRYLINNMKTATELGAEVIKLKSDSISSSIIAIAEMHEITTICIGKPHFNIFQIILKTAVFNQLLKKLSASAIDLIILS	A0A7K1STT9
Mucilaginibacter auburnensis	Bacteroidota	–		A0A2H9VQG5	KdpD domain, Usp domain	Yes	No	MVSDSNNGSVKDFIELVKKSRRGKLKIYIGMSAGVGKSYRMLQEAHALLKNGIDIQMGYIETHRRAETHALLDGLPVIPRRNIFYKGKELEEMDLQAILSRHPEVVIVDELAHTNIEGSKNAKRWQDVVDILDAGTSVITAVNIQHLESLNEEIEDITGIAITERIPDKILEMADEIVNIDLTADELIARLREGKIYDKSKIELAIQNFFRSEKILQLRELALKEVAHHLERKIDIEVPKQIKLRPERFLACISSNHEIAKVVIRKTARLASYYRSSWIVLYVQSSGESMDKIKLDKQRHLINNFKLATELGAEVLKIKSDKIGQAIMGVAEEREITTICIGKPHVNLFQLILRTAVFNELLTKIAITETDLVILS	A0A2H9VS27
Mucilaginibacter celer	Bacteroidota	–		A0A494VUJ2	KdpD domain, Usp domain	Yes	No	MENTKEQSVEHFLELIKKSRRGKFKVYIGMSAGVGKTYRMLQEAQTLMRNGIDVKIGYIETHNRKETHALLEGLPVIPRRRLFYKGKELEEMDLKAVISLRPEVVIVDELAHTNIEGSSNEKRWQDVLEILNAGINVISAVNIQHMESLNEEVERITGATIHERVPDKVLQLADEVVNIDLTADELIERLKEGKIYDEKKIPTALNNFFQVERILQLRELALREVAHQVERKIDIEVPKTIKLRPELFLACISTNDASAKIIIRKTARLSSYYRSKWYLLYVQTSGESSDKINLAAQRHLINNMKLATQLGGEVLKIKSDHVARTIWETAEKYDITTICIGKPRFKFYQLIMKTAVFTQLLNKMSKTDIDLVILS	A0A494VRL9
Mucilaginibacter conchicola	Bacteroidota	–		A0A372NTQ7	KdpD domain, Usp domain	Yes	No	MPEETSNGNSVKDFIDLVKKSRRGKLKVYIGMSAGVGKTYRMLQEAHALKRNGIGVQIGFVETHNRAETHALLAGLSVIERRKIFYKGKELEEMDLQAILNNHPEVVVVDELAHSNIEGSKNGKRWQDVFDILEAGISVITAVNIQHLESLNEEIEQITGIPITERIPDKILESADEIVNIDLTADELIDRLKDGKIYDSSKIKRALENFFQNDKILQLREIALKEVAHYLERKIDIEVPRQIKLRPERFLACISTNAETAKIVIRKTARLASYYRSPWIVLYVQQSSESMERIKLDKQRHLINNFKLAIELGAEVIKLKSDRITQTIMQVAEDRDITTICIGKPHLNLWQVILKTTVFNELLKNIAARETDLVILS	A0A372NR98
Mucilaginibacter corticis	Bacteroidota	–		A0A556MTA8	KdpD domain, Usp domain	Yes	No	MATDNKEQPVEHFLDLIKKSRRGKFKIYIGMSAGVGKTYRMLQEAHALLKNGVDIQIGYIETHNRAETHALLAGIPVIARRKIFYKGKELEEMDLKAVLNRHPEVVIVDELAHSNIEGSKNAKRWQDVLDILEAGINVISAVNIQHLESLNQEIEEITGIAITERIPDKVLEMADEIVNIDLTADELITRLNEGKIYDKEKVARALKNFFQSEKILQLREIALKEVAHHLERKIDIEIPKQIKLRPEKFLACISSNAETSKIVIRKTARLASYYRSPWIVLYVQSSNESLDRIKLDKQRYLINNFKLATELGAEVLKVKSDEITQTIMKVAEEREITTICIGKPHLNLFQVILRTTIFNSLLKKIAATETDLVILS	A0A556MSR3
Mucilaginibacter frigoritolerans	Bacteroidota	–		A0A562TYY6	KdpD domain, Usp domain	Yes	No	MNEEQNKEQSVEHFLDLIKRSRRGKFKIYIGMSAGVGKTYRMLLEAQTLMRNGIDVKIGYVETHNRKETVAQLEGLPLIPRRKLFYKGKELEEMDLNAIINLRPEVVIVDELAHSNIEGSKNEKRWQDVMDILNAGINVISAINIQHIESLNEEVEKITGTAINERIPDKVLQMADEVVNIDLTADELIDRLKEGKIYDEKKVPLALNNFFQTERILQLRELALREVAHQVERKIDIEVPKTIKLRPELFLACISTNEASAKIIIRKTARLASYYRSKWYLLYVQTSNESSDKINLASQRHLINNMKLATQLGGEVLKVKNDNIAKTIWETAEKYDITTICLGKPHFKFYQLVMKTAVFTQLLNKMSQTHIDLVILS	A0A562TM15
Mucilaginibacter galii	Bacteroidota	–		A0A917JCD6	KdpD domain, Usp domain	Yes	No	MPEEEHKDGSVKDFLELVKRSRRGKLKVYIGMSAGVGKTYRMLQEAHALLKNGIDIQIGYIETHMRAETHALLAGLPVIVRRKTFYKGKELEELDVQTVINRHPEVVIVDELAHTNIEGSKNSKRWQDVMDILEAGISVITAVNIQHLESLNEDVEKITGILITERIPDKILDIADEIVNIDLTADELIERLKEGKIYEKAKIERALSNFFRNEKILQLRELALKEVAHHLERKIDIEVPKQIKLRPEKFLACISSNAETAKVVIRKTARLASYYRSPWIVLYVQSSNESMDRIKLDKQRFLINNFKLATELGAEVLKMKSDQITQTIMQVAREREVTTICIGKPHLSLFQVIIKTAIFNELLKNLSATETDLVILS	A0A917N368
Mucilaginibacter gilvus	Bacteroidota	–		A0A444MQM6	KdpD domain, Usp domain	Yes	No	MAQEQNRKDDSVKNFIELVKKSRRGKLKIYIGMSAGVGKTYRMLQEAHALLKNGIDIQIGYIETHNRAETHALLAGVPFIGRRKIFYKGKELEEMDLQGILNRHPEVLIVDELAHSNMEGSKNGKRWQDVRDILEAGISVITAVNIQHLESLNEEIESITGIAITERVPDKVLELADEIVNIDLTADELISRLKEGKIYDKAKVATALQNFFRNEKILQLREIALKEVAHHLERKINVEVPKQIKLRPEKFLACISSNAETAKIVIRKTARLASYYRSPWIVLYVQSSSESLDRIKLDKQRHLINNFKLATELGAELIKIKNDAITKTIMQVAEEKEVTTICIGKPHLNLWQVILRTAIFNELLTKIAATETDLVILS	A0A3S3US55
Mucilaginibacter ginkgonis	Bacteroidota	–		A0A6I4I2I7	KdpD domain, Usp domain	Yes	No	MAPHTVHTNDEVKSFIELLKKSRRGKLKVYIGMSAGVGKSYRMLQEAHALLKNGINIQIGYIETHNRAETHALLNGLPVIERRKTFYKGKELDEMDLQTILIRHPEVVIVDELAHSNIEGSKNAKRWQDVLDILNAGISVITAVNVQHLESLNEEAEEITGIKITERIPDKLLEIADEIVNIDLTADELIARLREGKIYDKSKIERALQNFFQNDKILQLRELALKEVAHHVERKIDIEVPKQIKLRPERFLACISSNAETAKVVIRKTARLASYYRSPWTVLYAQIPSESSDRIKLDKQRHLINNLKLAVELGAEVMRIPSDNVTQTIMNVAREKEITTICIGKPHLNLFQVILRTTVFNQLLKSLAATETDLVILS	A0A6I4I1S9
Mucilaginibacter ginsenosidivorans	Bacteroidota	–		A0A5B8US21	KdpD domain, Usp domain	Yes	No	MNEENNKESVQHFLELIKKSRRGKFKIYIGMSAGVGKSYRMLMEAQALMRNGIDVKIGYIETHKRKETEALLEGLPVIPRRKLFYKGKELEEMDLKAIISLRPEVVIVDELAHSNIEGSKNEKRWQDVMDILNAGINVISAVNIQHLESINEEVERITGATISERIPDKVLQMADEVVNIDLTADELIERLKEGKIYDEKKIQTALSNFFQAERILQLRELALKEVAHQLERKIDTEIPKNIKLRPELFLACISTNDDSAKIIIRKTARLASYYRSRWFVLYVQTSHESADKINLASQRHLINNMKNATQMGAEVLKIKSDNIAKTIWETADKYDITTICIGKPRFKFYQLVMKTAVFTQLLNKMSKTDIDLVILS	A0A5B8UUU1
Mucilaginibacter glaciei	Bacteroidota	–		A0A926NP03	KdpD domain, Usp domain	Yes	No	MEEQQEHKDTSVKNFIELVKKSRRGKLKIYIGMSAGVGKSYRMLQEAHALQRTNIDIQIGYIETHNRAETHALLEGLPLIPRRKTFYKGKELEEMDLQAIINRHPEVVIVDELAHTNIEGSKNNKRWQDVLDILEAGISVITAVNIQHLESLNEDVEQITGIAITERIPDKILDLADEVVNIDLTADELVDRLKQGKIYEKAKIERALQNFFQSDKILQLRELALKEVAHHVERKIDTEIPKQIKLRPEKFLACISSNSETAKIVIRKTARLASYYRSPWIVLYVQSSGESLDRIKLDKQRHLINNFKLATELGAELIKLKSDAITQTIMQVAEEKEVTTICIGKPHLNLWQVILRTAIFNELLNKIAKTETDLVILS	A0A926NYI2
Mucilaginibacter gossypii	Bacteroidota	–		A0A1G7R4X3	KdpD domain, Usp domain	Yes	No	MNEDTKEQSVEHFLELIKKSRRGKFKVYIGMSAGVGKTYRMLQEAQTLLRNGIDVKIGYIETHNRKETHALLEGLPVIPRRKLFYKGKELEEMDLKAVISLRPEVVIVDELAHTNIEGSSNEKRWQDVLEILNAGINVISAVNIQHMESLNEEVQRITGATINERVPDKVLQLADEVVNIDLTADELIERLKEGKIYDEKKIPTALSNFFQAERILQLRELALREVAHQVERKIDIEVPKTIKLRPELFLACISTNDESAKIIIRKTARLSSYYRSKWYLLYVQTSRESSDKINLAAQRHLINNMKLATQLGGEVLKVKDDNVARTIWETAEKYDITTICIGKPRFKFYQLIMKTAVFTQLLNKMSKTDIDLVILS	A0A1G8LQ76
Mucilaginibacter gossypiicola	Bacteroidota	–		A0A1H8S2Z1	KdpD domain, Usp domain	Yes	No	MSEETKEQSVEHFLELIKKSRRGKFKVYIGMSAGVGKTYRMLQEAQTLLRNGIDVKIGYIETHNRKETHALLEGLPVIPRRKLFYRGKELEEMDLKAVISLRPEVVIVDELAHTNIEGSSNEKRWQDVMEILNAGINVISAVNIQHMESLNEEVQRITGATINERVPDKVLQLADEVVNIDLTADELIERLKEGKIYDEKKIPTALSNFFQVERILQLRELALREVAHQVERKIDIEVPKTIKLRPELFLACISTNDESAKIIIRKTARLSSYYRSKWYLLYVQTSRESGDKINLAAQRHLINNMKLATQLGGEVLKIKSDHVARTIWETAEKYDITTICIGKPRFKFYQLIMKTAVFTQLLNKMSKTDIDLVILS	A0A1H8U614
Mucilaginibacter gotjawali	Bacteroidota	–		A0A110B169	KdpD domain, Usp domain	Yes	No	MNDENKEQSVEHFLELIKKSRRGKFKIYIGMSAGVGKTYRMLTEARTLLRNGIDVKIGYVETHKRRETEVLVEGLPIIPRRKLFYKGKELEEMDLNAIINLRPEVVVVDELAHTNIEGSKNEKRWQDVMDILNAGINVISAVNIQHIESLNEEVEKITGASINERIPDKVLQMADEVVNIDLTADELVDRLKEGKIYDEKKIQQALNNFFQAERILQLRELALREVANQVERKINTEVPKNIKLRPEIFLACISTNEESAKIIIRKTARLASYYHSNWFLLYVQTSNESSDKINLASQRHLINNFKLATQLGAEVLKVKSNNIAKTIWETAEKYDVTTICLGKPHFKFYQLVMKTAVFTQLLNKMSKTHIDLVILS	A0A120MXR1
Mucilaginibacter gracilis	Bacteroidota	–		A0A495J1C7	KdpD domain, Usp domain	Yes	No	MEKEESVQHFLELIKRSRRGKFKIYIGMSAGVGKTYRMLLEAQALLRSGIDVKIGYVETHKRLETEAQLTGLPIIPRRKLFYKGKELEEMDLKSIISTHPDVVVVDELAHTNIEGSPNEKRWQDVVEILNAGINVISAVNIQHIESLNEEVEKITGVTINERIPDSILQLADEVVNIDLTADELIDRLKAGKIYDERKIPTALNNFFQAERILQLRELALKEVAHQVERKIDIEVPKNIKLRPELLMACISTNEETAKVIIRKTARLASYYRSKWYVLYVQTDGESSDKINLASQRHLINNFKLATQLGGELLKVKSNNIAKTIWQAAEEHGVTTICLGKPQFKFYQLILKTAVFTQLLNKMSKTHIDIVILS	A0A495JAL1
Mucilaginibacter lappiensis	Bacteroidota	–		A0A841J7C6	KdpD domain, Usp domain	Yes	No	MEENKEQSVEHFLDLIKRSRRGKFKIYVGMSAGVGKTCRMLQEAHALLRNGIDVKIGYIETHMRKETQELIDGLPVIPRRDLFYKGKQLQEMDLQAILSLRPEIVIVDELAHTNIEGSKNEKRWQDVVDILEAGINVISAMNIQHIESLYEDVKSITGIEVNERVPDNVLRQADEVVNIDLTADELVARLKEGKIYTSDKIDFALKNFFQSEKILQLRELALKEVATHVERKIQTEVPGMLQTRRERLMCSISTNNKTAKLIIRKTARLATYYNAKWFVLYIQTPKESADRIGLADQRHLINNFKLATQMGAEVVRVKSKVVATGMIKAVEDKKITTLCMGKPHLSLFGIILKTTTFNGLLKTLNKLDVDLVILS	A0A1N7DAH1
Mucilaginibacter limnophilus	Bacteroidota	–		A0A437MSP3	KdpD domain, Usp domain	Yes	No	MAADESKENSVKKFLDLVKKSRRGKFKVYLGMSAGVGKTYRMLQEAHALLRNGIGIQIGYIETHNRAETHALLAGLPLIPRRKLFYKGKELEEMDVPAIISRHPEVVIVDELAHTNIEGSQNTKRWQDVMDILDAGISVISAVNIQHLESLNEEIEKITGISVSERIPDKILETADEIVNIDLTADELITRLKEGKIYDTTKIQRALGNFFQSDKILQLRELALKEVAHHVERKIDIELPKQIKLRPEKFLACISSNAGTAKVVIRKTARLASYYRSTWIVLYVQSSGESMDRIKLNKQRHLINNFKLATELGAEVLKVKSDSIAQTIMQVAEEREVSTICIGKPHINLFQVILRTAIFNQLLRKIAATETDLVILS	A0A3S2UJF4
Mucilaginibacter mali	Bacteroidota	–		A0A7D4PUD5	KdpD domain, Usp domain	Yes	No	MENNRVKDFIDLVKRSRRGKLKIYIGMSAGVGKSYRMLQEAHALVRNSIGIQIGYIETHNRAETHALLAGLPLIARRKIFYKGKELEEMDLQAILNRHPEVVIVDELAHTNIEGSKNSKRWQDVVDLLEAGISVITAVNIQHLESLNQEIEEITGIAITERIPDKILEMADEIVNIDLTADELIDRLKDGKIYEKAKIERALQNFFQSDKILQLREIALKEVAHHLERKIDSEIPKQIKLRPERFLACISSNAETAKVVIRKTARLASYYRSPWIVLYVQSSSESMERIKLDKQRHLINNFKLATELGAEVIKLKSDQITQTIMKVANEREITTICIGKPHLNLFQVILRTAVFNELLKNIAANEIDLVILS	A0A7D4PVN7
Mucilaginibacter mallensis	Bacteroidota	–		A0A1H2BN21	KdpD domain, Usp domain	Yes	No	MIPEKEQSVKHFLELIKKSRRGKFKIYIGMSAGVGKSYRMLQEAQALMRSGIDVKIGYIETHKRKETEEQLEGLSIIPRRKLFYKGKELDEMDLNAILNLRPEVVVVDELAHTNIEGSQNEKRWQDVMTILNAGINVISAVNIQHIESLNEEVEEITGTAINERIPDKVLQMADEVVNIDLTADELITRLKDGKIYDEKKVPLALNNFFQSEKILQLRELALREVAHQVERKIDIEVPKTIKLRPELFLGCISTNEESAKIIIRKTARLASYYRSKWYILYVQRSNESSDKINLASQRHLINNMKLATQLGGEVIKVKSDEIAKSIWETAEKYDITTICIGKPRFKFYQLVMRTAVFTQLLNKMSKTNIDLVILS	A0A1H2BY32
Mucilaginibacter myungsuensis	Bacteroidota	–		A0A929PUX7	KdpD domain, Usp domain	Yes	No	MDNTVKDFIELVKKSRRGKLKVYIGMSAGVGKTYRMLQEAHALLKSGINIQIGYIETHMRAETHALLGGLPVIPRRKIFYKGKELDEMDLQSVLNRHPEVVVVDELAHTNIEGSKNSKRWQDVADILEAGISVITAVNIQHLESLNEEIEEITGIAITERIPDKILEMADEVVNIDLTADELIDRLKHGKIYDKSEIERALQNFFRNDKILQLREIALKEVAHHLERKIDVEVPKQIKLRPERFLACISSNAETAKVVIRKTARLASYYRSPWVVLYVQSSGESMERIKLDKQRHLINNFKLATELGAEVIKIKSDQIALTIMQIADEREITTICIGKPHLSLFQVILRTAIFNQLLKNIAAKETDLVILS	A0A929L092
[truncated: 4,735 more rows]

## Sheet: Acidobacteriota
Species	Phylogenic group	gram-positive/-negative	KdpE accession	Riboswitch	# KdpD	KdpD accession	KdpD description	KdpD length	Walker AB	His Kinase	Sequence	Diadenylate cyclase accession
[truncated: 68 more rows]

## Sheet: Actinomycetota
Species	Phylogenic group	gram-positive/-negative	KdpE accession	Riboswitch	# KdpD	KdpD accession	KdpD description	KdpD length	Walker AB	His Kinase	Sequence	Diadenylate cyclase accession
[truncated: 1,527 more rows]

## Sheet: Aquificota
Species	Phylogenic group	gram-positive/-negative	KdpE accession	Riboswitch	# KdpD	KdpD accession	KdpD description	KdpD length	Walker AB	His Kinase	Sequence	Diadenylate cyclase accession
[truncated: 3 more rows]

[truncated: 29 more sheets: Archaea, Armatimonadota, Bacillota, Bacteroidota, Balneolota, Bdellovibrionota, Campylobacterota, Chlamydiota, Chlorobiota, Chloroflexota, Cyanobacteriota, Deferribacterota, Deinococcota, Desulfobacterota, Fusobacteriota, Gemmatimonadota, Lentisphaerota, Mycoplasmatota, Myxococcota, Nitrospirota …]
