# Supplementary material for: KdpD is a tandem serine histidine kinase that controls K+ pump KdpFABC transcriptionally and post-translationally
Source: Nat Commun. 2024 Apr 15;15:3223. doi: 10.1038/s41467-024-47526-8 (PMC11018627; doi:10.1038/s41467-024-47526-8)
Supplement: Supplementary file 5 — Supplementary Data 2 [file 41467_2024_47526_MOESM5_ESM.xlsx]

## Sheet: TotalStats
Phylum	Hits		Full length	KdpD domain, Usp domain	KdpD domain, Usp domain x2	Truncated DHpCA domain	KdpD domain, Usp domain + TM domain, GAF domain, DHpCA domain	Truncated DHpCA domain + TM domain, GAF domain, DHpCA domain	Truncated KdpD domain, Truncated DHpCA domain	KdpD domain + Usp domain, TM domain, GAF domain, DHpCA domain	Usp domain, TM domain, GAF domain, DHpCA domain	Truncated KdpD domain	Truncated DHpCA domain + Usp domain, TM domain, GAF domain, DHpCA domain	TM domain, GAF domain, DHpCA domain	KdpD domain, Usp domain, GAF domain, truncated DHpCA domain + TM domain, GAF domain, DHpCA domain	KdpD domain, Usp domain + GAF domain, DHpCA domain	Full length, Mutated catalytic His	KdpD domain, Usp domain + DHpCA domain	KdpD domain, Usp domain + TM domain, GAF domain + DHpCA domain	Usp domain, TM domain + GAF domain, DHpCA domain	KdpD domain	Full length, No Walker A motif	Full length, Mutated Walker A/B motifs + KdpD domain, Usp domain	KdpD domain, Usp domain + Usp domain, TM domain, GAF domain, DHpCA domain	No KdpD	Truncated KdpD domain, Truncated DHpCA domain + DHpCA domain	Truncated KdpD domain, Usp domain, TM domain	Truncated KdpD domain, Usp domain, TM domain + GAF domain, DHpCA domain	Full length, Mutated Walker A/B motifs + Truncated DHpCA domain	KdpD domain + TM domain, GAF domain, DHpCA domain
Acidobacteriota	37	37	3	2			31							1
Actinomycetota	1511	1511	1432	7		5	10	2		1	1	1		1								8		4	39
Aquificota	3	3		2		1
Archaea	49	49				17			1																31
Armatimonadota	5	5	1	2			1											1
Bacillota	694	694	360	131	80	1	62	28					2	4	1							6	3	2	13				1
Bacteroidota	583	583	15	561												2									5
Balneolota	1	1		1
Bdellovibrionota	10	10	5	5
Campylobacterota	19	19	7			12
Chlamydiota	6	6	2														4
Chlorobiota	3	3		2																					1
Chloroflexota	25	25	7	1			15							1																1
Cyanobacteriota	131	131		122	2		1							1											5
Deferribacterota	1	1		1
Deinococcota	28	28		28
Desulfobacterota	10	10	5	3			2
Fusobacteriota	5	5		5
Gemmatimonadota	3	3					2											1
Lentisphaerota	2	2		2
Mycoplasmatota	2	2				2
Myxococcota	35	35	11	24
Nitrospirota	10	10	6		4
Planctomycetota	31	31	18	10			2																	1
Pseudomonadota	2161	2161	2054	2		19	13	2		2				5			4	1	1	1	1	5		1	47	1	1	1
Spirochaetota	57	57	55													1						1
Synergistota	1	1						1
Thermodesulfobacteriota	35	35	25	9																					1
Thermodesulfobiota	2	2				2
Thermomicriobiota	1	1					1
Thermotogota	2	2				2
Verrucomicrobiota	32	32	30	2
Other	415
			Full length	KdpD domain, Usp domain	KdpD domain, Usp domain x2	Truncated DHpCA domain	KdpD domain, Usp domain + TM domain, GAF domain, DHpCA domain	Truncated DHpCA domain + TM domain, GAF domain, DHpCA domain	Truncated KdpD domain, Truncated DHpCA domain	KdpD domain + Usp domain, TM domain, GAF domain, DHpCA domain	Usp domain, TM domain, GAF domain, DHpCA domain	Truncated KdpD domain	Truncated DHpCA domain + Usp domain, TM domain, GAF domain, DHpCA domain	TM domain, GAF domain, DHpCA domain	KdpD domain, Usp domain, GAF domain, truncated DHpCA domain + TM domain, GAF domain, DHpCA domain	KdpD domain, Usp domain + GAF domain, DHpCA domain	Full length, Mutated catalytic His	KdpD domain, Usp domain + DHpCA domain	KdpD domain, Usp domain + TM domain, GAF domain + DHpCA domain	Usp domain, TM domain + GAF domain, DHpCA domain	KdpD domain	Full length, No Walker A motif	Full length, Mutated Walker A/B motifs + KdpD domain, Usp domain	KdpD domain, Usp domain + Usp domain, TM domain, GAF domain, DHpCA domain	No KdpD	Truncated KdpD domain, Truncated DHpCA domain + DHpCA domain	Truncated KdpD domain, Usp domain, TM domain	Truncated KdpD domain, Usp domain, TM domain + GAF domain, DHpCA domain	Full length, Mutated Walker A/B motifs + Truncated DHpCA domain	KdpD domain + TM domain, GAF domain, DHpCA domain
Sum	5495	5495	4036	922	86	61	140	33	1	3	1	1	2	13	1	3	8	3	1	1	1	20	3	8	142	1	1	1	1	1

## Sheet: Stats_NoCyclase
Phylum	Hits	Hits_total	%		Full length	KdpD domain, Usp Domain	Truncated DHpCA domain	KdpD domain, Usp domain + TM domain, GAF domain, DHpCA domain	Truncated DHpCA domain + TM domain, GAF domain, DHpCA domain	TM domain, GAF domain, DHpCA domain	Full length, No Walker AB motif	Usp domain, TM domain, GAF domain, DHpCA domain	KdpD domain + Usp domain, TM domain, GAF domain, DHpCA domain	Full length, Mutated catalytic His	KdpD domain, Usp domain + TM domain, GAF domain + DHpCA domain	Usp domain, TM domain + GAF domain, DHpCA domain	KdpD domain	No KdpD	KdpD domain + TM domain, GAF domain, DHpCA domain	Truncated KdpD domain, Truncated DHpCA domain + DHpCA domain	Truncated KdpD domain, Usp domain, TM domain	Truncated KdpD domain, Usp domain, TM domain + GAF domain, DHpCA domain
Acidobacteriota	29	37	78.3784	29	3	1		24		1
Actinomycetota	403	1511	26.6711	404	385	1		1			4	1	2					10
Aquificota	0	3	0	0
Archaea	28	49	57.1429	28			6											22
Armatimonadota	0	5	0	0
Bacillota	3	694	0.432277	3	2													1
Bacteroidota	214	583	36.7067	214	2	210		1										1
Balneolota	0	1	0	0
Bdellovibrionota	0	10	0	0
Campylobacterota	19	19	100	19	7		12
Chlamydiota	0	6	0	0
Chlorobiota	2	3	66.6667	2		2
Chloroflexota	16	25	64	16		1		14											1
Cyanobacteriota	3	131	2.29008	3		2				1
Deferribacterota	0	1	0	0
Deinococcota	3	28	10.7143	3		3
Desulfobacterota	1	10	10	1		1
Fusobacteriota	0	5	0	0
Gemmatimonadota	0	3	0	0
Lentisphaerota	0	2	0	0
Mycoplasmatota	1	2	50	1			1
Myxococcota	2	35	5.71429	2	1	1
Nitrospirota	4	10	40	4	4
Planctomycetota	7	31	22.5806	7	3	3		1
Pseudomonadota	2157	2161	99.8149	2157	2049	2	19	14	2	5	5		3	4	1	1	1	47	1	1	1	1
Spirochaetota	0	57	0	0
Synergistota	0	1	0	0
Thermodesulfobacteriota	0	35	0	0
Thermodesulfobiota	0	2	0	0
Thermomicriobiota	0	1	0	0
Thermotogota	0	2	0	0
Verrucomicrobiota	3	32	9.375	3	3
					Full length	KdpD domain, Usp Domain	Truncated DHpCA domain	KdpD domain, Usp domain + TM domain, GAF domain, DHpCA domain	Truncated DHpCA domain + TM domain, GAF domain, DHpCA domain	TM domain, GAF domain, DHpCA domain	Full length, No Walker AB motif	Usp domain, TM domain, GAF domain, DHpCA domain	KdpD domain + Usp domain, TM domain, GAF domain, DHpCA domain	Full length, Mutated catalytic His	KdpD domain, Usp domain + TM domain, GAF domain + DHpCA domain	Usp domain, TM domain + GAF domain, DHpCA domain	KdpD domain	No KdpD	KdpD domain + TM domain, GAF domain, DHpCA domain	Truncated KdpD domain, Truncated DHpCA domain + DHpCA domain	Truncated KdpD domain, Usp domain, TM domain	Truncated KdpD domain, Usp domain, TM domain + GAF domain, DHpCA domain
Sum	2895	5495	52.6843	2896	2459	227	38	55	2	7	9	1	5	4	1	1	1	81	2	1	1	1

## Sheet: Stats_Cyclase
Phylum	Hits	Hits_total	%		Full length	KdpD domain, Usp Domain	KdpD domain, Usp Domain x2	Truncated DHpCA domain	KdpD domain, Usp domain + TM domain, GAF domain, DHpCA domain	Truncated DHpCA domain + TM domain, GAF domain, DHpCA domain	TM domain, GAF domain, DHpCA domain	Full length, No Walker AB motif	KdpD domain + Usp domain, TM domain, GAF domain, DHpCA domain	Usp domain, TM domain, GAF domain, DHpCA domain	Truncated DHpCA domain + Usp domain, TM domain, GAF domain, DHpCA domain	KdpD domain, Usp domain, GAF domain, truncated DHpCA domain + TM domain, GAF domain, DHpCA domain	Full length, Mutated Walker A/B motifs + KdpD domain, Usp domain	KdpD domain, Usp domain + Usp domain, TM domain, GAF domain, DHpCA domain	Full length, Mutated catalytic His	KdpD domain, Usp domain + DHpCA domain	Truncated KdpD domain	No KdpD	Full length, Mutated Walker A/B motifs + Truncated DHpCA domain	Truncated KdpD domain, Truncated DHpCA domain
Acidobacteriota	8	37	21.6216	8		1			7
Actinomycetota	1107	1511	73.2627	1107	1047	6		5	9	2	1	4	2	1							1	29
Aquificota	3	3	100	3		2		1
Archaea	21	49	42.8571	21				11														9		1
Armatimonadota	5	5	100	5	1	2			1											1
Bacillota	691	694	99.5677	691	358	131	80	1	61	27	4	6			3	1	3	2				13	1
Bacteroidota	369	583	63.2933	369	13	351			1													4
Balneolota	1	1	100	1		1
Bdellovibrionota	10	10	100	10	5	5
Campylobacterota	0	19	0	0
Chlamydiota	6	6	100	6	2														4
Chlorobiota	1	3	33.3333	1																		1
Chloroflexota	9	25	36	9	7				1		1
Cyanobacteriota	128	131	97.7099	128		120	2		1													5
Deferribacterota	1	1	100	1		1
Deinococcota	25	28	89.2857	25		25
Desulfobacterota	9	10	90	9	5	2			2
Fusobacteriota	5	5	100	5		5
Gemmatimonadota	3	3	100	3					2											1
Lentisphaerota	2	2	100	2		2
Mycoplasmatota	1	2	50	1																	1
Myxococcota	33	35	94.2857	33	10	23
Nitrospirota	6	10	60	6	2		4
Planctomycetota	24	31	77.4194	24	15	7			1				1
Pseudomonadota	5	2161	0.231374	5	5
Spirochaetota	57	57	100	57	55				1			1
Synergistota	1	1	100	1						1
Thermodesulfobacteriota	35	35	100	35	25	9																1
Thermodesulfobiota	2	2	100	2				2
Thermomicriobiota	1	1	100	1					1
Thermotogota	2	2	100	2				2
Verrucomicrobiota	29	32	90.625	29	27	2
					Full length	KdpD domain, Usp Domain	KdpD domain, Usp Domain x2	Truncated DHpCA domain	KdpD domain, Usp domain + TM domain, GAF domain, DHpCA domain	Truncated DHpCA domain + TM domain, GAF domain, DHpCA domain	TM domain, GAF domain, DHpCA domain	Full length, No Walker AB motif	KdpD domain + Usp domain, TM domain, GAF domain, DHpCA domain	Usp domain, TM domain, GAF domain, DHpCA domain	Truncated DHpCA domain + Usp domain, TM domain, GAF domain, DHpCA domain	KdpD domain, Usp domain, GAF domain, truncated DHpCA domain + TM domain, GAF domain, DHpCA domain	Full length, Mutated Walker A/B motifs + KdpD domain, Usp domain	KdpD domain, Usp domain + Usp domain, TM domain, GAF domain, DHpCA domain	Full length, Mutated catalytic His	KdpD domain, Usp domain + DHpCA domain	Truncated KdpD domain	No KdpD	Full length, Mutated Walker A/B motifs + Truncated DHpCA domain	Truncated KdpD domain, Truncated DHpCA domain
Sum	2600	5495	47.3157	2600	1577	695	86	22	88	30	6	11	3	1	3	1	3	2	4	2	2	62	1	1

## Sheet: Stats_KdpE
Phylum	Hits	Hits_total	%
Acidobacteriota	37	37	100
Actinomycetota	1504	1511	99.5367
Aquificota	0	3	0
Archaea	0	49	0
Armatimonadota	3	5	60
Bacillota	488	694	70.317
Bacteroidota	33	583	5.66038
Balneolota	0	1	0
Bdellovibrionota	6	10	60
Campylobacterota	7	19	36.8421
Chlamydiota	0	6	0
Chlorobiota	0	3	0
Chloroflexota	25	25	100
Cyanobacteriota	5	131	3.81679
Deferribacterota	0	1	0
Deinococcota	0	28	0
Desulfobacterota	7	10	70
Fusobacteriota	0	5	0
Gemmatimonadota	3	3	100
Lentisphaerota	0	2	0
Mycoplasmatota	0	2	0
Myxococcota	11	35	31.4286
Nitrospirota	6	10	60
Planctomycetota	19	31	61.2903
Pseudomonadota	2095	2161	96.9459
Spirochaetota	56	57	98.2456
Synergistota	1	1	100
Thermodesulfobacteriota	25	35	71.4286
Thermodesulfobiota	0	2	0
Thermomicriobiota	1	1	100
Thermotogota	0	2	0
Verrucomicrobiota	30	32	93.75
					Full length	KdpD domain, Usp domain + TM domain, GAF domain, DHpCA domain	Full length, No Walker A motif	Truncated KdpD domain	Usp domain, TM domain, GAF domain, DHpCA domain	Truncated DHpCA domain	KdpD domain, Usp domain	Truncated DHpCA domain + TM domain, GAF domain, DHpCA domain	KdpD domain, Usp domain + GAF domain, DHpCA domain	TM domain, GAF domain, DHpCA domain	KdpD domain, Usp domain + DHpCA domain	KdpD domain, Usp domain + TM domain, GAF domain + DHpCA domain	Full length, mutated catalytic His	KdpD domain	KdpD domain + Usp domain, TM domain, GAF domain, DHpCA domain	KdpD domain, Usp domain x2	Full length, Mutated Walker A/B motifs + KdpD domain, Usp domain	Truncated DHpCA domain + Usp domain, TM domain, GAF domain, DHpCA domain	KdpD domain, Usp domain + Usp domain, TM domain, GAF domain, DHpCA domain	No KdpD	Full length, Mutated Walker A/B motifs + Truncated DHpCA domain	KdpD domain + TM domain, GAF domain, DHpCA domain	KdpD domain, Usp domain + GAF domain + DHpCA domain	Truncated KdpD domain, Truncated DHpCA domain + DHpCA domain	Truncated KdpD domain, Usp domain, TM domain
Sum	4362	5495	79.3813	4362	3997	139	20	1	2	7	36	34	4	11	2	1	1	1	4	8	3	1	6	79	1	1	1	1	1

## Sheet: Stats_NoKdpE
Phylum	Hits	Hits_total	%
Acidobacteriota	0	37	0
Actinomycetota	7	1511	0.463269
Aquificota	3	3	100
Archaea	49	49	100
Armatimonadota	2	5	40
Bacillota	206	694	29.683
Bacteroidota	550	583	94.3396
Balneolota	1	1	100
Bdellovibrionota	4	10	40
Campylobacterota	12	19	63.1579
Chlamydiota	6	6	100
Chlorobiota	3	3	100
Chloroflexota	0	25	0
Cyanobacteriota	126	131	96.1832
Deferribacterota	1	1	100
Deinococcota	28	28	100
Desulfobacterota	3	10	30
Fusobacteriota	5	5	100
Gemmatimonadota	0	3	0
Lentisphaerota	2	2	100
Mycoplasmatota	2	2	100
Myxococcota	24	35	68.5714
Nitrospirota	4	10	40
Planctomycetota	12	31	38.7097
Pseudomonadota	66	2161	3.05414
Spirochaetota	1	57	1.75439
Synergistota	0	1	0
Thermodesulfobacteriota	10	35	28.5714
Thermodesulfobiota	2	2	100
Thermomicriobiota	0	1	0
Thermotogota	2	2	100
Verrucomicrobiota	2	32	6.25
					Full length	KdpD domain, Usp domain	KdpD domain, Usp domain x2	KdpD domain, Usp domain + TM domain, GAF domain, DHpCA domain	Truncated DHpCA domain	Full length, mutated catalytic His	Truncated KdpD domain, Truncated DHpCA domain	No KdpD	TM domain, GAF domain, DHpCA domain	Truncated KdpD domain, Usp domain, TM domain + GAF domain, DHpCA domain
Sum	1133	5495	20.6187	1133	39	886	78	1	54	7	1	64	2	1
