# Supplementary material for: KdpD is a tandem serine histidine kinase that controls K+ pump KdpFABC transcriptionally and post-translationally
Source: Nat Commun. 2024 Apr 15;15:3223. doi: 10.1038/s41467-024-47526-8 (PMC11018627; doi:10.1038/s41467-024-47526-8)
Supplement: Supplementary file 7 — Source Data [file 41467_2024_47526_MOESM7_ESM.xlsx]

## Sheet: Fig2c - ATPase - Raw
ATPase activity of KdpFABC variants in different KdpD backgrounds, normalized to WT KdpFABC from LB2003 - individual measurements/raw data
KdpFABS162AC in LB2003 - Biological Replicate 1
Standard K2HPO4					Absorption								Amount Pi	Activity
Konz. [nmol]	Absorption	Background corrected		sample	Protein	Protein	Protein	mean Protein	buffer	buffer	mean buffer	Protein-buffer	µmol Pi	µmol Pi/g*min	µmol Pi/mg*min	% activity
0	0.409	0.409	KdpFABC (LB2003)	ATP	0.707	0.7	0.797	0.734667	0.544	0.536	0.536	0.198667	0.000984473	135.137	0.135137	43.1103
0.4	0.486	0.486		ATP+KCl	0.972	0.954	0.928	0.951333	0.494	0.487	0.4905	0.460833	0.00228361	313.468	0.313468	100
0.8	0.589	0.589		ATP+KCl+oV	0.564	0.554	0.552	0.556667	0.499	0.476	0.4875	0.0691667	0.000342749	47.0485	0.0470485	15.009
2	0.809	0.809	KdpFAB_S162A_C	ATP	1.397	1.378	1.265	1.34667	0.507	0.504	0.5055	0.841167	0.00416832	1119.01	1.11901	356.978
3.2	1.045	1.045		ATP+KCl	2.424	2.015	2.178	2.20567	0.51	0.497	0.5035	1.70217	0.00843492	2264.41	2.26441	722.373
4.8	1.383	1.383		ATP+KCl+oV	0.6	0.569	0.606	0.591667	0.496	0.469	0.4825	0.109167	0.000540965	145.225	0.145225	46.3286
6	1.62	1.62
							Error Propagation	0.0441689			0	0.0441689	0.000218874	30.0445	0.0300445	9.58465
								0.0180616			0.0035	0.0183976	9.11676e-05	12.5144	0.0125144	3.99245
								0.00524934			0.0115	0.0126414	6.26433e-05	8.59895	0.00859895	2.74346
								0.0582657			0.0015	0.058285	0.000288825	77.537	0.077537	24.7353
								0.168116			0.0065	0.168241	0.000833703	223.813	0.223813	71.399
								0.0162138			0.0135	0.0210983	0.000104551	28.0673	0.0280673	8.95388
KdpFABS162AC in LB2003 - Biological Replicate 2
Standard K2HPO4					Absorption								Amount Pi	Activity
Konz. [nmol]	Absorption	Background corrected		sample	Protein	Protein	Protein	mean Protein	buffer	buffer	mean buffer	Protein-buffer	µmol Pi	µmol Pi/g*min	µmol Pi/mg*min	% activity
0	0.132	0.132	KdpFABC (LB2003)	ATP	0.288	0.304	0.271	0.287667	0.191	0.201	0.201	0.0866667	0.000474106	129.892	0.129892	28.462
0.4	0.185	0.185		ATP+KCl	0.504	0.487	0.509	0.5	0.195	0.196	0.1955	0.3045	0.00166575	456.371	0.456371	100
0.8	0.253	0.253		ATP+KCl+oV	0.231	0.206	0.219	0.218667	0.194	0.195	0.1945	0.0241667	0.000132203	36.2199	0.0362199	7.93651
2	0.521	0.521	KdpFAB_S162A_C	ATP	0.831	0.877	0.855	0.854333	0.191	0.191	0.191	0.663333	0.00362874	1230.08	1.23008	269.535
3.2	0.716	0.716		ATP+KCl	1.475	1.157	1.484	1.372	0.192	0.191	0.1915	1.1805	0.00645788	2189.11	2.18911	479.678
4.8	0.994	0.994		ATP+KCl+oV	0.271	0.254	0.253	0.259333	0.188	0.191	0.1895	0.0698333	0.00038202	129.498	0.129498	28.3757
6	1.238	1.238
							Error Propagation	0.0134743			0.005	0.014372	7.86217e-05	21.5402	0.0215402	4.71998
								0.0094163			0.0005	0.00942956	5.1584e-05	14.1326	0.0141326	3.09689
								0.0102089			0.0005	0.0102212	5.59145e-05	15.319	0.015319	3.35685
								0.012			0	0.012	6.56455e-05	22.2527	0.0222527	4.87611
								0.152072			0.0005	0.152073	0.00083191	282.003	0.282003	61.7926
								0.00825967			0.0015	0.00839477	4.59233e-05	15.5672	0.0155672	3.41123
KdpFABS162AC in LB2003 - Biological Replicate 3
Standard K2HPO4					Absorption								Amount Pi	Activity
Konz. [nmol]	Absorption	Background corrected		sample	Protein	Protein	Protein	mean Protein	buffer	buffer	mean buffer	Protein-buffer	µmol Pi	µmol Pi/g*min	µmol Pi/mg*min	% activity
0	0.482	0.482	KdpFABC (LB2003)	ATP	0.59	0.582	0.578	0.583333	0.523	0.506	0.506	0.0773333	0.000457865	114.466	0.114466	53.0892
0.4	0.511	0.511		ATP+KCl	0.629	0.637	0.629	0.631667	0.502	0.486	0.486	0.145667	0.000862443	215.611	0.215611	100
0.8	0.617	0.617		ATP+KCl+oV	0.553	0.546	0.559	0.552667	0.509	0.462	0.462	0.0906667	0.000536807	134.202	0.134202	62.2426
2	0.825	0.825	KdpFAB_S162A_C	ATP	1.331	1.272	1.258	1.287	0.504	0.484	0.484	0.803	0.00475429	1068.38	1.06838	495.513
3.2	1.055	1.055		ATP+KCl	1.61	1.536	1.633	1.593	0.521	0.499	0.499	1.094	0.00647721	1455.55	1.45555	675.083
4.8	1.319	1.319		ATP+KCl+oV	1.207	1.129	1.157	1.16433	0.497	0.47	0.47	0.694333	0.00411091	923.801	0.923801	428.458
6	1.458	1.458
							Error Propagation	0.00498888			0.0085	0.00985591	5.83535e-05	14.5884	0.0145884	6.76634
								0.00377124			0.008	0.00884433	5.23643e-05	13.0911	0.0130911	6.07193
								0.00531246			0.0235	0.024093	0.000142646	35.6616	0.0356616	16.5399
								0.0316333			0.01	0.0331763	0.000196426	44.1406	0.0441406	20.4724
								0.0413844			0.011	0.0428213	0.000253531	56.9732	0.0569732	26.4242
								0.0322628			0.0135	0.0349734	0.000207066	46.5316	0.0465316	21.5814
KdpFABF377A/K395AC in LB2003 - Biological Replicate 1
Standard K2HPO4					Absorption								Amount Pi	Activity
Konz. [nmol]	Absorption	Background corrected		sample	Protein	Protein	Protein	mean Protein	buffer	buffer	mean buffer	Protein-buffer	µmol Pi	µmol Pi/g*min	µmol Pi/mg*min	% activity
0	0.154	0.154	KdpFABC (LB2003)	ATP	0.275	0.261	0.267	0.267667	0.186	0.185	0.185	0.0826667	0.000504989	107.444	0.107444	36.3104
0.4	0.2	0.2		ATP+KCl	0.401	0.415	0.425	0.413667	0.187	0.186	0.186	0.227667	0.00139076	295.905	0.295905	100
0.8	0.283	0.283		ATP+KCl+oV	0.211	0.202	0.198	0.203667	0.186	0.185	0.185	0.0186667	0.00011403	24.2616	0.0242616	8.19912
2	0.488	0.488	KdpFAB_F377A/K395A_C	ATP	0.199	0.195	0.192	0.195333	0.19	0.193	0.193	0.00233333	1.42537e-05	2.71499	0.00271499	0.917521
3.2	0.698	0.698		ATP+KCl	0.199	0.192	0.194	0.195	0.188	0.194	0.194	0.001	6.10874e-06	1.16357	0.00116357	0.393223
4.8	0.942	0.942		ATP+KCl+oV	0.185	0.183	0.17	0.184	0.184	0.186	0.186	-0.002	-1.22175e-05	-2.32714	-0.00232714	-0.786446
6	1.123	1.123
							Error Propagation	0.00573488			0.0005	0.00575664	3.51658e-05	7.48208	0.00748208	2.52891
								0.00984322			0.0005	0.00985591	6.02071e-05	12.81	0.01281	4.32931
								0.0054365			0.0005	0.00545945	3.33503e-05	7.09581	0.00709581	2.39839
								0.00286744			0.0015	0.00323608	1.97684e-05	3.7654	0.0037654	1.27324
								0.00294392			0.003	0.00420317	2.56761e-05	4.89068	0.00489068	1.65335
								0.001			0.001	0.00141421	8.63906e-06	1.64553	0.00164553	0.557784
KdpFABF377A/K395AC in LB2003 - Biological Replicate 2
Standard K2HPO4					Absorption								Amount Pi	Activity
Konz. [nmol]	Absorption	Background corrected		sample	Protein	Protein	Protein	mean Protein	buffer	buffer	mean buffer	Protein-buffer	µmol Pi	µmol Pi/g*min	µmol Pi/mg*min	% activity
0	0.128	0.128	KdpFABC (LB2003)	ATP	0.311	0.334	0.337	0.327333	0.184	0.189	0.189	0.138333	0.000775411	212.441	0.212441	38.196
0.4	0.2	0.2		ATP+KCl	0.551	0.535	0.536	0.540667	0.182	0.175	0.1785	0.362167	0.00203008	556.187	0.556187	100
0.8	0.261	0.261		ATP+KCl+oV	0.202	0.205	0.225	0.210667	0.174	0.177	0.1755	0.0351667	0.000197123	54.0062	0.0540062	9.71008
2	0.482	0.482	KdpFAB_F377A/K395A_C	ATP	0.209	0.2	0.201	0.203333	0.184	0.192	0.188	0.0153333	8.59492e-05	38.1996	0.0381996	6.86813
3.2	0.716	0.716		ATP+KCl	0.228	0.22	0.238	0.228667	0.21	0.179	0.1945	0.0341667	0.000191517	85.1188	0.0851188	15.304
4.8	1.03	1.03		ATP+KCl+oV	0.183	0.19	0.185	0.186	0.178	0.184	0.181	0.005	2.80269e-05	12.4564	0.0124564	2.23961
6	1.232	1.232
							Error Propagation	0.0116142			0.0025	0.0118802	6.6593e-05	18.2447	0.0182447	3.28039
								0.00731817			0.0035	0.00811206	4.54712e-05	12.4579	0.0124579	2.23998
								0.0102089			0.0015	0.0103185	5.78393e-05	15.8464	0.0158464	2.8492
								0.00402768			0.004	0.00567646	3.18187e-05	14.1417	0.0141417	2.54271
								0.00736357			0.0155	0.0171602	9.61894e-05	42.7509	0.0427509	7.68645
								0.00294392			0.003	0.00420317	2.35604e-05	10.4713	0.0104713	1.88282
KdpFABF377A/K395AC in LB2003 - Biological Replicate 3
Standard K2HPO4					Absorption								Amount Pi	Activity
Konz. [nmol]	Absorption	Background corrected		sample	Protein	Protein	Protein	mean Protein	buffer	buffer	mean buffer	Protein-buffer	µmol Pi	µmol Pi/g*min	µmol Pi/mg*min	% activity
0	0.51	0.51	KdpFABC (LB2003)	ATP	0.555	0.571	0.546	0.557333	0.499	0.495	0.495	0.0623333	0.000340992	83.1688	0.0831688	47.4619
0.4	0.585	0.585		ATP+KCl	0.626	0.659	0.609	0.631333	0.493	0.507	0.5	0.131333	0.000718454	175.233	0.175233	100
0.8	0.654	0.654		ATP+KCl+oV	0.547	0.558	0.543	0.549333	0.513	0.53	0.5215	0.0278333	0.000152261	37.1369	0.0371369	21.1929
2	0.867	0.867	KdpFAB_F377A/K395A_C	ATP	0.508	0.511	0.515	0.511333	0.529	0.512	0.512	-0.000666667	-3.64697e-06	-0.911743	-0.000911743	-0.520305
3.2	1.081	1.081		ATP+KCl	0.486	0.51	0.52	0.515	0.526	0.551	0.526	-0.011	-6.01751e-05	-15.0438	-0.0150438	-8.58503
4.8	1.309	1.309		ATP+KCl+oV	0.499	0.516	0.505	0.506667	0.504	0.534	0.519	-0.0123333	-6.7469e-05	-16.8673	-0.0168673	-9.62563
6	1.487	1.487
							Error Propagation	0.0103387			0.002	0.0105304	5.7606e-05	14.0502	0.0140502	8.01979
								0.0207579			0.007	0.0219064	0.000119838	29.2288	0.0292288	16.6808
								0.0063421			0.0085	0.0106053	5.80158e-05	14.1502	0.0141502	8.07682
								0.00286744			0	0.00286744	1.56862e-05	3.92156	0.00392156	2.24412
								0.005			0	0.005	2.73523e-05	6.83807	0.00683807	3.90585
								0.00703957			0.015	0.0165697	9.0644e-05	22.661	0.022661	12.933
KdpFABC in TK2281 - Biological Replicate 1
Standard K2HPO4					Absorption								Amount Pi	Activity
Konz. [nmol]	Absorption	Background corrected		sample	Protein	Protein	Protein	mean Protein	buffer	buffer	mean buffer	Protein-buffer	µmol Pi	µmol Pi/g*min	µmol Pi/mg*min	% activity
0	0.142	0.142	KdpFABC (LB2003)	ATP	0.345	0.319	0.331	0.331667	0.193	0.211	0.211	0.120667	0.000714004	119.001	0.119001	35.0605
0.4	0.207	0.207		ATP+KCl	0.548	0.548	0.517	0.537667	0.191	0.196	0.1935	0.344167	0.00203649	339.415	0.339415	100
0.8	0.284	0.284		ATP+KCl+oV	0.213	0.213	0.206	0.210667	0.196	0.2	0.198	0.0126667	7.49507e-05	12.4918	0.0124918	3.68039
2	0.5	0.5	KdpFABC (TK2281)	ATP	0.979	0.981	1.03	0.996667	0.202	0.205	0.2035	0.793167	0.00469329	1285.83	1.28583	378.838
3.2	0.695	0.695		ATP+KCl	1.432	1.444	1.364	1.41333	0.192	0.204	0.198	1.21533	0.00719132	1970.23	1.97023	580.477
4.8	0.962	0.962		ATP+KCl+oV	0.239	0.24	0.232	0.237	0.197	0.203	0.2	0.037	0.000218935	59.9822	0.0599822	17.6722
6	1.135	1.135
							Error Propagation	0.0106249			0.009	0.0139244	8.23929e-05	13.7321	0.0137321	4.04606
								0.0146135			0.0025	0.0148258	8.77269e-05	14.6211	0.0146211	4.30797
								0.00329983			0.002	0.00385861	2.2832e-05	3.80534	0.00380534	1.12197
								0.0235844			0.0015	0.023632	0.000139834	38.3108	0.0383108	11.2874
								0.0352263			0.006	0.0357336	0.000211441	57.9291	0.0579291	17.0674
								0.00355903			0.003	0.00465475	2.75429e-05	7.54599	0.00754599	2.22365
KdpFABC in TK2281 - Biological Replicate 2
Standard K2HPO4					Absorption								Amount Pi	Activity
Konz. [nmol]	Absorption	Background corrected		sample	Protein	Protein	Protein	mean Protein	buffer	buffer	mean buffer	Protein-buffer	µmol Pi	µmol Pi/g*min	µmol Pi/mg*min	% activity
0	0.212	0.212	KdpFABC (LB2003)	ATP	0.487	0.467	0.46	0.471333	0.249	0.235	0.235	0.236333	0.00138368	256.238	0.256238	48.3464
0.4	0.285	0.285		ATP+KCl	0.743	0.745	0.718	0.735333	0.239	0.254	0.2465	0.488833	0.00286202	530.004	0.530004	100
0.8	0.365	0.365		ATP+KCl+oV	0.274	0.272	0.269	0.271667	0.26	0.25	0.255	0.0166667	9.758e-05	18.0704	0.0180704	3.40948
2	0.575	0.575	KdpFABC (TK2281)	ATP	1.288	1.286	1.21	1.26133	0.251	0.255	0.253	1.00833	0.00590359	2566.78	2.56678	484.294
3.2	0.795	0.795		ATP+KCl	1.577	1.588	1.624	1.59633	0.259	0.273	0.266	1.33033	0.00778884	3386.45	3.38645	638.948
4.8	1.067	1.067		ATP+KCl+oV	0.319	0.325	0.304	0.316	0.271	0.279	0.275	0.041	0.000240047	104.368	0.104368	19.692
6	1.179	1.179
							Error Propagation	0.0114407			0.007	0.0134123	7.85261e-05	14.5419	0.0145419	2.74389
								0.0122837			0.0075	0.0143923	8.42642e-05	15.6045	0.0156045	2.94437
								0.0020548			0.005	0.00540576	3.16496e-05	5.86104	0.00586104	1.10624
								0.0363073			0.002	0.0363624	0.000212894	92.5628	0.0925628	17.4646
								0.0200721			0.007	0.0212577	0.000124459	54.1128	0.0541128	10.2099
								0.00883176			0.004	0.00969536	5.67644e-05	24.6802	0.0246802	4.65669
KdpFABC in TK2281 - Biological Replicate 3
Standard K2HPO4					Absorption								Amount Pi	Activity
Konz. [nmol]	Absorption	Background corrected		sample	Protein	Protein	Protein	mean Protein	buffer	buffer	mean buffer	Protein-buffer	µmol Pi	µmol Pi/g*min	µmol Pi/mg*min	% activity
0	0.457	0.457	KdpFABC (LB2003)	ATP	0.712	0.702	0.682	0.698667	0.552	0.551	0.5515	0.147167	0.000820785	167.507	0.167507	44.2385
0.4	0.51	0.51		ATP+KCl	0.897	0.977	0.903	0.925667	0.568	0.618	0.593	0.332667	0.00185536	378.646	0.378646	100
0.8	0.584	0.584		ATP+KCl+oV	1.038	0.718	0.538	0.628	0.507	0.495	0.501	0.127	0.00070831	144.553	0.144553	38.1764
2	0.817	0.817	KdpFABC (TK2281)	ATP	1.683	1.581	1.681	1.64833	0.662	0.579	0.6205	1.02783	0.00573248	1051.83	1.05183	277.788
3.2	1.038	1.038		ATP+KCl	2.491	2.449	2.364	2.43467	0.62	0.579	0.5995	1.83517	0.0102352	1878.01	1.87801	495.982
4.8	1.347	1.347		ATP+KCl+oV	0.522	0.524	0.532	0.526	0.554	0.508	0.508	0.018	0.00010039	18.4203	0.0184203	4.86478
6	1.508	1.508
							Error Propagation	0.0124722			0.0005	0.0124822	6.96163e-05	14.2074	0.0142074	3.75451
								0.0363807			0.025	0.0441424	0.000246193	50.2435	0.0502435	13.2699
								0.09			0.006	0.0901998	0.000503066	102.667	0.102667	27.1145
								0.0476189			0.0415	0.0631649	0.000352286	64.6397	0.0646397	17.0718
								0.0528289			0.0205	0.0566669	0.000316045	57.99	0.05799	15.3157
								0.00432049			0	0.00432049	2.40965e-05	4.42137	0.00442137	1.17519
KdpFABC in TK2281 pBAD33-kdpD - Biological Replicate 1
Standard K2HPO4					Absorption								Amount Pi	Activity
Konz. [nmol]	Absorption	Background corrected		sample	Protein	Protein	Protein	mean Protein	buffer	buffer	mean buffer	Protein-buffer	µmol Pi	µmol Pi/g*min	µmol Pi/mg*min	% activity
0	0.405	0.405	KdpFABC (LB2003)	ATP	0.514	0.529	0.478	0.507	0.405	0.426	0.426	0.081	0.00048416	125.756	0.125756	42.2609
0.4	0.462	0.462		ATP+KCl	0.621	0.585	0.59	0.598667	0.396	0.418	0.407	0.191667	0.00114565	297.571	0.297571	100
0.8	0.566	0.566		ATP+KCl+oV	0.467	0.471	0.469	0.469	0.466	0.501	0.466	0.003	1.79319e-05	4.65763	0.00465763	1.56522
2	0.76	0.76	KdpFABC (TK2281+KdpD)	ATP	0.504	0.507	0.487	0.499333	0.426	0.437	0.4315	0.0678333	0.000405459	108.122	0.108122	36.3351
3.2	1.014	1.014		ATP+KCl	0.658	0.662	0.669	0.663	0.474	0.49	0.482	0.181	0.00108189	288.504	0.288504	96.953
4.8	1.216	1.216		ATP+KCl+oV	0.475	0.466	0.497	0.479333	0.462	0.498	0.462	0.0173333	0.000103606	27.6283	0.0276283	9.28464
6	1.354	1.354
							Error Propagation	0.0214009			0.0105	0.023838	0.000142487	37.0095	0.0370095	12.4376
								0.0159234			0.011	0.0193534	0.000115681	30.047	0.030047	10.098
								0.00163299			0	0.00163299	9.76087e-06	2.53529	0.00253529	0.857959
								0.00880656			0.0055	0.0103829	6.20618e-05	16.5498	0.0165498	5.56256
								0.00454606			0.008	0.00920145	5.49997e-05	14.6666	0.0146666	4.92981
								0.0130213			0	0.0130213	7.78323e-05	20.7553	0.0207553	6.97565
KdpFABC in TK2281 pBAD33-kdpD - Biological Replicate 2
Standard K2HPO4					Absorption								Amount Pi	Activity
Konz. [nmol]	Absorption	Background corrected		sample	Protein	Protein	Protein	mean Protein	buffer	buffer	mean buffer	Protein-buffer	µmol Pi	µmol Pi/g*min	µmol Pi/mg*min	% activity
0	0.123	0.123	KdpFABC (LB2003)	ATP	0.283	0.286	0.27	0.279667	0.185	0.183	0.183	0.0966667	0.00050904	132.218	0.132218	39.9724
0.4	0.185	0.185		ATP+KCl	0.384	0.474	0.385	0.414333	0.168	0.177	0.1725	0.241833	0.00127348	330.773	0.330773	100
0.8	0.256	0.256		ATP+KCl+oV	0.206	0.198	0.2	0.201333	0.183	0.175	0.179	0.0223333	0.000117606	30.5469	0.0305469	9.23501
2	0.54	0.54	KdpFABC (TK2281+KdpD)	ATP	0.216	0.21	0.209	0.211667	0.178	0.172	0.175	0.0366667	0.000193084	52.8997	0.0528997	15.9927
3.2	0.727	0.727		ATP+KCl	0.281	0.275	0.277	0.277667	0.171	0.175	0.173	0.104667	0.000551167	151.005	0.151005	45.652
4.8	1.027	1.027		ATP+KCl+oV	0.192	0.186	0.18	0.186	0.172	0.177	0.1745	0.0115	6.05582e-05	16.5913	0.0165913	5.01591
6	1.262	1.262
							Error Propagation	0.00694422			0.001	0.00701586	3.6945e-05	9.5961	0.0095961	2.90641
								0.0421927			0.0045	0.042432	0.000223444	58.0373	0.0580373	17.5468
								0.00339935			0.004	0.00524934	2.76426e-05	7.17991	0.00717991	2.17772
								0.00309121			0.003	0.00430762	2.26836e-05	6.21469	0.00621469	1.88701
								0.00249444			0.002	0.00319722	1.68363e-05	4.6127	0.0046127	1.40551
								0.00489898			0.0025	0.0055	2.89626e-05	7.93496	0.00793496	2.40532
KdpFABC in TK2281 pBAD33-kdpD - Biological Replicate 3
Standard K2HPO4					Absorption								Amount Pi	Activity
Konz. [nmol]	Absorption	Background corrected		sample	Protein	Protein	Protein	mean Protein	buffer	buffer	mean buffer	Protein-buffer	µmol Pi	µmol Pi/g*min	µmol Pi/mg*min	% activity
0	0.147	0.147	KdpFABC (LB2003)	ATP	0.273	0.281	0.266	0.273333	0.174	0.175	0.175	0.0983333	0.000557445	118.605	0.118605	35.1609
0.4	0.207	0.207		ATP+KCl	0.46	0.482	0.449	0.463667	0.168	0.184	0.184	0.279667	0.00158541	337.322	0.337322	100
0.8	0.278	0.278		ATP+KCl+oV	0.208	0.195	0.218	0.207	0.181	0.184	0.184	0.023	0.000130385	27.7416	0.0277416	8.22408
2	0.507	0.507	KdpFABC (TK2281+KdpD)	ATP	0.211	0.218	0.219	0.216	0.182	0.183	0.183	0.033	0.000187075	62.3583	0.0623583	18.4863
3.2	0.725	0.725		ATP+KCl	0.25	0.258	0.249	0.252333	0.18	0.176	0.176	0.0763333	0.000432729	144.243	0.144243	42.7612
4.8	0.982	0.982		ATP+KCl+oV	0.197	0.19	0.196	0.194333	0.196	0.18	0.18	0.0143333	8.12547e-05	27.0849	0.0270849	8.0294
6	1.185	1.185
							Error Propagation	0.00612826			0.0005	0.00614862	3.48561e-05	7.4162	0.0074162	2.19929
								0.0137194			0.008	0.0158815	9.00312e-05	19.1556	0.0191556	5.67901
								0.0094163			0.0015	0.00953502	5.40534e-05	11.5007	0.0115007	3.4099
								0.00355903			0.0005	0.00359398	2.0374e-05	6.79134	0.00679134	2.01411
								0.00402768			0.002	0.00449691	2.54927e-05	8.49757	0.00849757	2.51977
								0.00309121			0.008	0.00857645	4.86194e-05	16.2065	0.0162065	4.80479
KdpFABC in TK2281 pBAD33-kdpDH673A - Biological Replicate 1
Standard K2HPO4					Absorption								Amount Pi	Activity
Konz. [nmol]	Absorption	Background corrected		sample	Protein	Protein	Protein	mean Protein	buffer	buffer	mean buffer	Protein-buffer	µmol Pi	µmol Pi/g*min	µmol Pi/mg*min	% activity
0	0.455	0.455	KdpFABC (LB2003)	ATP	0.574	0.587	0.526	0.562333	0.443	0.485	0.485	0.0773333	0.000433483	117.158	0.117158	34.7305
0.4	0.551	0.551		ATP+KCl	0.768	0.743	0.714	0.741667	0.511	0.527	0.519	0.222667	0.00124813	337.333	0.337333	100
0.8	0.608	0.608		ATP+KCl+oV	0.487	0.447	0.503	0.495	0.486	0.491	0.4885	0.0065	3.6435e-05	9.84729	0.00984729	2.91916
2	0.83	0.83	KdpFABC (TK2281+KdpDH673A)	ATP	0.514	0.433	0.535	0.5245	0.545	0.492	0.492	0.0325	0.000182175	43.8976	0.0438976	13.0131
3.2	1.075	1.075		ATP+KCl	0.66	0.663	0.696	0.673	0.514	0.545	0.5295	0.1435	0.000804372	193.825	0.193825	57.458
4.8	1.32	1.32		ATP+KCl+oV	0.502	0.495	0.528	0.508333	0.529	0.51	0.51	-0.00166667	-9.3423e-06	-2.25116	-0.00225116	-0.66734
6	1.483	1.483
							Error Propagation	0.026234			0.021	0.0336039	0.000188363	50.9088	0.0509088	15.0919
								0.0220656			0.008	0.023471	0.000131564	35.5578	0.0355578	10.5414
								0.008			0.0025	0.00838153	4.69817e-05	12.6977	0.0126977	3.76563
								0.0105			0	0.0105	5.88565e-05	14.1823	0.0141823	4.20556
								0.0163095			0.0155	0.0225	0.000126121	30.3906	0.0303906	9.00971
								0.014197			0	0.014197	7.95797e-05	19.1758	0.0191758	5.68552
KdpFABC in TK2281 pBAD33-kdpDH673A - Biological Replicate 2
Standard K2HPO4					Absorption								Amount Pi	Activity
Konz. [nmol]	Absorption	Background corrected		sample	Protein	Protein	Protein	mean Protein	buffer	buffer	mean buffer	Protein-buffer	µmol Pi	µmol Pi/g*min	µmol Pi/mg*min	% activity
0	0.146	0.146	KdpFABC (LB2003)	ATP	0.392	0.445	0.419	0.418667	0.212	0.21	0.21	0.208667	0.00121885	203.141	0.203141	56.7286
0.4	0.208	0.208		ATP+KCl	0.551	0.56	0.6	0.570333	0.197	0.208	0.2025	0.367833	0.00214856	358.093	0.358093	100
0.8	0.269	0.269		ATP+KCl+oV	0.236	0.221	0.23	0.229	0.214	0.213	0.2135	0.0155	9.05374e-05	15.0896	0.0150896	4.21386
2	0.535	0.535	KdpFABC (TK2281+KdpDH673A)	ATP	0.32	0.33	0.317	0.322333	0.209	0.211	0.21	0.112333	0.000656153	133.909	0.133909	37.3949
3.2	0.706	0.706		ATP+KCl	0.373	0.375	0.367	0.371667	0.205	0.199	0.202	0.169667	0.000991044	202.254	0.202254	56.4808
4.8	0.974	0.974		ATP+KCl+oV	0.221	0.219	0.214	0.218	0.222	0.212	0.217	0.001	5.84112e-06	1.19207	0.00119207	0.332893
6	1.149	1.149
							Error Propagation	0.0216384			0.001	0.0216615	0.000126528	21.0879	0.0210879	5.88926
								0.0212968			0.0055	0.0219956	0.000128479	21.4131	0.0214131	5.98007
								0.00616441			0.0005	0.00618466	3.61253e-05	6.02089	0.00602089	1.68244
								0.00555778			0.001	0.00564702	3.2985e-05	6.73162	0.00673162	1.8808
								0.00339935			0.003	0.00453382	2.64826e-05	5.40462	0.00540462	1.51046
								0.00294392			0.005	0.0058023	3.38919e-05	6.91672	0.00691672	1.93247
KdpFABC in TK2281 pBAD33-kdpDH673A - Biological Replicate 3
Standard K2HPO4					Absorption								Amount Pi	Activity
Konz. [nmol]	Absorption	Background corrected		sample	Protein	Protein	Protein	mean Protein	buffer	buffer	mean buffer	Protein-buffer	µmol Pi	µmol Pi/g*min	µmol Pi/mg*min	% activity
0	0.129	0.129	KdpFABC (LB2003)	ATP	0.286	0.277	0.27	0.277667	0.179	0.178	0.178	0.0996667	0.000551254	143.183	0.143183	27.469
0.4	0.183	0.183		ATP+KCl	0.67	0.432	0.468	0.523333	0.173	0.148	0.1605	0.362833	0.00200682	521.252	0.521252	100
0.8	0.268	0.268		ATP+KCl+oV	0.209	0.42	0.213	0.280667	0.188	0.184	0.186	0.0946667	0.000523599	136	0.136	26.091
2	0.489	0.489	KdpFABC (TK2281+KdpDH673A)	ATP	0.22	0.241	0.226	0.229	0.173	0.192	0.1825	0.0465	0.00025719	67.6816	0.0676816	12.9844
3.2	0.728	0.728		ATP+KCl	0.237	0.232	0.223	0.230667	0.142	0.147	0.1445	0.0861667	0.000476586	125.417	0.125417	24.0608
4.8	1.043	1.043		ATP+KCl+oV	0.191	0.2	0.189	0.193333	0.184	0.187	0.1855	0.00783333	4.3326e-05	11.4016	0.0114016	2.18734
6	1.169	1.169
							Error Propagation	0.00654896			0.0005	0.00656802	3.63275e-05	9.43573	0.00943573	1.8334
								0.104745			0.0125	0.105488	0.000583454	151.546	0.151546	29.075
								0.0985371			0.002	0.0985574	0.000545118	141.589	0.141589	27.1648
								0.00883176			0.0095	0.0129711	7.17429e-05	18.8797	0.0188797	3.63364
								0.00579272			0.0025	0.00630916	3.48958e-05	9.18311	0.00918311	1.78557
								0.00478423			0.0015	0.00501387	2.77316e-05	7.29778	0.00729778	1.42992
KdpFABC in TK2281 pBAD33-kdpD∆DHpCA - Biological Replicate 1
Standard K2HPO4					Absorption								Amount Pi	Activity
Konz. [nmol]	Absorption	Background corrected		sample	Protein	Protein	Protein	mean Protein	buffer	buffer	mean buffer	Protein-buffer	µmol Pi	µmol Pi/g*min	µmol Pi/mg*min	% activity
0	0.445	0.445	KdpFABC (LB2003)	ATP	0.527	0.533	0.514	0.524667	0.442	0.434	0.438	0.0866667	0.000502707	99.5459	0.0995459	41.4673
0.4	0.519	0.519		ATP+KCl	0.638	0.666	0.67	0.658	0.432	0.466	0.449	0.209	0.0012123	240.059	0.240059	100
0.8	0.579	0.579		ATP+KCl+oV	0.473	0.474	0.472	0.473	0.425	0.455	0.44	0.033	0.000191415	37.904	0.037904	15.7895
2	0.785	0.785	KdpFABC (TK2281+KdpD∆DHpCA)	ATP	0.46	0.446	0.456	0.454	0.435	0.43	0.4325	0.0215	0.00012471	34.1671	0.0341671	14.2328
3.2	1.018	1.018		ATP+KCl	0.511	0.506	0.528	0.515	0.448	0.463	0.4555	0.0595	0.000345128	94.5555	0.0945555	39.3885
4.8	1.279	1.279		ATP+KCl+oV	0.45	0.472	0.465	0.462333	0.443	0.473	0.458	0.00433333	2.51353e-05	6.8864	0.0068864	2.86863
6	1.465	1.465
							Error Propagation	0.00793025			0.004	0.00888194	5.15194e-05	10.2019	0.0102019	4.25106
								0.0142361			0.017	0.0221736	0.000128617	25.4687	0.0254687	10.6099
								0.000816497			0.015	0.0150222	8.71358e-05	17.2546	0.0172546	7.18844
								0.00588784			0.0025	0.00639661	3.71033e-05	10.1653	0.0101653	4.23583
								0.0094163			0.0075	0.0120381	6.98268e-05	19.1306	0.0191306	7.96985
								0.00917727			0.015	0.0175847	0.000102	27.9451	0.0279451	11.6414
KdpFABC in TK2281 pBAD33-kdpD∆DHpCA - Biological Replicate 2
Standard K2HPO4					Absorption								Amount Pi	Activity
Konz. [nmol]	Absorption	Background corrected		sample	Protein	Protein	Protein	mean Protein	buffer	buffer	mean buffer	Protein-buffer	µmol Pi	µmol Pi/g*min	µmol Pi/mg*min	% activity
0	0.52	0.52	KdpFABC (LB2003)	ATP	0.565	0.561	0.588	0.571333	0.472	0.458	0.458	0.113333	0.000742682	147.066	0.147066	56.5724
0.4	0.554	0.554		ATP+KCl	0.652	0.676	0.626	0.651333	0.459	0.451	0.451	0.200333	0.0013128	259.96	0.25996	100
0.8	0.662	0.662		ATP+KCl+oV	0.538	0.531	0.554	0.541	0.494	0.445	0.445	0.096	0.000629096	124.573	0.124573	47.9201
2	0.839	0.839	KdpFABC (TK2281+KdpD∆DHpCA)	ATP	0.514	0.5	0.523	0.512333	0.501	0.488	0.488	0.0243333	0.000159458	44.9178	0.0449178	17.2787
3.2	1.081	1.081		ATP+KCl	0.563	0.56	0.581	0.568	0.544	0.518	0.518	0.05	0.000327654	92.2969	0.0922969	35.5042
4.8	1.264	1.264		ATP+KCl+oV	0.535	0.505	0.524	0.5145	0.482	0.448	0.465	0.0495	0.000324377	91.3739	0.0913739	35.1492
6	1.382	1.382
							Error Propagation	0.0118977			0.007	0.0138042	9.04599e-05	17.9129	0.0179129	6.89139
								0.0204179			0.004	0.020806	0.000136343	26.9987	0.0269987	10.3862
								0.00962635			0.0245	0.0263233	0.000172499	34.1582	0.0341582	13.1402
								0.00946338			0.0065	0.0114807	7.52337e-05	21.1926	0.0211926	8.1529
								0.00927362			0.013	0.0159687	0.000104644	29.4773	0.0294773	11.3396
								0.0095			0.017	0.0194743	0.000127617	35.9484	0.0359484	13.8288
KdpFABC in TK2281 pBAD33-kdpD∆DHpCA - Biological Replicate 3
Standard K2HPO4					Absorption								Amount Pi	Activity
Konz. [nmol]	Absorption	Background corrected		sample	Protein	Protein	Protein	mean Protein	buffer	buffer	mean buffer	Protein-buffer	µmol Pi	µmol Pi/g*min	µmol Pi/mg*min	% activity
0	0.474	0.474	KdpFABC (LB2003)	ATP	1.069	1.127	1.021	1.045	0.533	0.523	0.528	0.517	0.00328046	388.22	0.38822	65.7761
0.4	0.558	0.558		ATP+KCl	0.598	1.295	1.323	1.309	0.624	0.523	0.523	0.786	0.00498731	590.214	0.590214	100
0.8	0.642	0.642		ATP+KCl+oV	1.015	0.935	0.899	0.949667	0.523	0.545	0.534	0.415667	0.00263748	312.128	0.312128	52.8838
2	0.854	0.854	KdpFABC (TK2281+KdpD∆DHpCA)	ATP	0.675	1.085	0.549	0.612	0.554	0.564	0.559	0.053	0.000336294	48.3877	0.0483877	8.19833
3.2	0.987	0.987		ATP+KCl	0.818	0.859	0.878	0.851667	0.568	0.557	0.5625	0.289167	0.00183481	264.002	0.264002	44.7299
4.8	1.241	1.241		ATP+KCl+oV	0.751	0.612	0.659	0.6355	0.522	0.552	0.537	0.0985	0.000625	89.9281	0.0899281	15.2365
6	1.378	1.378
							Error Propagation	0.024			0.005	0.0245153	0.000155554	18.4088	0.0184088	3.11905
								0.014			0	0.014	8.88325e-05	10.5127	0.0105127	1.78126
								0.0484791			0.011	0.0497114	0.000315428	37.3287	0.0373287	6.32463
								0.063			0.005	0.0631981	0.000401003	57.6983	0.0576983	9.77584
								0.0250377			0.0055	0.0256347	0.000162657	23.4039	0.0234039	3.96536
								0.0577293			0.015	0.0596462	0.000378466	54.4555	0.0544555	9.22641
KdpFABC in TK2281 pBAD33-kdpD∆Walker - Biological Replicate 1
Standard K2HPO4					Absorption								Amount Pi	Activity
Konz. [nmol]	Absorption	Background corrected		sample	Protein	Protein	Protein	mean Protein	buffer	buffer	mean buffer	Protein-buffer	µmol Pi	µmol Pi/g*min	µmol Pi/mg*min	% activity
0	0.46	0.46	KdpFABC (LB2003)	ATP	0.602	0.567	0.529	0.566	0.498	0.486	0.486	0.08	0.000437876	86.7082	0.0867082	36.1991
0.4	0.477	0.477		ATP+KCl	0.672	0.7	0.701	0.691	0.477	0.463	0.47	0.221	0.00120963	239.531	0.239531	100
0.8	0.57	0.57		ATP+KCl+oV	0.498	0.477	0.478	0.484333	0.473	0.426	0.4495	0.0348333	0.000190659	37.7542	0.0377542	15.7617
2	0.786	0.786	KdpFABC (TK2281+KdpD∆Walker)	ATP	1.574	1.477	1.503	1.518	0.457	0.503	0.48	1.038	0.00568144	1071.97	1.07197	447.528
3.2	1.022	1.022		ATP+KCl	2.664	2.222	2.364	2.41667	0.483	0.492	0.4875	1.92917	0.0105592	1992.3	1.9923	831.75
4.8	1.355	1.355		ATP+KCl+oV	0.564	0.559	0.537	0.553333	0.448	0.416	0.432	0.121333	0.000664112	125.304	0.125304	52.3122
6	1.575	1.575
							Error Propagation	0.0298105			0.006	0.0304083	0.000166439	32.9581	0.0329581	13.7596
								0.0134412			0.007	0.0151548	8.29489e-05	16.4255	0.0164255	6.8577
								0.00967241			0.0235	0.0254127	0.000139095	27.5436	0.0275436	11.4992
								0.0409959			0.023	0.0470071	0.000257291	48.5455	0.0485455	20.267
								0.184249			0.0045	0.184304	0.00100878	190.335	0.190335	79.4616
								0.0117284			0.016	0.0198382	0.000108584	20.4875	0.0204875	8.55343
KdpFABC in TK2281 pBAD33-kdpD∆Walker - Biological Replicate 2
Standard K2HPO4					Absorption								Amount Pi	Activity
Konz. [nmol]	Absorption	Background corrected		sample	Protein	Protein	Protein	mean Protein	buffer	buffer	mean buffer	Protein-buffer	µmol Pi	µmol Pi/g*min	µmol Pi/mg*min	% activity
0	0.135	0.135	KdpFABC (LB2003)	ATP	0.436	0.455	0.428	0.439667	0.247	0.25	0.25	0.189667	0.00106915	197.99	0.19799	35.4849
0.4	0.19	0.19		ATP+KCl	0.802	0.808	0.703	0.771	0.232	0.241	0.2365	0.5345	0.00301297	557.956	0.557956	100
0.8	0.255	0.255		ATP+KCl+oV	0.371	0.471	0.301	0.381	0.237	0.176	0.2065	0.1745	0.000983653	182.158	0.182158	32.6473
2	0.493	0.493	KdpFABC (TK2281+KdpD∆Walker)	ATP	2.034	2.377	1.691	1.8625	0.234	0.25	0.242	1.6205	0.00913472	1845.4	1.8454	330.742
3.2	0.714	0.714		ATP+KCl	2.918	2.385	1.852	2.6515	0.232	0.23	0.231	2.4205	0.0136443	2756.43	2.75643	494.022
4.8	0.998	0.998		ATP+KCl+oV	0.255	0.294	0.278	0.275667	0.163	0.16	0.1615	0.114167	0.000643555	130.011	0.130011	23.3013
6	1.187	1.187
							Error Propagation	0.0113235			0.0015	0.0114224	6.43881e-05	11.9237	0.0119237	2.13895
								0.0481456			0.0045	0.0483555	0.000272579	50.4775	0.0504775	9.04731
								0.0697615			0.0305	0.0761375	0.000429185	79.4788	0.0794788	14.2449
								0.1715			0.008	0.171686	0.000967793	195.514	0.195514	35.0412
								0.2665			0.001	0.266502	0.00150227	303.488	0.303488	54.3928
								0.0160069			0.0015	0.0160771	9.06261e-05	18.3083	0.0183083	3.28256
KdpFABC in TK2281 pBAD33-kdpD∆Walker - Biological Replicate 3
Standard K2HPO4					Absorption								Amount Pi	Activity
Konz. [nmol]	Absorption	Background corrected		sample	Protein	Protein	Protein	mean Protein	buffer	buffer	mean buffer	Protein-buffer	µmol Pi	µmol Pi/g*min	µmol Pi/mg*min	% activity
0	0.444	0.444	KdpFABC_LB2003	ATP	0.633	0.618	0.667	0.639333	0.55	0.569	0.569	0.0703333	0.000369398	87.9518	0.0879518	24.5349
0.4	0.496	0.496		ATP+KCl	0.786	0.727	0.814	0.775667	0.5	0.478	0.489	0.286667	0.0015056	358.477	0.358477	100
0.8	0.636	0.636		ATP+KCl+oV	0.536	0.502	0.522	0.52	0.497	0.508	0.5025	0.0175	9.19118e-05	21.8838	0.0218838	6.10465
2	1.125	1.125	KdpFABC_TK2281_KdpD_H673A	ATP	1.411	1.541	1.359	1.437	0.501	0.64	0.5705	0.8665	0.00455095	1022.68	1.02268	285.286
3.2	1.093	1.093		ATP+KCl	2.169	2.434	2.098	2.23367	0.542	0.54	0.541	1.69267	0.00889006	1997.77	1.99777	557.293
4.8	1.27	1.27		ATP+KCl+oV	0.526	0.609	0.512	0.549	0.535	0.507	0.521	0.028	0.000147059	33.0469	0.0330469	9.21871
6	1.532	1.532
							Error Propagation	0.0204993			0.0095	0.0225936	0.000118664	28.2533	0.0282533	7.88261
								0.0362614			0.011	0.0378931	0.000199019	47.3854	0.0473854	13.2192
								0.0139523			0.0055	0.0149972	7.87669e-05	18.754	0.018754	5.23326
								0.0765419			0.0695	0.103387	0.000543	122.022	0.122022	34.0394
								0.144592			0.001	0.144596	0.000759431	170.659	0.170659	47.6068
								0.0428097			0.014	0.0450407	0.000236558	53.1592	0.0531592	14.8298

## Sheet: Fig2c - ATPase - Processed
ATPase activity of KdpFABC variants in different KdpD backgrounds, normalized to WT KdpFABC from LB2003 - processed data
LB2003	KdpFABS162AC LB2003	KdpFABF377A/K395AC LB2003	TK2281	TK2281 +KdpD	TK2281 +KdpDH673A	TK2281 +KdpD∆DHpCA	TK2281 +KdpDWalkerKO
100	722.373	0.393223	580.477	96.953	57.458	39.3885	831.75
100	479.678	15.304	638.948	45.652	56.4808	35.5042	494.022
100	675.083	0	495.982	42.7612	24.0608	44.7299	557.293
100
100
100
100
100
100
100
100
100
100
100
100
100
100
100
100
100
100

## Sheet: Fig2d - Phosphoprotein stains
Phosphorylation of KdpB in vivo - phosphoprotein and Coomassie-stained gels
	Gel 1
	Gel2
	Gel 3

## Sheet: Fig3a - Phosphotransfer gels
Phosphorylation of KdpB by E. coli KdpD - phosphoprotein and Coomassie stained gels
	Gel 1
	Gel2
	Gel 3

## Sheet: Fig3a - Quantification
Phosphorylation of KdpB by E. coli KdpD - quantification of phosphoprotein and Coomassie stained gels, normalization to KdpB, and normalization to 100%
	1	Sample	PhosTag	Coomassie	Norm Coomassie	Norm 100%
		KdpFAB_D307N_C	2140.26	12576	0.170186	4.79617
		KdpFAB_D307N_C +KdpD	28832.6	8125.55	3.54839	100
		KdpFAB_D307N_C +KdpD_NTD	59351.8	7375.9	8.04672	226.771
		KdpFAB_D307N_C + KdpD_WalkerA KO	1710.26	7200.31	0.237526	6.69392
		KdpFAB_D307N_C +KdpD_W39A/R190A	2603.75	10919.6	0.238447	6.71987
		KdpFAB_D307N_C +KdpD_D109A	2540.16	10829.3	0.234563	6.61042
		KdpFAB_D307N_C +KdpD_E110A	3600.23	11775.3	0.305744	8.61642
		KdpFAB_E161Q/D307N_C +KdpD	20824.7	17402.8	1.19663	33.7232
		KdpFAB_S162T/D307N_C +KdpD	1759.16	8789.02	0.200155	5.64072
		KdpFAB_S162Y/D307N_C +KdpD	1332.85	7460.19	0.178662	5.03501
		KdpFAB_S162A/D307N_C +KdpD	1148.43	3877.02	0.296216	8.3479
		KdpFAB_D307N_C +KdpD_D109A/E110A	1400.43	12339.2	0.113495	3.19849
	2	Sample	PhosTag	Coomassie	Norm Coomassie	Norm 100%
		KdpFAB_D307N_C	800.364	18120.5	0.0441691	2.61866
		KdpFAB_D307N_C +KdpD	13865.9	8220.7	1.6867	100
		KdpFAB_D307N_C +KdpD_NTD	44131	12508.5	3.52807	209.169
		KdpFAB_D307N_C + KdpD_WalkerA KO	611.778	10988.5	0.0556744	3.30078
		KdpFAB_D307N_C +KdpD_W39A/R190A	3188.58	25636.8	0.124375	7.37384
		KdpFAB_D307N_C +KdpD_D109A	2700.16	22427.5	0.120395	7.1379
		KdpFAB_D307N_C +KdpD_E110A	2490.99	18660.6	0.13349	7.91423
		KdpFAB_E161Q/D307N_C +KdpD	19701.9	30986.7	0.63582	37.696
		KdpFAB_S162T/D307N_C +KdpD	2049.92	12580.2	0.162948	9.66074
		KdpFAB_S162Y/D307N_C +KdpD	2558.99	15688.5	0.163112	9.67047
		KdpFAB_S162A/D307N_C +KdpD	2787.41	16588.3	0.168034	9.96227
		KdpFAB_D307N_C +KdpD_D109A/E110A	2367.92	19065	0.124202	7.36362
	3	Sample	PhosTag	Coomassie	Norm Coomassie	Norm 100%
		KdpFAB_D307N_C	1079.19	15560.4	0.0693553	2.89947
		KdpFAB_D307N_C +KdpD	40321.2	16856.7	2.39199	100
		KdpFAB_D307N_C +KdpD_NTD	53393.7	12057.9	4.42812	185.122
		KdpFAB_D307N_C + KdpD_WalkerA KO	3616.13	10281.3	0.35172	14.704
		KdpFAB_D307N_C +KdpD_W39A/R190A	3992.06	21462.4	0.186003	7.77606
		KdpFAB_D307N_C +KdpD_D109A	3400.65	21204.8	0.160372	6.70452
		KdpFAB_D307N_C +KdpD_E110A	3530.06	18803.4	0.187735	7.84849
		KdpFAB_E161Q/D307N_C +KdpD	24779	26926.7	0.920239	38.4716
		KdpFAB_S162T/D307N_C +KdpD	3074.41	15356.1	0.200208	8.36991
		KdpFAB_S162Y/D307N_C +KdpD	3490.65	17855.8	0.195491	8.1727
		KdpFAB_S162A/D307N_C +KdpD	3487.65	17009.2	0.205045	8.57214
		KdpFAB_D307N_C +KdpD_D109A/E110A	3539.23	20473.3	0.172871	7.22706

## Sheet: Fig4 - Statistics
Statistics of sequence analysis of KdpD from 5495 species
Fig 4a	Full length	4036
	KdpD domain, Usp domain	922
	No KdpD	142
	KdpD domain, Usp domain + TM domain, GAF domain, DHpCA domain	140
	KdpD domain, Usp domain x2	86
	Truncated DHpCA domain	61
	Other	109
Fig 4c	–KdpE	1133		of –KdpE	KdpD domain, Usp domain	886		of +KdpE	Full length	3997
	+KdpE	4362			KdpD domain, Usp domain x2	78			KdpD domain, Usp domain + TM domain, GAF domain, DHpCA domain	139
					No KdpD	64			No KdpD	78
					Truncated DHpCA domain	54			Other	147
					Full length	39
					Other	12
Fig 4d	Full length	Cyclase	1577
		No Cyclase	2459
	Truncated DHpCA	Cyclase	22
		No Cyclase	38
	KdpD, Usp	Cyclase	695
		No Cyclase	227
	KdpD, Usp + TM, GAF, DHpCA	Cyclase	88
		No Cyclase	55
	KdpD, Usp x2	Cyclase	86
		No Cyclase	0

## Sheet: Fig5b - Phosphotransfer gels
Phosphorylation of KdpB by E. coli KdpD in DDM and SMALPs - phosphoprotein and Coomassie-stained gels
DDM Gel 1
DDM Gel 2
DDM Gel 3
SMALP Gel 1
SMALP Gel 2
SMALP Gel 3

## Sheet: Fig5b - Quantification
Phosphorylation of KdpB by E. coli KdpD in DDM and SMALPs - quantification of phosphoprotein and Coomassie-stained gels, normalization to KdpB, and normalization to 100%
DDM	1		PhosTag	Coomassie	Norm Coomassie	Norm 100%
		Nothing	47377.9	23475.6	2.01818	198.604
		KCl	20853.8	20521.8	1.01618	100
	2		PhosTag	Coomassie	Norm	Norm2
		Nothing	58843.7	10163.5	5.78968	171.023
		KCl	28686.7	8473.86	3.38532	100
	2		PhosTag	Coomassie	Norm	Norm2
		Nothing	41817.2	17567.7	2.38034	219.924
		KCl	15937.8	14725.3	1.08234	100
SMALP	1		PhosTag	Coomassie	Norm Coomassie	Norm 100%
		Nothing	22727.8	29311.7	0.775383	29.0855
		KCl	66373.2	24897.3	2.66588	100
	2		PhosTag	Coomassie	Norm Coomassie	Norm 100%
		Nothing	2076.92	50870.2	0.0408279	27.4609
		KCl	7218.83	48554.1	0.148676	100
	3		PhosTag	Coomassie	Norm Coomassie	Norm 100%
		Nothing	4565.72	16915.7	0.26991	12.5879
		KCl	31652.2	14761.7	2.14421	100

## Sheet: Fig5c - Phosphotransfer gels
Phosphorylation of KdpB by D. geothermalis KdpD - phosphoprotein and Coomassie-stained gels
	Gel 1
	Gel 2
	Gel 3

## Sheet: Fig5c - Quantification
Phosphorylation of KdpB by D. geothermalis KdpD - quantification of phosphoprotein and Coomassie stained gels, normalization to KdpB, and normalization to 100%
	1		PhosTag	Coomassie	Norm Coomassie	Norm 100%
		Nothing	18380.8	21566.1	0.852304	40.6769
		KCl	7954.8	23608.3	0.336949	16.0812
		cdiAMP	46889.3	22378.3	2.0953	100
	2		PhosTag	Coomassie	Norm	Norm2
		Nothing	19341.2	21566.1	0.896838	39.0681
		KCl	8008.62	23608.3	0.339228	14.7775
		cdiAMP	51371.1	22378.3	2.29558	100
	2		PhosTag	Coomassie	Norm	Norm2
		Nothing	21985.9	25079.4	0.876649	34.8298
		KCl	6335.1	24183.8	0.261957	10.4077
		cdiAMP	63164.6	25095.7	2.51695	100

[truncated: 2 more sheets: SF6b - ATPase KdpD_NTD, SF7b - Statistics Phyla]
